# Supplementary material for: DNA N6-Methyladenine Modification in Wild and Cultivated Soybeans Reveals Different Patterns in Nucleus and Cytoplasm
Source: Front Genet. 2020 Jul 27;11:736. doi: 10.3389/fgene.2020.00736 (PMC7398112; doi:10.3389/fgene.2020.00736)
Supplement: Supplementary file 1 [file Data_Sheet_1.xlsx]

## Sheet: W05
chromosome	position	strand	coverage	context	IPDRatio	frac	identificationQv
1	34753	+	38	TGGTGGATGCTGTGGAAATCAGGCTGATTATAGAGTCTTCT	3.31	0.661	15
1	36102	+	38	TCCACGAATCTTCTAAAATCAGGTTGCAACAGTCCCCAAAA	2.1	0.407	7
1	42439	-	37	AATGTCAGCTCTCCAAACCCAGGTGTCATTGAGATTGCTAT	2.27	0.612	5
1	42661	-	37	CTTGCTGTTGCAGAAAGGGCACAGGTCATTATTAATAAGGA	2.81	0.917	21
1	43750	-	38	AATTTGCTTTCATTGAAGGGAGGCATTTACTGCAAAGCGTA	2.08	0.543	3
1	46017	-	39	CTGCTGCGTTTCACGAAAATAGGCAGAGAGAGAAGGGAGAG	2.35	0.43	5
1	46105	-	42	GACCCGATAACGGTCAACTCATCTATCGAGGTGCATGCATC	2.09	0.426	12
1	46598	-	37	GGATAGGAATTATATCAGGCAGATTGTCGCGGGTATGGGAG	2.27	0.437	6
1	46876	-	36	GAGGACGCGTGGGTTGGACGACTAAACAACCCGGCCATGTT	3.35	0.631	12
1	46897	-	36	AAAGAAGAAACCAAATGGCTAGAGGACGCGTGGGTTGGACG	2.16	0.47	4
1	63614	-	36	TCGATTAGAAATATCATACGAGTGAGCGTTAACTTTAACGT	2.29	0.775	6
1	64097	+	43	CCTAAATTCCCAGCAGTCTGAGTCCGCAGTATCCACCTTAT	2.41	0.58	9
1	64930	-	45	TGTTTTCGAAGACTTTTGCTATAGGAAGAGTGTCAATGATG	5.01	0.878	45
1	65734	-	39	TCGATTAGAAATATCATACGAGTGAGCGTTAACTTTAACGT	3.71	1	16
1	65948	+	43	CTTCTCTTCCTCCTAACTTCATCAACCACCTAACTGGCCAC	1.84	0.297	6
1	83732	+	36	CCCTACACTAGGGCAACGACAGGCACCATGTACGAGCTTCA	2.28	0.656	14
1	86913	-	38	GGTGCAGGGCCAACGGTGCAAGGCAGCCATAGGGATGGCAG	1.86	0.546	7
1	87578	-	39	GGGGAAAAAGATGAATAACGAGATATTACAATACATTATTA	1.93	0.457	4
1	89935	+	45	TTGAAATTTTGAATGATGATAGGTGCCAATAACAACCCCTA	3.41	0.864	20
1	90058	-	42	GTAGTCCGTATAGGTAGTTTAATAGCAGTATTGGTAGTGCC	2.74	0.655	23
1	92193	+	48	TTTTATCAGCCAATAAAAAGAGATTATATTAAAAAACAAGG	1.84	0.265	4
1	94285	+	45	GTGCTGTAGGGGACAAGGTAAAGTGCTGGTGGAATAGGATA	2.12	0.43	3
1	106198	+	36	AATATATGAATTGGTAGATTACCTGTCATAGATAGAAAAAG	2.22	0.482	6
1	107161	+	38	AGCTTCGCATGGAGAAATATATCTGGCATAAAAAATTCATA	2.18	0.384	18
1	108483	+	42	TCATTTTTCTGCTGCTAGATATAGAACGGTGAAGTATATCA	2.1	0.688	44
1	109066	-	41	AATTCAGGGTCAACCATGCCATCGAATAGGCAGCTTATTAC	2.97	0.712	39
1	110903	-	41	TGATGAATGTTAACAAGTCAAGATAACTGATGAATTAAGGG	2.13	0.467	7
1	111267	+	60	AAATGAACTTAACAAAAATGAGACAGGAACGGTATTCTACA	2.45	0.426	4
1	111728	-	44	GTCTGTTACCGCTGATCATGACCGCTCAATGCTTGACTCAA	3.99	0.932	18
1	111758	-	44	CATCAATCAATATTTTATGCAGCAATCTGTGTCTGTTACCG	2.02	0.358	4
1	112115	+	51	ACTTTGAATGCAAGGAAACAACCCAATAGCCTATCTAGTGC	2.58	0.562	11
1	112677	-	41	TCTCAGATAATGCACTTCTGAGGATATGTTCTTATTCATTT	5.76	0.939	64
1	112681	+	52	GAATAAGAACATATCCTCAGAAGTGCATTATCTGAGAGATA	5.55	0.901	45
1	112745	-	42	CACAGGTTTCAGGTCATCTCATTATCATCAAAAGATGCATT	1.84	0.225	4
1	112990	+	51	TTAGACGCCTTGAAAGAATTACTGACCGACGACGAATATGA	1.98	0.607	7
1	114467	+	39	TCTCACAATCAAGCTCAGCAAGGCAGCAAAACTAAACTGCA	4.79	0.762	37
1	114643	+	40	ACCTTTTCTTCTCACAACCAACCGAACAACAGAGCTAAACC	3.44	0.881	13
1	122712	-	40	TTGCCAATCACCCCAAATCGACTCTTCGCAAAATTAATTTT	2.77	0.578	5
1	147659	-	36	GATGATTGGAACAAATTTTGAGTCAACATCTAGCAAAGGAC	1.79	0.508	9
1	149010	-	41	CCATAAAACCTCGTCTTCTAAACGCTCGAAGATTTCCAACT	2.13	0.437	3
1	149090	-	41	GCTGCTCACGTGTCGGAGAGACCGAGAAGAAGGACCATGTC	2.78	0.825	17
1	149498	+	36	GAGTCTTCGGAGGAGATTTTATCGGACGCCGACGATATTGT	2.82	0.895	15
1	151932	-	37	TGTCTTTCATCAATAAGGCTAGGCACCACCAACCTCATTCT	2.25	0.496	4
1	177839	+	41	AAAACAATTGGTTCAGCTTCAGGTAGTAACGATGTGTTAGA	2.14	0.539	4
1	185522	-	41	TTCAATCCACCCCGCAACAGAGGTCTCTGTCGCGGCTAGGG	1.99	0.512	17
1	185930	-	43	CCCCCACTTGCAGAAAAATGAGATCGAGAAGCAGGTGAAAG	2.71	0.49	4
1	186099	-	39	AAAGGCATGTGGAAATCTTAACCGAACAGGATGAAGAGCTA	3.16	0.972	7
1	200919	-	37	CAAAAGGGTAAGTGTTCCAGAAGTAAGACTTAAAGTTGTCT	1.83	0.468	9
1	208333	+	36	AGAATAAATCAAATCTCTAAAATTGTCGTAACCCCAACCCT	1.79	0.333	7
1	210104	-	39	GAGAGAAGGCAAACAATTCGAGGCAGAGGAAGACCCAAAAA	3.55	0.743	29
1	210342	+	37	TAGTCTCATGTTGGCTCTTGACCGCCCAACATTCTGTTCCG	2.72	0.776	15
1	213974	+	38	GACTAAATTTACCAATTTTAAAGTACAAGGACCTAAATCAA	2.18	0.57	5
1	222225	+	45	TATAAATTCGAAGACAAAAGAGCGACTAGAGGAAAGTAACA	1.99	0.368	8
1	236122	+	36	CAAAGAATGAGAGGGACTAAAAGTAGCTTTTTGAAAATTTG	2.23	0.46	5
1	240289	+	37	CAATTTTTTTTAAATCAGAGAAAAAAGATACTTAATATTAA	2.24	0.359	6
1	241451	-	38	CAAGAACAAATAAAAATATAATATAATATTTTTTTCCATTC	1.95	1	13
1	241871	+	36	TAACTTCCACACCTTGGTGAAACGATCGTTCAAGGATTTTT	1.79	0.481	4
1	241875	+	36	TTCCACACCTTGGTGAAACGATCGTTCAAGGATTTTTTTTG	4.66	0.761	28
1	242227	-	42	TAAATTTTAAATAAATACCGATACAGGGGTAAGCCGTAGGA	2.11	0.672	11
1	244194	-	41	GTTTCCTCCAAGATCTCCAGACCGGGGAGAGGAGGAAGAGG	2.05	0.528	13
1	244386	-	42	AGAGACAAGCGAAGAAGAACACCGATATAGATCAAAGTCAA	2.16	0.574	9
1	245829	-	36	CCACCAATAAGGACCTGCCAACTCAGCGCTTCTAACTATCA	2.4	0.595	7
1	253197	-	37	TCATAAAAAATTATTTATGTAATATATATATATATTAATCT	2.51	0.543	15
1	254344	+	36	TTGTTGAGCGCGAGTAAGTGATCGAGCGCTAAGCGCACAAT	3.97	0.951	24
1	254348	+	37	TGAGCGCGAGTAAGTGATCGAGCGCTAAGCGCACAATACGC	2.5	0.491	4
1	254821	+	40	ATCAATAAAATTATTTATTCATAAAATATTATATTGTTAAT	3.65	0.749	10
1	265179	+	40	GTAGTTTGAACATCGCATACAAGAACCAAGATGTCAACACA	2.1	0.397	31
1	275041	+	40	TTTGATTATTAATGTCATTCATCATATATTTTTTTCTTATC	1.67	0.134	4
1	275680	-	36	GAGGAGAGATCCTGTGTCTGAAGCACTGGTTATCATAATCA	1.8	0.488	5
1	296577	+	37	TTTGGAGTCTGAAACGTACCACGGTATATGTGGCGGAATTT	2.78	0.608	8
1	298310	-	63	CTTTTATGGATGAATTTATTAGCGCTCTACACATTTAGGGA	2.69	0.398	11
1	302162	-	44	ATTTTTATGAAAACAAATTGATATTCTAATAAAAAATGGTA	2.21	0.682	5
1	303091	+	48	AGGATGCTATTTTAGAAGGGAGTTCCCGAGACATTTAATCA	4.92	1	35
1	303099	+	48	ATTTTAGAAGGGAGTTCCCGAGACATTTAATCAAAGCCACT	2.85	0.637	16
1	303126	-	56	CAGAATTAGATAAAACAGTCAATAGTAAGTGGCTTTGATTA	2.11	0.407	21
1	303341	-	55	GGCTCTTAACGTTGGGGTCGATGAACTGACGAGGGTGTTAA	1.97	0.276	4
1	311565	-	41	ATATGAAGTAGTCAAAATTTACTGTGCCAAGAAAGTGGAAA	2.14	0.355	3
1	321559	-	36	ACTTAGTCAAAGAAGTATCGAATGTTCGTTTGACAATAAGA	1.73	0.287	6
1	327120	-	36	AGATTATACACACATAGACGAATAGCCAACGGGAACCAATG	2.22	0.521	7
1	339387	-	39	AAAATTTAATAATCAATTTGAATTAATAATTAAGAACTTGT	2.13	0.492	4
1	339999	-	36	TGTAATCGAATAACATCAACATATGCCATTTACACAGTAAT	1.67	0.594	13
1	343908	+	37	ATATGGAACGATCTCAGAAGAGGCAGAGCCTTCATCAAATT	1.96	0.514	8
1	343914	+	36	AACGATCTCAGAAGAGGCAGAGCCTTCATCAAATTCAAACT	3.25	0.551	7
1	347398	-	40	AAAGGTACAAGTCAAAAAAGACTCAACAAAAATTTCATACA	2.31	0.394	13
1	349315	-	36	TAGAAATGGCTTTTGTCCAGAAGCATCGGTTCGAAAAGCTA	2.28	0.372	4
1	363983	+	42	ATATTTTTCAAAGAAAAAAAATAATATATTAGTAAATAATT	3.07	0.868	29
1	363985	+	40	ATTTTTCAAAGAAAAAAAATAATATATTAGTAAATAATTAA	3.41	0.908	49
1	364145	+	65	ATTATAAAAAAAACTAATTTAAGTGCATATATATGGATATG	3.21	0.683	30
1	366523	-	39	GTCTTATATAAAAAAAAATGACATTTTAAATTTAACGCTAT	3.12	0.677	7
1	366538	-	40	AAATATTTCCATCTTGTCTTATATAAAAAAAAATGACATTT	2.6	0.738	14
1	368161	+	43	ACGTGAACAAGAAGAGAATGAGAAGCATAATAGGATTCAGG	5.49	0.663	18
1	373099	-	40	ACAAATGAAGGTTTCACAATATGTCCCAAAGTACATGATGG	1.81	0.391	23
1	376945	-	40	CATTTTGTAAATAGAGGCACAGCTTCATTTTTAAAGTAACT	2.03	0.276	3
1	377744	+	40	TGGTGACAGCTAGGATTGAAAGAATACTCTTATATCTTATT	2.42	0.312	12
1	410037	+	42	ATCGATTAAATTTAATTAAGAAAAAACAAGTGAATGACTTA	2.29	0.535	6
1	429659	-	37	AATTAACTTATTAATAAATAAGGCGATTATTGAAGCGTGGG	2.93	0.565	10
1	430740	-	41	ATATTTGATAGCAATGCGAGATAAAGAAATAATCGAGAAAA	3.43	0.946	17
1	456013	+	45	TTCTACAATCTATAGATTAAAGGTACTATATATCTTTTTCT	1.87	0.487	6
1	467736	-	36	TTAAGTGTATAAAAAACATGAATGTTAATGTATTATTACTT	2.05	0.417	14
1	469401	-	36	AGATAATTGTAATCGATCCAATACGTAATGAATTTAATTAT	2.45	0.578	8
1	484232	+	58	GAGGATGCGCTTTGTAAGAGAATATATATATATATATCCTA	2.4	0.519	3
1	484238	-	54	CAAGCATAGGATATATATATATATATTCTCTTACAAAGCGC	1.92	0.64	6
1	484819	-	43	TCATAAATTCAAATATTTAGATAAAAAAATTAATTTTCAAA	1.97	0.356	6
1	487816	-	47	TTTGACAAAATAATGAAACAACTGGCATAAAATTCACCAAA	2.67	0.555	10
1	490453	+	46	CTTCTTATATCATATTTTTGACCGCGTAACTTCTCATATCG	3.02	0.728	20
1	490894	+	52	TTTTAAATAATTTGAAAATTAGTTATTTATTAAATTAATTT	1.82	0.202	6
1	491489	+	53	GTGTGGCAATAAACCAAAGGAGTTGTCGTAGATGTGCAAAA	1.84	0.323	4
1	491861	-	65	TTGAGGAGACCTATTTCAAGACCGCACAACTCTTTGCTAAT	3.03	0.724	36
1	493332	-	58	TTTGATCACATCAATCAGCAAAGCGATGACCAAAGTGATGA	2.06	0.339	13
1	493476	+	44	TGCGTTTGTGGTAGTTGTGAAGGTGGCGTAAAGGGGGATGA	3.76	0.691	15
1	495392	-	65	AACACGACTGTGGTACTGTGATGCATCGAGATTCTAATTCA	2.15	0.614	26
1	495432	+	56	TAATGTGCTTTGGAATCTCGAGGCCTTACAACGAGACAAAA	2.08	0.455	4
1	495437	-	62	TTATATTTTGTCTCGTTGTAAGGCCTCGAGATTCCAAAGCA	1.84	0.491	27
1	495476	+	57	AAATGTGGTTTGGAATCTCGAGGCATTACAATTACATTAAG	2.1	0.568	4
1	495661	-	62	TTATAAATTGTCTCGTTGCAAGGCCTCGAGATTCCAAAGCA	2.64	0.612	23
1	495833	-	64	TTATAATTTGTCTCGTTGCAAGGCCTCGAGATTCCAAAGCA	1.82	0.438	8
1	496862	+	57	ATTATAACATTACAATGAATACTGATTATGTATGTTTTACA	1.88	0.642	18
1	497093	-	67	CTCTATATGCACATCTGGGTAGGTGTTCTTCAAATCCTCTA	1.75	0.245	11
1	497818	+	61	AAAGAAGAAATCCTCGACGTAATCGGCGTCCACCACCTTGT	1.95	0.261	8
1	497861	+	60	GACTGGTCATCGTCTTGGTCATTGAACGTCAGAGAATCCAA	2.27	0.803	21
1	498115	-	54	GATTTTGTACTTGTATTTTGAGGTGCTATTCGATGGAACTG	1.84	0.531	4
1	498499	-	41	TATTTTGTACTTGTATTTTGAGGTGCTATTCNNNNNNNNNN	3.02	0.654	10
1	498808	-	48	TTCAAACTATAGAAAAAATGAGTCACAAACATCATTAATGT	2.56	0.447	12
1	499077	-	52	GATTTTGTACTTGTATTTTGAGGTGCTAGTCGATGGAACTG	2.43	0.633	3
1	499426	-	63	TGATTTATCCCTGATAATTGATGCAGCAGAAGTCCATTATA	2.36	0.607	19
1	499686	-	64	TATCAGAGTGAAAAAAATTGAGTTGTCCATGTCATGTCTGT	2.13	0.367	14
1	500284	+	60	GTTATATGTACACATCTTTTATTCTGCGAGATGATGCTGAT	1.65	0.135	3
1	500387	+	62	CATAATCTGTCACAATAATGACCCACCGGGCAACCAACATG	2.26	0.684	23
1	500789	+	58	TTCAATGTCTCATCGACAAAACTGACATGAAATGGACAACT	2.2	0.488	8
1	501012	-	56	TGATTTTTCCCTTGTAATTAAAGCAGCAAACGTCCATAGTT	2.69	0.506	7
1	501238	-	55	TTAAATGTATCACCTGTAAAACTGACATGAAATGGACAGCT	2.6	0.633	21
1	501329	+	56	TTTGTTCACTTTGAAATTATAATGGACGTTCTGCTACATCA	1.95	0.417	6
1	504122	-	40	TCCAAAGTTGTAAGTAAAACATATGATGAAATAATAATCAT	1.69	0.359	4
1	505106	+	39	TTATTTTTATTACCTATTTAAGAGACAAATAAGAAGGGACT	3.2	0.711	4
1	511910	+	41	TAAAAAACAAATTCTAAATTACCTAATCATAATGATTTAAT	2.04	0.459	7
1	514153	+	40	TGTGAATGTCAACAAACAGAATATGTATCAGAACAATCCCA	2.41	0.799	12
1	514155	+	40	TGAATGTCAACAAACAGAATATGTATCAGAACAATCCCAAA	1.66	0.445	10
1	514160	-	37	TTATCTTTGGGATTGTTCTGATACATATTCTGTTTGTTGAC	1.95	0.588	11
1	528245	-	36	ATTTTATAATATTGATTTTGAAGTGATGTGATTTATGATTA	2.08	0.551	6
1	531197	-	43	TTTTATAGGTATATTTTGCCATGGATATATATGTAAGATTT	2.1	0.461	27
1	531449	-	40	AAACTCACTAAATTTTCCAGATTTCCATGATCCCAAACTCT	2.28	0.449	3
1	535578	+	45	AAGAAATTAAAGATAATATAAGAGAATTTATAACAACTCAA	2.72	0.506	11
1	536600	-	53	ATATATATATATATATATATATATAAAATCTTTAAAATCCA	2.96	0.881	23
1	536900	+	58	TATACAAATTGAGTTTACTGACCAGATAATGAAAATACCTA	2.72	0.694	26
1	536982	-	57	CTAATTTTTTTTAAAAAATAAAGTAATTGTTTATATATTGA	2.01	0.531	4
1	537001	+	57	TTTATTTTTTAAAAAAAATTAGGTGGGCAGTGGGCTGAACA	2.82	0.523	22
1	540603	+	45	TTTAAGCTCCTGTAAAAAAGAATTATTTAAGTTTTTTATTT	1.68	0.313	5
1	543937	+	51	TTACATGCAACATGTAAACTATATTTGGTGCTTCTTGTCCA	2.49	0.788	47
1	543939	+	51	ACATGCAACATGTAAACTATATTTGGTGCTTCTTGTCCAAG	5.89	0.878	33
1	543945	-	46	ATAACACTTGGACAAGAAGCACCAAATATAGTTTACATGTT	3.31	0.92	31
1	543948	-	43	TATATAACACTTGGACAAGAAGCACCAAATATAGTTTACAT	4.21	0.704	32
1	543951	-	43	ATATATATAACACTTGGACAAGAAGCACCAAATATAGTTTA	4.6	0.494	18
1	543952	-	45	TATATATATAACACTTGGACAAGAAGCACCAAATATAGTTT	6.11	0.79	30
1	543954	-	51	TATATATATATAACACTTGGACAAGAAGCACCAAATATAGT	5.31	0	52
1	543957	+	52	ATATTTGGTGCTTCTTGTCCAAGTGTTATATATATATATAT	2.31	0.525	6
1	543958	+	39	TATTTGGTGCTTCTTGTCCAAGTGTTATATATATATATATT	5.4	1	49
1	543960	-	47	AGAATATATATATATATAACACTTGGACAAGAAGCACCAAA	5.43	0.829	39
1	543962	-	44	CTAGAATATATATATATATAACACTTGGACAAGAAGCACCA	2.64	0.603	38
1	543963	-	50	ACTAGAATATATATATATATAACACTTGGACAAGAAGCACC	3.44	0.648	21
1	543965	-	52	TTACTAGAATATATATATATATAACACTTGGACAAGAAGCA	4.8	1	62
1	543969	-	53	CTAATTACTAGAATATATATATATATAACACTTGGACAAGA	2.45	0.829	41
1	544275	-	55	ATAACGACGACATGAGCCAGATTACGGTCTCATGATTTAAG	1.8	0.221	3
1	547637	-	46	TTGATTTGAAAAAGAAAAAAAGGTGTCTAATTAAAATCATA	1.84	0.361	3
1	548937	-	36	GATTATGAAAATTAAAAAGGAGGAAAATTATAATCATATAT	2.56	0.504	4
1	553360	-	38	ATCCAAAAAAGTTGGACAACAGCCATGTTGTTATATTCCTC	1.86	0.219	6
1	556816	+	49	TTAATCATTCATTCAAACTGAAACAATTGATTATTAAGATA	2.5	0.596	16
1	556919	+	49	TCACATCAAGTTAATTTCTTACCGATTAACACTTTAAATCT	3.63	0.721	21
1	562941	-	44	CTTTTAAACTCCCAAACCCAACGGACTATATTCCTTAACAT	3.04	0.9	38
1	565215	+	37	AGTAAAGATTCAAACGTTGGAGTGTCGATTTTTAGGAGAAC	2.46	0.396	4
1	565688	+	39	TCTATTAGAAATTACCATCTATCGAGCGACTAATTCCTAAA	2.39	0.692	24
1	565692	+	37	TTAGAAATTACCATCTATCGAGCGACTAATTCCTAAAATTG	3.56	0.724	18
1	591601	+	44	TTCATCAAGTAAATCAACCAATCGAACAACCTCACTGCTGC	2.55	0.682	18
1	592629	+	42	AAATTACATATGCTCAATAAATTTATCGATAAACTGTATGC	1.81	0.338	3
1	594873	+	53	AGTTCTCCCGTTAAATGATGATGTGGCGACTGATTTGTGAC	3.28	0.948	16
1	603272	+	37	AACTGATTTAACTTAAATCGACCTAATAGACTTTGAAATAG	2.09	0.531	4
1	604217	+	38	GGATAAGATTATATATATATATATATACACTTTATATTCAT	2.82	0.906	17
1	605748	+	37	ATTGATAAGTGGGCACCTCGACTTCCCGTGAAGACAGTTCT	2.72	0.816	19
1	610137	+	37	AGTTGCTTGATGAAGCCAAAAGGCGTTGTAAAGCTTCCCTC	2.68	0.417	4
1	667096	+	41	TGAAAAACTTCTCCTATATCAATAAGATGGACCATGGTAAA	2.05	0.314	18
1	669847	-	43	TTTCTACCCAAAGGAGTGGTACCTAATAACTAAAATAGTCA	2.08	0.496	12
1	689159	-	41	TGGCGAGTGGTAACGGGACTAGGTGGCGACAGTGCGGTTTG	2.67	0.704	12
1	689620	+	41	TAACACACCTATTTGAATCTATTGCTGAGGACATGAATGAT	3.81	0.776	26
1	692999	+	37	TATTAATGTTGAATTCACTGAAATATTATTTCTATTTGAAA	1.99	0.451	5
1	693403	+	39	TATAATGAAACCACTATATTAGTGATATGGTTTCATACACA	2	0.396	13
1	693465	-	36	TGAGAATAAAGTATATATGGAATAAAGAAGTATAAATGATG	2.5	0.48	9
1	696157	-	40	AGAAAATTAATTAATAATAGAAGTATGTTTTCTTCCTCCAA	2.12	0.503	14
1	698150	-	41	GTTAACAATATTCTTAAACTAGATCTTGTTATCCTAAGGCA	5.01	0.616	18
1	698505	-	39	TAGAGTATATGAGTAGATGTAGATGTTAATTGAAATAGTAT	3.74	0.782	19
1	699140	-	40	TCAGCGTGACACGGTCGCTCAGTGGGCTGTCATCGCTTAAC	3.17	0.609	11
1	699142	+	44	TAAGCGATGACAGCCCACTGAGCGACCGTGTCACGCTGAGT	3.98	0.983	40
1	699275	+	44	ATAAGTTTACCAGTTTAAGCACCTCCTAGACAAAAACTCAG	2.34	0.65	11
1	699294	+	45	CACCTCCTAGACAAAAACTCAGAGATGCCAAAATCCTAATG	3.32	0.464	6
1	699582	-	40	GCACACCTTGACAAATCCTTAACCAATAAGCAACCTCAACT	2.13	0.458	9
1	700654	-	37	AACAATAACAAATGAAAGTTAACGGATGGACGAATTTGTCG	2.63	0.591	4
1	700744	-	36	ATGACATTTTTGTCCAATCTATTTAGCAGTCATGTTGACAA	3.93	0.881	10
1	701190	-	36	GAAAGAGCTTATGTAATACGAATGGATAAAAGTATGACAAA	2.91	0.697	15
1	701333	-	36	GGGTAAATAACATTTTTGTTATTAGATATATAGAGCATTGA	2.96	0.587	14
1	718106	-	41	GCTCATTACCCAAGAAAAAGATGCCCCACTGTATATGACTT	1.97	0.426	9
1	727281	+	46	TGTTCAGCTGTAAAAAAATCAAGTCGCATTTGGAATTATTT	2.44	0.351	3
1	729336	+	40	TAATAGGCATTGATGGTGTAAGTTATATTGTAATCTAATAA	2.5	0.582	4
1	729806	+	38	ATAATATAAAAATATTTTACAGTATTAGTATATAATTATTA	2.87	0.341	9
1	762748	-	42	AGTTTTTTAAAAAAAAATTAAGGTATTTAGGTAAGTATTTG	2.06	0.569	4
1	785275	+	43	TAATCTTCTGAGATATTAGAATTTAGTTAAAGAACTTATTT	1.83	0.533	18
1	788726	+	38	GCGCTCGCTTCTTGATAGCTAGGTCTGGGATTATGGAAAAG	2.01	0.324	5
1	791714	+	36	TGTATTTATTATATATAAATATATAACTAACATTATTTGTG	1.72	0.496	10
1	791800	+	37	AATAATGAGATATCAAAATGACGTAGGGATGATCCATTTTT	1.94	0.64	10
1	791830	+	37	GATCCATTTTTTATTGTAAAATCAATCAGACCAGACTGGTC	2.75	0.586	4
1	798564	-	36	TATAGAAAAATATAAAAATGAATAAATATAATTTGATATAC	2.17	0.443	15
1	798796	+	38	TAATACTATGTTTTTTTTTTACATATATAACACGTGGTAGT	2.11	0.492	3
1	798799	-	37	TCAACTACCACGTGTTATATATGTAAAAAAAAAACATAGTA	3.56	0.603	7
1	798801	-	37	AATCAACTACCACGTGTTATATATGTAAAAAAAAAACATAG	3.94	0.597	14
1	798803	-	37	GGAATCAACTACCACGTGTTATATATGTAAAAAAAAAACAT	1.96	0.715	8
1	800154	+	37	GTATTAGAGTGAGAAAAAAGAGGTCCAAAACATACAGCTAC	1.94	0.359	5
1	803867	-	38	ATAATAAATAAATAAAAGCGATTGAATATTAATTTTACAAA	2.25	0.684	3
1	812861	-	39	ATCAGTAGGAATCGAAGATCATGTGTCGGGTTTACAATAAC	2.93	1	35
1	813100	+	39	CACATGACTTTTTAATGGTCACATAATATTAAATCTTGATT	4.03	1	34
1	841361	-	45	TAGACAAAAATGTACGAATGAGTTGTTTTTTTTTTTTTTTA	3.02	0.609	36
1	845890	+	41	ATTAACTAAATTAAAAATTGAAGTAACAAACAAAAATCCCT	2.29	0.619	10
1	847005	+	36	ACTACCATAGTAAGAACTAGACCGATTTTCATACAACAACA	2.86	0.631	10
1	855969	+	47	ATATAAAAAAATACATTACGAATGAGCAATTCATAAAACAT	1.96	0.566	12
1	858531	-	44	AGTTTTTTTCTATTAACTCGAACGATCAAGCCTACGTGGCA	2.21	0.485	11
1	859329	-	41	AAAAAAACATGGAGCAGCAGAAGCAGGCACAAGTAATGGCG	2.07	0.381	6
1	859341	-	42	ATATGGGTTTTAAAAAAAACATGGAGCAGCAGAAGCAGGCA	2.1	0.513	15
1	869002	-	36	GCAGAAAGTGGCACTTCTCGAGGTACATGGATAACAGTTAA	2.41	0.969	5
1	870099	-	38	TTTTTCGTTTGGTTTTTGCCATATGTCGTTAAATTTGTATC	2.65	0.904	39
1	880725	+	36	TTGTTTTAAAAAAACTAAAGAAGTAAAGATAAATAATAAGA	1.87	0.445	5
1	881929	-	38	GTTAAGTACAGAAATTAAAGAGGTACAGCTTTTTAGGGTTG	2.26	0.744	29
1	884059	-	51	ATCTATCTAGCTATATAAACACTTATCATGTTCATGAATTA	2.04	0.646	12
1	884946	+	42	TCTGATAGATGAATTGGGTTAGGTTGTATTAAATTTTATCA	1.96	0.286	14
1	886201	-	52	AATGTGAAATTACTTTTACTATTGATCGACTTCATGCCAAT	1.73	0.459	10
1	886878	-	46	GTAATGTAGTTTAGTTGGTTAAGTAAGGATGTATAATTTGA	2.52	0.576	8
1	887466	-	48	GTCCATAATGTATTATTTTGACCCACCAACTGAGCTTTAGG	2.51	0.852	10
1	887838	-	47	GGCCGATAAATTATAAACTGAGGCCACCATAAAAACTTAAG	3.86	0.776	12
1	888437	-	46	AGATTTATTAACTATAAATGAATGGTTTAAATTATCGATGT	2.41	0.444	14
1	919318	-	39	AGGAGATGTTCAAGAAACAGAGGTGGGAACAATGCTGAGAA	2.24	0.51	5
1	934025	+	36	TATAGATATCTATATATATTATAAGGAAAACATATTTTTAA	3.24	0.589	35
1	940673	+	36	AAATGGCTCAATGGCGTAAGAAGCAACACTAATAATAATAA	1.96	0.576	10
1	944958	+	50	AAGTTAATATAGTGCTTACCAGTTACCAGGAAGCAGTGAAT	2.17	0.478	10
1	945372	+	47	CTCCTCAACGATCTGATTAGAGAGGGAGCTGTAGTATTTAA	2.06	0.337	20
1	948625	+	48	TATCATCCACTTCTTTCAGTAGGTATATAATTAGTACCATC	2.11	0.453	7
1	950003	+	41	TAGATTTTTCGGTTGTTGTCAAGGACTAGACATAATTTTAG	2.68	0.893	28
1	950550	-	44	GACAATGGTGACGATAAGTGATGATAGCTGTGGTGACAATA	4.87	1	53
1	951064	-	45	CTTCGTTTAGTGAAAGAGACACAGAGTAAAAAAAATAAAGT	2.55	0.811	22
1	951066	-	44	GCCTTCGTTTAGTGAAAGAGACACAGAGTAAAAAAAATAAA	2.33	0.447	4
1	974864	+	40	ATTAAAAATTTTAGTATTATATATATCGACGTTAATTATTT	2.19	1	6
1	975459	-	36	TGTAGTAAAAACTTTAAAATACTGAATGAAAAATTGTGGAT	2.34	0.609	9
1	978775	+	36	AGTTTCAAAAAAAAAAAAACAATATATATATATATATATAT	2.06	0.384	14
1	981346	+	37	CATAAACTATGAACAATATCACATAACATGTAGCCACCTCC	2.19	0.575	4
1	987037	+	39	TGAGTTGAGCAGAAAACTGCAGGAGCTAGTTGAAAACAAAC	5.7	1	35
1	991030	+	54	AACCATAGCTTTACTTGTATATATAATAATTTTTGTAATCT	2.01	0.747	14
1	994465	+	41	GATCTGTGAACAACAAAAGTAGAGGTTAACTTCTTATAGTT	2.19	0.43	6
1	1001177	+	40	TTATGTATGAGAGTTTTTGTATTTTAGTTTTTTGTCTAGAG	2.26	0.295	3
1	1004023	-	36	GTGACTGTCTGTTGGATTAGAGGCGGCGGTGAGCTCATTCT	4.92	0.81	38
1	1012353	-	44	TAAATTTGTTCTAACTTTTGAGCCAACAATAATTCCAATGT	2.01	0.502	7
1	1012920	+	46	ATGTTCATAGAATTGGGCGAACTGGACGAGCTGGTAAAAAA	1.92	0.637	16
1	1014181	+	48	ATCTGGTGCAAAGTTGGTAGACTCTTTAGTTTACCATCGAG	1.84	0.256	6
1	1014953	+	46	ATGGTCAGTTCATTAATCAAACTGATCTGGTTATGCCATTG	1.86	0.412	5
1	1027011	+	38	ATTATATTATATTTTGTTGTAGGTGTGTACCTATTCTCTTT	2.31	0.449	5
1	1029763	-	36	AGAAATAGTTTTCATGCGTGAGTTGATGGCTTTTAACTCAT	2.15	0.543	4
1	1032025	+	51	GCATGGCATGGCCTGAAAAGATTCGGCGGCTTTCGGTGCAC	1.73	0.138	6
1	1032472	+	49	CCACTGAAATAGGAAATTTGAAGTCACTACAAAAACTTTGT	2.46	0.484	16
1	1035244	-	63	TATCAAATTTTATCAGAATTAAACAACAAAAAAAATCAAAT	2.6	0.602	16
1	1035855	+	53	AGCGATACTTTATTGTTGAGAGATATATTTATTATTTTGAT	2.21	0.542	27
1	1035916	-	66	GTCTCTTCCCCTTAAAAAATAAGGACTACACTTTTTATATT	1.96	0.361	11
1	1037946	-	43	TATATCAATTGTGAAAATTGAGATGTGATTATTTTCTTATG	2.71	0.565	12
1	1041047	+	39	TGATTGAACAATAGAAACCAACTTAATAACAAGAGCATTTC	2.51	0.519	3
1	1055562	-	41	TAATTTTTTACTCACAACAGAGTTAAAGGAGAAAAAAAAAC	3.5	0.644	17
1	1056803	+	41	AACAAGAAGATAAAAAATCAAATATATATATAACTTATATA	2.92	0.815	36
1	1056805	-	45	AATATATAAGTTATATATATATTTGATTTTTTATCTTCTTG	4.88	0.715	11
1	1056818	-	45	ATAGGATAAGTTAAATATATAAGTTATATATATATTTGATT	3.16	0.528	19
1	1056870	-	42	TTAAAGCTAGGTTCAGGTATATGTACAATAATAATTATAAC	1.65	0.303	4
1	1059488	-	38	TTAAATAATATCACTTTTGCAGGTAAATAGAAACTAACCAT	1.97	0.549	5
1	1066203	+	37	AAATGAAAAAAAAATAAAATAAAAATAAAATATATATATAT	4.83	1	67
1	1066204	+	36	AATGAAAAAAAAATAAAATAAAAATAAAATATATATATATA	4.04	0.736	63
1	1066206	+	36	TGAAAAAAAAATAAAATAAAAATAAAATATATATATATATC	4.76	0.608	30
1	1066207	+	36	GAAAAAAAAATAAAATAAAAATAAAATATATATATATATCG	2.83	0.575	22
1	1066209	+	36	AAAAAAAATAAAATAAAAATAAAATATATATATATATCGTT	2.84	0.655	48
1	1066211	+	36	AAAAAATAAAATAAAAATAAAATATATATATATATCGTTGA	2.34	0.587	7
1	1066841	+	39	TATGTCTGTGCTGTAAAATGAATCCTCAGGTGGACCATAGA	1.91	0.456	4
1	1068951	+	39	TTCTATACATACATACATACATACATACATATATATATATA	2.22	0.567	11
1	1069660	+	44	AATCAATGATGAAAATATCCAGGTTTCAACAGAAAAAACTA	1.97	0.348	6
1	1072305	+	38	CTCGTTACGCCAGCAATACGAGACACCGGTAGAGGGATTGG	2.55	0.682	3
1	1096224	+	46	AAAACATAAAACATAAAAAGACTACGCAATAATGGTGTAAA	2.12	0.403	9
1	1098003	-	44	AAGAAGATGATTTGGTTGAGAAATGTAATTAAACTAATTGT	2.18	0.437	21
1	1108180	-	36	ACTATACCGGAGTCAGGATGATATGCCGTCAGACTCAGGAT	2.41	0.914	20
1	1128777	-	50	AAATTTCTAATATTTACAAAACTATATATATATATATATAT	3.12	0.59	24
1	1128779	-	46	TTAAATTTCTAATATTTACAAAACTATATATATATATATAT	1.56	0.323	15
1	1128871	+	75	ATCACACCTCCTCCACCTAGAGGTAGAGTTGTCAAAATGGG	1.68	0.326	6
1	1128988	-	68	ACCCGTGGTGGCCCGGGCCGAGCTGGCATTTTGTTAGCCCA	2.85	0.479	6
1	1129495	+	77	ATACTTGTTTAGCACGATTCACTAGCAACAGTTGTTATAGG	2.14	0.403	14
1	1129968	-	62	ATTTGTGGGCCAGCTGGTCAACCCACCAAATTTAAATAATA	1.88	0.716	14
1	1129974	+	52	TTAAATTTGGTGGGTTGACCAGCTGGCCCACAAATCCATGG	2.39	0.354	5
1	1130106	+	75	TGGTCCTGGAACCCATTTTGACCGCTCTACCTAGAAGTACA	2.45	0.523	14
1	1131962	+	63	CTGATAATATTTTCAAGTTGAATAAACACAATCCCGGGGAC	1.7	0.287	5
1	1138326	+	72	GTGCTTGTAATACATATCTTATGATATATATATATATATAT	2.54	0.365	5
1	1138332	-	64	TGTGAGATATATATATATATATATCATAAGATATGTATTAC	2.29	0.53	23
1	1159911	-	42	GACTTCAACTTAGACAGAGGAAGGAAGTCTTTTGATGTTTT	2.35	0.5	3
1	1159934	-	39	GTGTAATGCGCTCAATTACCATGGACTTCAACTTAGACAGA	1.94	0.356	3
1	1162257	-	40	AAGATTCGTTGGTCGGGGTGATGTGACTAGGGGAAGGGGGC	3.52	0.66	5
1	1267885	-	72	TCCCGTGAGAGAGAGAAAGGAATATATATATATATATATAG	2.54	0.461	24
1	1267888	-	72	ACATCCCGTGAGAGAGAGAAAGGAATATATATATATATATA	3.23	0.443	22
1	1267890	-	72	TTACATCCCGTGAGAGAGAGAAAGGAATATATATATATATA	2.08	0.357	20
1	1269254	+	61	TAAATAAGGATATATTTGAAAAAAATATATTAATTAGACTT	1.83	0.301	5
1	1271159	+	69	ACTTTAACTAGAAATCGAAGACTTATTAGTTGCTACAATAT	2.07	0.452	15
1	1271550	-	54	ATACTGAAATAAATAAAATAAATTATTGGATATGTAAATAT	1.7	0.493	18
1	1272394	+	56	CATTAAAAAATTTGAACAATAATTCAACAATAGAAACTTAG	3.66	0.646	18
1	1272575	-	64	CAAATAAACAGGATACACGTACCTAAGAGCTTTACGGGTGG	1.79	0.381	8
1	1275022	-	62	AGTCATTCCAAACCTAAAGTAGGCAACATCAAACGATACTT	1.78	0.363	7
1	1275312	-	62	TTAATATAGGTAATAAAATTAGGTCTTTGAAAAATATCATC	2.19	0.409	10
1	1286344	-	54	TTGTCAAGCGATTCTGGCCAAGGTGGCGTGGAATTTAAGAA	1.86	0.544	4
1	1286797	-	60	TGTCAAAATGAATTTCGAAGAGAGGCACAAAAATCTTTCTA	2.27	0.381	10
1	1286937	+	61	TATGCTAATGAAAATGAGCAAAGCAACAACAACGAGAACGG	2.06	0.397	8
1	1287982	+	58	ATTTTGAAAACCTCCCTTGAAGGTGTCGATAAGGTAAAAAA	2.57	0.748	44
1	1288377	+	58	AAAAAGCATGTGGACGTGAAAGAGGACGTGGTCGTGGACGT	2.05	0.667	27
1	1289122	-	48	AATTCAAGTGCCCAAATCTCATATGCCAACACCATGATTCA	3.76	1	27
1	1289422	+	57	TTTTCTAAAGCAAAAATCTAAGGCATTTGTAGCTTTTAAAA	2.14	0.582	6
1	1289569	-	49	GTGGAGATCTAGGAACCGTTAGAGGGCGACGAATCCCATAT	1.82	0.323	4
1	1289951	+	57	GGAAAGACAATTGTGAGCCGAGATGTCGAGTTCTATGAAGA	1.76	0.372	16
1	1293541	+	51	TATATTAAGAAAAACAAATAAATAGATAAAAGAGAATACCA	4.28	0.743	26
1	1294598	+	58	AAGTCATAAGCAATAATATTAAGCACAAGAAAAGATAATGC	2.69	0.463	8
1	1294619	+	59	AGCACAAGAAAAGATAATGCAATGGTAATATTCATAAATAG	1.79	0.324	9
1	1294697	-	51	AAAGCCTCCATGACAATGAGAGATGTTAAATCCACTTTGTT	2.98	0.616	16
1	1294932	-	52	ATTCAGCACAGAAAAGGCGGACTTAGCGTGAGAAGCCCGTT	1.71	0.603	12
1	1295106	+	53	ATTCTCTGGACAAAAAAATTAAATGATGTTAATTTAACTAT	1.7	0.201	3
1	1296867	+	60	ATAAATGAAAGTAGATTTATAAACTTAATATATATATAACA	1.83	0.289	6
1	1296871	-	60	ATATTGTTATATATATATTAAGTTTATAAATCTACTTTCAT	2.25	0.361	6
1	1296873	+	61	GAAAGTAGATTTATAAACTTAATATATATATAACAATATTT	2.27	0.419	19
1	1296875	-	60	TAAAATATTGTTATATATATATTAAGTTTATAAATCTACTT	4.59	0.724	46
1	1296882	+	62	TTTATAAACTTAATATATATATAACAATATTTTATTTTATG	3.14	0.538	26
1	1296885	+	61	ATAAACTTAATATATATATAACAATATTTTATTTTATGAGA	2.8	0.469	39
1	1296887	+	61	AAACTTAATATATATATAACAATATTTTATTTTATGAGAAG	2.24	0.456	17
1	1297366	-	58	CAAATTAGCTTATACTTCGCAGTTATCAATTCTTAAGTTCT	2.48	0.459	17
1	1297891	+	36	ATTATAGTCTGATCACTCATATATTGTTCAAAGGGTAATGC	2.54	0.584	7
1	1298125	+	66	TAGGATAATTCAGGAGATTCATATGAAAATATGGATTTCAT	2.17	0.397	5
1	1298486	+	72	TAAAATTGGTACATTTATCAATCAATTAACAACAATCAAAT	2.32	0.463	13
1	1298847	-	90	TATATATATATATATATATAAATTCAATGAATAAAAATAAA	1.82	0.628	39
1	1298869	+	87	ATATATATATATATATATATATAACATTATTAATTTCAATC	2.22	0.396	6
1	1302534	+	38	GTGGTTGGTTGGTGCTACTGACCGCCCGGCATGGCCTCTGT	2.78	0.851	17
1	1303246	-	42	CTCCGGTCTGAAGTAAATCGAATCAGGAGTGATTATGAGCA	1.68	0.304	11
1	1322359	+	42	AAATAAATTTAAAAGTTTAGAGAGTTAAGAAATATAGTTAA	2.86	0.544	4
1	1322444	+	42	TTTAAAAAGAATAAATTTTGATATTTTATATAATTTAATGT	1.94	0.559	5
1	1323634	-	44	TTATTTATTAGATTTACCAAATATTATACATGTTAATTATA	2.51	0.762	19
1	1324056	+	59	GCAAGTAATCCAGTCATGCCAATATATATATATATATATAT	2.26	0.356	15
1	1333419	+	38	CAAATTAATGAAAGATAAATATGTGCATTCGCTATTAGCTT	2.18	0.304	15
1	1351758	-	38	ACTATCTTGGTTGGAAAGAAAGGCAACAAAAATCATTGATT	2.5	0.803	25
1	1361064	+	44	GAGAATGGCTAACAAAAATGAGGTACACCATGTTTTTATAC	2.23	0.587	12
1	1384466	+	44	ACGCATGGCTTCCAAAAGTGATACCGGGATCCCGAGGTCTA	2.96	0.706	19
1	1384617	+	44	AGGAAATGGCAGTGCGAACGAGACCGAGATTGAGCAGATGA	3.96	0.753	24
1	1384781	+	43	GAAGTCGGCGTGGGTAGCGGAGTAGGCAAGGGTGATTGGTT	2.99	0.647	17
1	1385195	-	39	ACCAACTTCTCATACTCAGCACCTAACATTTGGTGTTTTCA	1.99	0.652	8
1	1385406	-	38	TAATCTTGCTAGAATAAGTCATCTGCCATCAGGGGACAAAG	2.16	0.452	5
1	1407568	-	45	AAGTAGTGTAAAAAAAATTGAGTTAAACTTTTGTAAGATAA	2.08	0.359	6
1	1411513	-	38	TACATGTTAATTTATAATTAAATGAGTACCAAAAAGTATAC	2.19	0.591	9
1	1412825	-	40	TGTATTTTATCAACAAACTCATATTTACATTGTCTAATTTT	1.73	0.271	4
1	1416946	+	39	CAAATTCCAAGGTGGAAATGAGTAAACAAGTCAGAGAGGGT	2.83	0.546	4
1	1438691	+	48	CATGTGATAGAAAGATATAGATAGAAAAAAATAAAAAGTGT	3.28	0.9	26
1	1441563	-	36	AGAAATGTGAGAGGCTAATCAGTAACAATAATCCAAATAAA	2.44	0.327	10
1	1445733	+	47	ACAACATTGAATTTGATATCAAGGAGTATTGGTGGCAAAAT	2.14	0.436	15
1	1447657	+	51	AAGGAAAAAAAGAAGTAATTATTATACTCATCAACAATTCA	2.71	0.556	16
1	1449530	+	54	AAAAAAAAATTGATTTGTACAGCATTTGAGGAAATTAGACG	2.13	0.255	13
1	1455702	-	48	CTAACAACTAGACCTATCGGACTTTCTCATCAGAGTACACC	2.03	0.548	7
1	1458086	+	56	ACATTATTGGACCCAAAATGAGCCAACCCTAATACTTTCCT	2.22	0.336	3
1	1473402	+	37	TCATATGTGAATTAAATATGACGTACTATGGTATGACATGG	2.53	0.833	25
1	1481941	+	38	CTTCTTCTTAGCATATGAACAGTCAGCATCGTATGGAAGCT	2.87	0.5	12
1	1490352	+	47	CAAATAAACTCATAAAAATGACTGAACATGTTTTCTATAGC	2.41	0.984	5
1	1490445	+	48	GAAAGGCCTTTGAAATAAACACCTAACAACTGAGCTGTCTT	2.32	0.607	10
1	1492309	+	43	AAATGTGTTGAAAAGAAAGTAGATAATGTGTTTTTTTTTAA	1.99	0.488	6
1	1495390	-	36	GATTGGCCCACCAAATCTCCACAGAACACTCAACAACTAGA	2.37	0.628	15
1	1495884	+	36	ATCGTCGATGTAGGTTTCACATCGACCCACGAGTCTAAAGA	2.28	0.467	6
1	1496421	+	37	GTGGCTCAGAGAATATATATATATAGATATAGGATGTAGTT	2.41	0.568	13
1	1496425	+	37	CTCAGAGAATATATATATATAGATATAGGATGTAGTTAGAT	3.24	0.985	24
1	1496431	+	37	GAATATATATATATAGATATAGGATGTAGTTAGATATTTAT	3.88	0.783	13
1	1504443	+	38	GCAATCTCACACATTAACCTAGGTAACAGGTTGATACAGAT	2.17	0.606	15
1	1536063	-	41	GAAGACTATTTAGAAAAATGAGTTAATTGTTTAAAATGAAT	2.21	0.413	3
1	1540917	-	48	TAACTAGAAGTTAGAAAGCTAGTTGGTACTAAAAAATTAAC	1.79	0.247	5
1	1542517	-	48	GGTGATGATAGTGCAATATCAGTGATAATGATGCTAGTGCC	5.23	0.912	60
1	1545261	-	39	ACAACTGTTCAAAAAAAAAAAATAACTGTGTAATCGATTAC	2.05	0.407	4
1	1545427	-	40	TCGATTACCAAATCATTGTAATCGATTACCAGAGGTTTAAA	2.07	0.592	9
1	1559506	+	37	AACTCCAATCATGAACCTTAAGATGCCATCATCTTCCAAAC	2.07	0.47	4
1	1570191	-	40	TCATCGTGATTCTGCTACGTATACACACTAGTATGTTGCTT	2.53	0.583	42
1	1574231	-	39	CTAAAAACAAGAAAAAAAAAAGCTAGTAGCAGCTAACACTA	10.48	0.983	35
1	1577160	-	49	AACATATTTTCTTAAATTTGAGTCAATTACCTCTTCAGCGA	3.38	0.721	29
1	1577436	-	51	TATTTCTCATTAATTTTTTGAGAAAGAATAATTAAGTAAGA	2.69	0.436	8
1	1584815	-	37	TTTTCGCAAAAGCTAATATGAGAAAACTTTTACAATTTAAT	3	0.651	8
1	1587282	+	45	CAGCCTATTATGGTATGTCTATAAGGAACTCGGATTCTCCT	2.24	0.553	11
1	1603616	-	38	GATTCTTTATTTTAAAATTGAGACATTTAATTCTTTTATTT	4.57	0.936	55
1	1605621	+	37	TCACCGTATGATTGTGAAACATCGATTGGGTATGAGCGTAG	3.88	0.984	35
1	1614276	+	44	ATGCACTATTAAATATAGGTAAGATGTGTTCTCCAGAATTT	1.96	0.299	5
1	1616087	+	43	ATTATTTTTGTTTTCTCCTAATTGCCGAATTAAATTGTAAA	2.78	0.675	7
1	1616664	+	41	CTATAAGCTAAGCACACACGAGCTAACAGATGCCAAGGAAC	1.92	0.336	4
1	1617055	+	42	CTTCAATGATGCATAAAACAAGATGGCATGGTAAATGGGGG	2.35	0.652	15
1	1620214	-	39	ACTAGTTACGTTGAAAGTTGAGAAAATTTAAAAAATATTTT	2.96	0.612	14
1	1620689	-	36	AATTTAAATTTTTTAAGATTATATGTTTTTTAAAACATAAT	2.83	0.614	4
1	1636968	-	36	CCTTTGCTGCAAGGAGGAAGAGGCACCAGGCGTCAACTTGC	2.07	0.538	4
1	1637577	-	37	TTTAAAATAAATAATAATTCATGTCATTACTCCTTAATAAA	2.57	0.494	11
1	1657745	+	43	TTCAGTTTATAACGTTTTTTAGGTGAAATTAAAAAAAGTTC	3.05	0.499	4
1	1658799	+	43	TTAGATGAAAAATCCAACTAATGTACAGAGGACAACCTATT	2.02	0.547	4
1	1658983	+	41	GTGAAAAGATTGTGAAAATGAGATTGCAAGTTTTGGGGAGA	2.31	0.459	5
1	1659350	-	43	TTGGTTTAATATTTTTAAGTAGGTGTTTGGATTGTCGTTCC	1.82	0.329	4
1	1707610	+	37	AACCACTGGGTCCTGATTGGACCGATCAGACCAATTTAGGT	3.07	0.9	19
1	1707614	+	37	ACTGGGTCCTGATTGGACCGATCAGACCAATTTAGGTTTCA	3.34	0.814	19
1	1733446	-	39	TAAATTGTTTTATACATTAAAATTCTATTAAAAAACGACTA	2.07	0.453	5
1	1755314	+	41	TTATTATTTTCCTTTTCAACAATATAATTGAAATTCCAAAA	2.35	0.453	8
1	1755746	-	38	TTGTTAAGCAACATTCCTTTAGACCAACATTTGCCTTAGAA	2.41	0.328	15
1	1759531	-	49	ATTTTCTTTTTGAAAAAATTACTCAACATGAAATATTAGGA	2.12	0.503	7
1	1770391	+	42	TTTTTTTATAATCTTTTATTATTATATATATATATATATAT	3.74	0.705	12
1	1772802	-	47	AGTTTGGGAGAGAGAGAACAAGAGAAGGTGCATTTGCGTTT	1.68	0.294	5
1	1774442	-	57	GCTTGGACTTCAGCTCCGTGATGTAAGATATGGCGTCGCCC	3.27	0.619	17
1	1775405	-	52	AGTTCATGCTCCAACCAAAAATAACACAGAAACTTTTAAAA	1.78	0.2	8
1	1776764	+	50	GGAATTTCGTAGTTGGTATGAATGTGTGGGATAACAACTAA	2.44	0.574	9
1	1791043	+	43	GGGATATATGGTCTAATACAACCGAGTCACCCATCTCTGCT	2.47	0.529	5
1	1793056	-	43	AGGCTAAATCCTTAGTTAGGATGCCTAAAAAGTCAAAATAT	2.44	0.477	16
1	1794330	-	44	GTCCACCAATTAGACCACTAACTCACTATCTCAATCAGATC	1.87	0.417	4
1	1796284	+	38	TACATACAAAATGAAAAGAGAATGAAAAATATTTTAAGTTA	4.9	1	11
1	1797720	+	39	CCTACCATGAGTTCAGTTCCAGTGGATCAACTTGTGACTAG	3.02	0.637	11
1	1798433	-	49	ATATATATATATATATATATAAAAAGGTCATAATATTTTTA	2.23	0.35	4
1	1798435	-	49	ATATATATATATATATATATATAAAAAGGTCATAATATTTT	4.28	0.857	36
1	1798437	-	50	ATATATATATATATATATATATATAAAAAGGTCATAATATT	2.94	0.585	14
1	1798439	-	50	ATATATATATATATATATATATATATAAAAAGGTCATAATA	1.94	0.507	20
1	1830837	-	39	TATATATGTTTCTAGAGAGCAGTGACATGGATTTAATTCTT	2.06	0.448	5
1	1837174	+	38	TGACTCATTCTTACTCGTCTAGTTAATTAGTACTATATGTA	2.44	0.473	9
1	1837919	+	40	CCAAGCCCAAGTCTGATCTTACCTGTTTTCATTCCTAATCT	2.36	0.519	16
1	1838329	+	41	ACTTTACAAACCCTATATATAATATTGACAACCTTAAATTT	3.63	0.478	23
1	1843490	-	40	GACAGGCACCAGTGATTTTGAAACACTGGAAATTTTCATAG	3.5	0.776	13
1	1847652	-	43	GTTTTTATGTAAAAGATAAGAACAAATAATATTTTAAGGAA	2.46	0.491	26
1	1849025	-	46	AGATAAAGAGAAATAGACAAAATATATATATATATATATAT	2.45	0.663	13
1	1849556	-	44	GATAGATATTTTAATAAATAAATATATATATATATATATAT	3.44	0.927	51
1	1849559	-	46	CAAGATAGATATTTTAATAAATAAATATATATATATATATA	2.95	0.469	8
1	1849560	-	46	TCAAGATAGATATTTTAATAAATAAATATATATATATATAT	2.72	0.337	12
1	1849561	-	45	TTCAAGATAGATATTTTAATAAATAAATATATATATATATA	4.28	0.714	27
1	1849563	-	44	TTTTCAAGATAGATATTTTAATAAATAAATATATATATATA	6.93	0.948	56
1	1851004	+	36	TTTTCCGCCGAAACACTGCCATACGTACTATTACTTTTTAA	4.42	0.729	28
1	1857839	+	43	GATTTATTATATATGCATGTATACACATACATTGAACACTT	2.93	0.612	17
1	1857858	-	44	ATTATTAATTAAAAAAATCAAGTGTTCAATGTATGTGTATA	2.81	0.626	13
1	1865186	+	41	TTTCTTCTGTATTTCTCTCCATCAATACACTCTTAACTTTT	1.85	0.219	6
1	1872254	+	36	ATATTTGTTTCAGATATTTCACATGTTGAAATTTGTTATCT	2	0.421	7
1	1872559	+	36	TTTCGTTAAAGTCGAGATGGATTCGGATGAGTACCACGCAT	2.72	0.592	16
1	1876382	+	40	TTTTGAATTTTAATTTTTTTATGATTTTAATTTTTTTATTT	1.91	0.175	4
1	1876530	-	42	GTAAGTTTTTTTTTAAAAAAAATAGTTTCTATAAGTTTGTA	1.87	0.292	3
1	1878494	+	39	TACTAATGTTCACGTTGAAAATGTATAAGAAATCACAATGG	2.07	0.565	7
1	1887903	+	56	TTCATCAATACATACATGTGATCGATCGTGACCATGGTTCT	4.47	0.93	15
1	1898974	-	43	AAGGTTGATCCCCAACAAAAAAGTCTGGATAAAACGAGTCT	6.9	0.944	39
1	1900301	+	41	GGCAGCATTTGAGGGAATTTAGGTATCATCATCCACATAGG	1.82	0.555	15
1	1902193	-	46	GGATCCCAAGTTGCGGGAAGAATTACATACCTAATTACAAT	1.7	0.405	4
1	1963756	-	40	TCCCAAACAATGAAGCTAATATTCAAAACATTCCAGCACTC	2.73	0.361	10
1	1963759	-	41	ACATCCCAAACAATGAAGCTAATATTCAAAACATTCCAGCA	2.25	0.427	13
1	1963763	-	41	ACCAACATCCCAAACAATGAAGCTAATATTCAAAACATTCC	2.05	0.203	3
1	2012318	-	41	GTAAGATACACTACATCACAACTTAATCTGTTTTGTCCACT	1.92	0.488	4
1	2046528	-	41	ATGGGTGTATAAAATCAAGTACCGGGCAGATGGATCCATTG	2.76	1	3
1	2047015	-	38	ATTTTCCATATCATTCTGAAACCCAGCAATTAGATTCAAAC	2.52	0.607	6
1	2047950	+	40	TGGTCAACTAGTTGGGCACGAGGTAATAGAGACCATGCTTA	2.29	1	8
1	2048342	-	38	CAAATTGCCTCGATCTCATCATGTACCGTTAACACCCTGAT	2.77	0.762	3
1	2049157	-	38	GGATGGACAAAGCGGAGGAGATCTGGCGCGACCTGAAGTCA	2.2	0.628	4
1	2056358	-	36	AAACAGAATTATACATTAATAATATATATATATATATATAT	3.56	0.822	22
1	2056360	-	36	AAAAACAGAATTATACATTAATAATATATATATATATATAT	2.26	0.467	6
1	2060000	-	45	TCTTCACACACAAAAAAAAAAAGTACTTACAAATTGGCACG	2.03	0.737	14
1	2086869	-	50	AGTAATGAATTAATACATTCAATGGTTGTGAAATATTTTAT	1.82	0.441	4
1	2102272	-	38	ATACAAAAGAGGGTGAACATATTATCAGAGAGAGAAAGGGG	2.16	0.285	4
1	2102434	-	37	GGGTAAACTCTCACAAAATCACCTTTCTCTTTCTAAATTTC	2.55	0.51	5
1	2102609	-	38	GAGAGTGGCTCATTCAGAAGACTTGACGAGATCGAGAAAGT	2.09	0.565	15
1	2103327	-	36	ATCGGCTGAAAAATAGACTCAACCAACGTTAGTCAAAAAAT	2	0.493	4
1	2118696	-	52	CCTAACATATAATTATCATTAAGTAATGATAAAATCATGAG	1.72	0.432	14
1	2126175	-	45	GAAAGACACCAAACTTGCTTAGTGAACTGTAGTCGCTTAGC	1.85	0.37	8
1	2126478	-	46	AAATTTAAAATAAACAATTGATATGCTTTATGTTTTTTAAC	4.03	0.823	7
1	2133427	+	43	TTGAGTCTAATTGAGATGTGAGGTAGGCGTTAAAAGTTTGC	2.84	0.901	28
1	2133775	+	41	AATATAAGATTTTTTTTAGCATGTTTTAACCTCATTTGTAA	2.25	0.508	31
1	2133911	-	40	GTATTAATTATACTAATAAGATGTATTTATTTTTTGATAAT	2.34	0.637	6
1	2134100	-	38	AGACAAAAGACTGATTTTTTAGGTGAACTGATTGGACTCAC	3.66	0.661	31
1	2134324	+	44	TTTAAAGAATTTTGAAAAAGAGTTACTAATAAGAAAATTGA	1.81	0.453	6
1	2134511	+	42	AATTTTTTAGGTGCATGATTACTAAACTATATTCTAAACCT	2.24	0.354	4
1	2134571	+	42	ATAATAATTTTAAAATATTGAGGTTTCTGTAAGTATAAACT	2.14	0.624	8
1	2135793	+	49	TTCATTCCTTCTTACGCCACATACATATTACCTATATAGGG	1.59	0.229	3
1	2137494	+	45	TATTCAAATAATTGAAAATTAATCAACAATAATTAACATAA	2.03	0.456	3
1	2157485	-	36	TAAAATATTACTTCAAAAAAAGCATTATATTGCATAATAAA	3.15	0.607	16
1	2201987	-	39	AGAAAAACCAATAAAAAACTACCTAATAATAAAATAAGGGT	2	0.437	14
1	2244233	-	49	AGAAATATGATTAATATTTTATAGAGCGATAAATATTATAA	2.2	0.537	8
1	2244300	-	50	ATAGTCATTGTTGATTCAAAATACACTCAATTATTATTGTT	1.98	0.371	11
1	2244716	+	56	TATTTTGCTAATTTATTATAATCGATATAGTTATATTTAAG	1.55	0.615	5
1	2258239	+	39	ACTATTATTGTAAAAAAAATATATAACAACTTTTGCCCTTT	1.88	0.79	3
1	2259022	+	39	AAAATATGAATGAATTAATGAATAGATGAGGTAACATAGTA	2.89	0.564	12
1	2259744	-	43	GATTAAGGAAAATAAAAATAAATTACTTATTAAAAAGTAAA	2.09	0.52	4
1	2266848	-	36	GGTAAAGAATTATCTTTTTCAGGCAATAGATCGTGAAGTCC	2.82	0.612	17
1	2269727	+	37	TTAACCTCAATGGCAGAAGCAAGTAGTAATTTATTATGACA	2.17	0.64	3
1	2270057	-	39	TTTTTATTTATTTTCGATCTAAGGGAGACCCTGTGGGCTGT	2.03	0.271	3
1	2272349	-	51	CTTGGAAAAAAGGATTACTGAGGCAGCTTGCTTCTCAGTGA	1.87	0.457	3
1	2274660	-	54	TTTTTACATCCTACGGAGCGAGGCAATAACATTTCTCTTGC	2.21	0.49	4
1	2274801	-	52	AACATGCTTCTGTCTAAATGAGTGTGCATGACAGTTGTTCC	3.57	0.734	40
1	2275251	+	56	ATGCATGAATAATAAATTCGAGATATTTGTTAAATGCATGG	1.8	0.407	9
1	2275382	-	48	AAGATTTAAAGAAAAGATGCAGACATTAGTTTTAGAGGTTA	3.98	0.663	9
1	2275875	-	48	GAAAGTCAGAACTCGCGCTTAGCGCGCAACAGAAAACAGAA	2.05	0.292	14
1	2277326	-	46	TGTAACTCGGGTGCAACACGAGAGACCGTCAATAACATGTT	2.9	0.784	10
1	2279763	+	42	ATGACACGATGGTGGATGGGATTACGCGTGCGGAGCCTTGA	2.55	0.868	32
1	2281859	-	41	GCTAAACCCAATTGAATTTCAATGCTAAAAAAAATTAAAGC	2.79	0.518	6
1	2283483	+	38	GAGTACTGCGGAAAAAATTGAGATCCTGAAAAATAAGCTTA	3.23	0.579	8
1	2288461	-	38	ATTCCGTTCAGGCATAAAGCAAGTAAGTACCTTTTGCCCTA	2.05	0.443	4
1	2305989	-	43	TCAAGGACAGAAACAAATTGAACGAACAACTCAGAAAGATG	1.98	0.481	17
1	2319271	-	49	ATTTTCTTTTCCTCTTCCAAATTATATATATATATATATAT	2.53	0.556	11
1	2332829	-	37	TTATAGAGAATTTCTGTACCAAATGCTTATTGCAGTCCAGG	2.56	0.423	16
1	2332832	-	36	TAATTATAGAGAATTTCTGTACCAAATGCTTATTGCAGTCC	7.51	0.978	37
1	2350871	-	41	CTTTAACAAAATTAGTTAATATATAATTAGTAGTATTACAC	1.71	0.577	12
1	2351980	-	41	CACTCTTGGAGAGGGTAACAATGGCGCAAATGCTCTTGCTA	2.03	0.396	6
1	2356313	-	43	CATGACAAAATAAGGGTCAGACTGATAAGCTTTTAAAGTTA	2.2	0.604	4
1	2356816	-	44	TTGGCCAAAAGAAAAAAAAAACATAGCGAGAAGGAGAAAGA	1.8	0.697	31
1	2356959	-	40	TAGCACATTGACACCATCAGAGACACCTCCACGGAGGAGGT	3.16	0.704	24
1	2357239	+	36	TTTTTAAATTATACACGTTTAATATATATATATATATATAT	2.89	0.641	19
1	2357290	-	37	TTACTAACAATTAAAAAATAATTGAGATGTATTTATACAAT	2.45	0.58	6
1	2358543	+	41	GAATAAAAAAAGGCTGGTGGAATAACAAAAACAGCATGAAC	2.24	0.392	17
1	2359887	-	37	ACAAATCTGAACCGGGAACGAGACGGGGACAAGATATCCGT	2.63	0.51	7
1	2360102	+	39	TTTAATAATTTCATCATCTAAGCGGGTACGGAAATGAGTAT	2.7	0.437	5
1	2363359	-	38	AGAGTGAGTATTATATTACCATCCAACGAAGAAGGTGAAGT	3.71	0.803	33
1	2365595	-	38	AAAAGGAAAGGTCTGAAGCTAAGTAATATTTTCTCTGGTCC	1.67	0.365	3
1	2369177	-	38	GAAAACAGCAACTGCTCCAGATTGAGCAAGGAAGTTGCCGA	1.79	0.494	18
1	2371748	+	36	CTTCTTTATAAGATTGATCTAGTGACTTATTTTATCTCCTT	2.9	0.516	12
1	2377369	+	37	TGATGTGCCTACACGCATTTATTATATATATATATATATAT	3.32	0.612	5
1	2377390	-	37	TAATCTCTCATCTCTCCTATAATATATATATATATATATAA	2.85	0.638	16
1	2377392	-	37	TTTAATCTCTCATCTCTCCTATAATATATATATATATATAT	3.26	0.743	17
1	2378311	+	37	TTAGTTATCTTTAAAAATATATTTATTTTTTAAAATTATAT	2.13	0.427	3
1	2378316	-	38	TTCGGATATAATTTTAAAAAATAAATATATTTTTAAAGATA	2.51	0.847	18
1	2378507	-	38	AACCTTAAGTTTACTAATTGAGTTATTATATATTTAGATCT	1.85	0.38	7
1	2378810	-	41	CTTTCAGCTAATTAGAAATCACCCACTTTTAAAATAATGAC	3.06	0.515	5
1	2379233	-	38	CTATTTAGCTGGTTGGATCAATATACAAATAATTTATTGCA	1.83	0.668	3
1	2379839	-	41	ATACATCCCATAATAATATCATATCTTACCTTCATCCCGAC	2.08	0.634	4
1	2380172	-	38	ATTTTTTTTAATAATGTACTATATCACCATAAATCACGGAT	2.55	0.637	10
1	2380199	-	37	AAAATATATTACTAACAAAGATTTTACATTTTTTTTAATAA	3.54	0.63	18
1	2380367	+	40	ATTATCAATCCATAAAACTCATGTGGATAGTCAATTCGCAT	2.21	0.317	6
1	2380382	-	36	AAATTTATATGATTGATGCGAATTGACTATCCACATGAGTT	2.88	0.639	4
1	2380396	-	36	TTTGATACGGATTAAAATTTATATGATTGATGCGAATTGAC	2.7	0.832	26
1	2381387	-	41	AAAAAAAATAATCCAAAACGAAGCATATAAAACCGAAGCGG	1.82	0.364	4
1	2382560	-	53	TTTGCCTTGCTTAAAAATGCACCGACTAGCTTGAAACTAAT	2.36	0.929	23
1	2383859	-	70	AAGAATGTAAAATAGCTTTAAATAGTATAAAAGATACTCCA	1.87	0.556	26
1	2383860	-	72	TAAGAATGTAAAATAGCTTTAAATAGTATAAAAGATACTCC	2	0.637	60
1	2384458	-	51	CTGTAGAAATTGACACTCGGATTTCCGAGTTTTTATTACTT	2.1	0.41	11
1	2384932	-	46	TGCATCAGTTTTAGAAATTAATCGCTCGACAGAGGGTAATT	4.08	0.809	31
1	2386683	-	40	AGCTGCAAACGTAAAATAAGAGGTAAGATATTAAAGAGCAA	1.84	0.449	4
1	2417066	+	39	TCATTTCTCATTTATTTTGGAAGCAGCGGAGCATGGTCATG	2.19	0.633	11
1	2425407	+	39	GAGCACCTCCATCGCATGATAGGCAGCGACGACTACTCACC	4.51	0.896	9
1	2425510	+	43	CAGACGATCTTGAAGAAGCGAATTATCGGCGTGAGGAAAGA	2.99	0.759	13
1	2437342	-	55	AAATATTGTTTTGGAAATTGAAATCCCAAAAATAGCTCCCA	1.83	0.542	15
1	2437425	-	55	TTGAGAGACATCATACACAGAAGTGACAGTTGGATTGAGAG	2.55	0.643	16
1	2439395	-	49	AGGTGCAGCCCTTAATTCACATTGGTCGTCTTTCTCCTTGA	1.56	0.209	7
1	2439738	-	49	GGAGCGTGACCCTCACAGCGACCTACCGGTGGAACCAACGC	2.52	0.788	24
1	2440880	-	47	ATGGTAATGGTTTTGATTACAAGTCTCATTATATTATTTCA	1.68	0.32	21
1	2442233	-	37	GTGCGGGATAAGGTGAAGTGAGTGGAAGAGAGCGATGCTGG	2.15	0.35	5
1	2446704	+	41	TATTACTTCTTTTATTTTAGAAGCATACCATAAAAAATTCA	1.84	0.283	5
1	2452219	+	36	TAAATAATCTTATTCTTTAAATATGTTATTATGAGTTTAGT	2.94	0.986	18
1	2476431	-	36	AATGTTAATCAAAGAACATCATCGACTAACATTAACAAAAA	2.94	0.794	13
1	2491750	-	36	TCGCTATATTCTTTGGAGAAAGAATACTACGAATTTCATTA	2.85	0.508	6
1	2506966	+	37	AGTACTGCGGAGTGAGTGAGAGGGGTTTGTGGGTGAGGAAG	2.8	0.536	16
1	2507788	-	38	AAATAATAAGGATAAAACTGAGTGCACACTTCATTTGCATA	1.78	0.433	4
1	2509423	-	38	AAGTTTGAGTAGTCTATTCAATCGACTATTGAGTATGGAGA	2.62	0.665	14
1	2509498	-	40	TTTAGGGGATATCTCTCTCTATCGAGTAGAAAATAGAGTTT	2.1	0.527	6
1	2515928	-	37	TGATTAATTTTTGTCAAAAAACTTACTTACTTTTAGAGAGA	1.84	0.549	3
1	2523011	-	41	TTTCTTTTGTTGCATTGTCAAGGTGTCGTTAATGTACCTAG	2.43	0.663	14
1	2523337	+	38	AAAAAAGGTGTGAGATAATGAAAAGTCAAAAAATAAGAATA	2.73	0.574	4
1	2523470	-	45	AACGTTTGATTTAAAAAATGATCGAATATAAAATAAAAAAA	4.43	0.818	24
1	2533696	+	45	AAAAAGAAAACGTTATCTTTATTTAAATAATTATATAAATA	4.6	0.798	29
1	2533699	-	43	AATTATTTATATAATTATTTAAATAAAGATAACGTTTTCTT	2.35	0.506	18
1	2533701	+	45	GAAAACGTTATCTTTATTTAAATAATTATATAAATAATTTT	3.24	0.935	61
1	2533703	-	43	TAAAAATTATTTATATAATTATTTAAATAAAGATAACGTTT	4.49	0.731	31
1	2533704	+	45	AACGTTATCTTTATTTAAATAATTATATAAATAATTTTTAT	1.84	0.225	5
1	2533705	+	45	ACGTTATCTTTATTTAAATAATTATATAAATAATTTTTATT	3.62	0.753	66
1	2533706	-	42	GAATAAAAATTATTTATATAATTATTTAAATAAAGATAACG	6.51	0.934	57
1	2533707	-	43	TGAATAAAAATTATTTATATAATTATTTAAATAAAGATAAC	2.47	0.314	14
1	2533709	-	43	AATGAATAAAAATTATTTATATAATTATTTAAATAAAGATA	2.28	0.358	4
1	2535823	+	47	ATGGTTATTATTGTTTGAGGACTGAATGAAAAAAAGATGAG	2.38	0.63	3
1	2538410	-	58	TGTGACAGATTAAATTTTTGAAGGACTAATTTGGTGGCAAA	1.82	0.407	14
1	2553310	+	41	TTTCGGAATTTTGCAAAGTTAATGGAGATGCAGAAAGTATT	2.29	0.46	9
1	2553748	+	36	TATATGTATGAGAGTGGGAGATACAAGGTTAGTTAGGTGAT	2.14	0.656	9
1	2555077	-	51	CAACTAGACCAGACCAAAAGAAGCAACATGAAAGTTCACTA	2.33	0.485	11
1	2555752	-	48	AATTATATATATTTTTAAAAATATAAAATGGTGTGCCGGAT	2	0.508	6
1	2556790	-	39	CCACTTTCCCAAGTTGAACAACCCCGGAAGTAGAAGAAAGA	2.2	0.646	5
1	2556838	-	37	TTAAAGTAAGAGATCTGAAAATTTCAAATCCAAGGTGGGAT	2.11	0.34	3
1	2557212	+	37	GACAATCAATGTCTGAGGTTAACGGTCAACGTCCAAATCGA	2.41	0.496	10
1	2560878	+	36	CAACTAGACCAGACCAAAAGAAGCAACATGAAAGTTCACTA	4.7	0.951	17
1	2562480	+	38	AACGGATATAAGAATTTACAAGCTTAATTAACTTGGATGTT	2.94	0.422	4
1	2562674	-	38	ATATATTTAATTACTTAATTACATATATGTATATAATATTC	2.93	0.87	15
1	2604859	+	36	TAACTGTGAAATTTTGGTTTAATTGATAGTTAATTTTGATT	3.37	0.837	22
1	2605800	+	36	AGTAGATGCGGGTGGAAACTAAGATAACATTAGATAGAGAA	3.81	0.274	10
1	2606715	+	36	AGTAGGAATGAAAGTGTTGGACCGATTCTAAACTTACGTAC	2.27	0.566	9
1	2618746	-	47	ACGAAAGTCTCAATCGCCACAGCAATTTAATCAAAGGTTAT	2.13	0.255	6
1	2619872	+	41	CAGAGTGAGGGTTGCAAACGAGCTAGGAGCTGGGAACGGAA	2.31	0.388	16
1	2621240	-	52	AAAATATTTCTCTAGTCTTGATTCTTGAAGTAGAATCAAGC	2.51	0.357	6
1	2621728	-	52	AGGATAATAAAGACTAAAGCAATAATTATATAGCTTTGTTA	1.98	0.421	4
1	2622006	+	47	GACAGCAAGCAACATATTTAAGATATAGTCACCTAACATAA	2.19	0.602	23
1	2622663	-	45	ACGTGGCAGTCACACGTGGCATTCAACGTTTGAGATTAACG	2.27	0.539	8
1	2622715	-	47	AATTTTACCTACAAAAAATGAAGTCTTTACAGGGAGTCACG	3.71	0.711	36
1	2622767	-	45	TTATAGGGGGACCAAAATCGAAATTGGAGTAAAATTAGGGG	2.21	0.483	5
1	2622910	-	43	TATTTGTATACGAATACTTAAGTGGCCTATGTATGACAATG	1.81	0.433	7
1	2623328	+	39	GCAATTTTACCTAAAAAATGAAGCCTTTACGGGGAACCACT	2.75	0.681	17
1	2623406	-	37	CCTGGAAGCCCGATTTGGACATTGACCGTTAACCTCAGATG	2.87	0.861	16
1	2623615	-	39	GGAAAGTGACACAATACTACAGATATAATATTTAGACTTAG	3.45	0.899	35
1	2624139	+	41	AAAATTAACATCTAACATTAACCGATAAAAAATGATTGATT	3.42	0.5	7
1	2643040	-	38	TGTATTATTATTTTAAAATTATTTTTTTCTTATTTTTTGAT	2.34	0.36	5
1	2643412	-	39	CGTGCCTATGTGACAAGTGTAGGCAATAGTAAAGACAGCTA	2.25	0.563	6
1	2646148	-	45	GTTGAATGTTATGGAAAATGAATATATATATATATATATAT	2.65	0.491	8
1	2647371	-	37	AAAATGATTACAAGATTGTAACTTACCACAAATAATGTATC	2.47	0.708	6
1	2647507	-	38	ACATACATTCACAAAAATCTAGAAAACACAACAAAAATTAC	2.63	0.439	6
1	2659235	+	37	CTAGCATCATATACTTACACATACATCAAGTACAATTTCTT	1.95	0.541	10
1	2660375	-	38	TACACTTTTAGTGTCAACATAGTACCCCCAACGTCACCATG	2.98	0.532	17
1	2660417	-	37	AAACTAAAATTTATAATATGATGAATTGGATCCTTTTAAAT	5.54	0.864	20
1	2660816	-	40	AAACTTCACTTGTCTTTCTTACTCAATTTCCTGTAAAACTC	2.21	0.351	12
1	2660866	-	36	ATTTTGTTTTGGCTCGCTTAAGCGCACAACAAGACACGCTT	2.55	0.45	5
1	2661954	+	39	AATTGGGATTGATTCTAGACACAGGTCGATACCAAATTAGG	3.06	0.816	20
1	2662035	+	40	TGATTTGTTAAGACATTGGGAGTTAATCTAAATGACTTAAA	7.61	0.963	15
1	2679116	-	36	CATTTTTAACACAACAATTTAGTTAACATAGTCAGACCGCA	2.73	0.593	12
1	2680456	-	41	GAAATTGCTTATTGATCTTGAGTTACTTATGTTGTGGTTGG	1.59	0.368	3
1	2681606	-	37	GTCAAATATGTAGCAAGGTAAGGTGTTGTATGCATCAAAAG	2.19	0.464	7
1	2691696	+	36	CAAGGTTTCTCCCCTTGACCAGTTACCGTTACTTTTCCCCT	4.25	0.774	21
1	2691872	-	36	TCCTTAATGGTCGTTTATCGACCGACCTACAATTTACTCCA	3.53	0.906	24
1	2691876	-	36	AATGTCCTTAATGGTCGTTTATCGACCGACCTACAATTTAC	2.1	0.679	7
1	2692228	+	36	GCCATCACGATCGGTGAACGACCCGGTAGGATACACAATCC	2.61	0.64	3
1	2692378	+	38	TAATGCCATCACGATTAACAAACGACCGAGAATGGTACATG	3.13	0.787	41
1	2692382	+	37	GCCATCACGATTAACAAACGACCGAGAATGGTACATGTATA	4.02	1	22
1	2692626	+	36	GCCATTGGTTATGGGTTTTGAAGGGGCGTGCGTGAAAGTTA	3.85	0.984	40
1	2693247	+	40	TTTGTTAAACGACCTCAAAGATGAACTTGTGTTCACTTTGG	2.17	0.381	9
1	2699308	+	36	GCATCACTTTTTGCTCTTCTATATAAAATCTCAAATGCCGT	3.28	0.923	34
1	2702848	+	37	TTTTGCATTTAAACAAAATTAGGTACAGGTCAAGCAACGTA	2.07	0.517	7
1	2703385	+	40	TTTGTCAATTTTTCAAGCCTACCGAACGAGTAAGGAAGAGC	2.85	0.762	4
1	2704762	-	37	CCACATGTTACTTTGAAGAGAAGCAACTTGTGTAAAATGTG	2.65	0.664	15
1	2713865	+	44	TCAAAAGGAATGAAACACGGAGAGACAATTTATGCAGACAA	2.63	0.592	8
1	2715843	+	40	TGGAAAGAAAAGAGAGAGAGAATGTTGTTGAGAATTTGGAG	1.83	0.301	3
1	2752928	-	39	AAATAACTTAATTTCTTCCCATGAAATAGTAAATTAATATT	1.72	0.187	10
1	2754071	+	59	TTTTTATTTAATCCAAAATGAGGTTCCTGATTTTAACTAAA	2.2	0.502	9
1	2754096	+	63	CCTGATTTTAACTAAAAACGAGATTTTATTGTTTTCAATTT	2.19	0.516	29
1	2754703	+	91	GTGTATCATAGTATTTTAATATGTACTGTTAAAAAATAAAA	2.61	0.855	48
1	2769686	-	51	GCTTGTTAATTTGAAACTGAAGCCATTTGCTAGATGTTTTT	2.7	0.513	12
1	2769795	+	48	AGAGAAAAATTCATAAAGACATCAAGTGTTTAATTTGTTCT	2.61	0.623	19
1	2770589	+	85	GTCTCGAAGACGAAAAAAAAACTTTAAGATATATATATATA	3.02	0.572	50
1	2770595	+	88	AAGACGAAAAAAAAACTTTAAGATATATATATATATATATA	1.51	0.472	50
1	2782824	+	38	GATAAATATAAAAAATTTATAATATTATATATATATATATA	3.06	0.674	21
1	2782827	+	38	AAATATAAAAAATTTATAATATTATATATATATATATATAT	2.89	0.588	6
1	2782828	-	38	TATATATATATATATATATAATATTATAAATTTTTTATATT	1.89	0.327	6
1	2783020	-	37	TTTTTTGTTCAATATGTTATATAGTACTAACTATCCATTAA	2.86	0.567	10
1	2784924	-	40	TTTTATTGGAACAAAAAATAAGTGAAAATTTTGCAGAAATT	2.52	0.558	9
1	2789865	-	36	TGAGTTGTTCGGGATGGAAGAGTGAACCGTAGGTGCCGTAG	2.18	0.509	15
1	2791604	-	42	TAAACCACTTTTGACCACCCACCAACCTATGAGACCCTGCC	1.98	0.377	5
1	2809316	+	39	TTGATTCTTTGCTTCATGTTAGGTATTGGGAAGGACATTGA	1.95	0.568	4
1	2809403	-	47	TATAATTTGAATATGTAATCAGTAACCATAATACATATAGA	1.98	0.349	8
1	2809648	-	45	TCCCATTGCTGTGCTTTAGTAGTTGGTGGCATTGTCTGCGG	2.07	0.448	9
1	2809959	-	43	ATGGGGTGGTTTGTGAAGCAAGGTTGCGGGTTTGATAAAAA	2.72	0.696	35
1	2811335	-	38	TTCCAAAGTCACACTAGGCGAAACAATGCCAAAGTGAATCG	4.12	0.732	10
1	2814225	-	39	ATTGTATAATAAATCAGACCAATACCGATAAATAAAATGAA	2.28	0.447	10
1	2816156	+	43	TCAATATATGTTGAAACAAGAGACGACACTCCTTTGTCATA	2.34	0.434	4
1	2816691	+	43	ATTAATGTAATTGACATGTAAATGAAATTAATATATTGTTT	2.01	0.334	3
1	2821264	+	45	ATATTTATATTTAATATATAAGATATAATAATTGAAAAGTG	1.87	0.539	6
1	2821269	-	37	TCATTCACTTTTCAATTATTATATCTTATATATTAAATATA	2.27	0.679	4
1	2821624	+	44	TTCGGGAAGGAGATCAACGGATAGTTCGTATTAAGGAGGGA	1.85	0.511	4
1	2839944	+	38	TTTAAAAATTCCTTAAAAAGAGGAGACTATTTACATGAGGT	3.51	0.681	6
1	2843290	+	36	TGTAATTTTTTTAAAAAAATACCCATCATGATAATTTTTTA	2.32	0.548	12
1	2850766	+	48	ACAATATTTTTGATCGAATCAATCATCGGTCATAATTTGAT	2.93	0.72	10
1	2850770	+	47	TATTTTTGATCGAATCAATCATCGGTCATAATTTGATAATA	2.07	0.545	7
1	2850775	-	40	AATAGTATTATCAAATTATGACCGATGATTGATTCGATCAA	6.05	0.983	23
1	2852917	-	39	GCATTAGTCACAGCCATAGGAGGTCTCTGCGTAACTTCCAT	2.42	0.611	3
1	2853708	-	37	TGCTCAAAGGGCATTTTTGGAATCAAGACATAGTGCCACTA	2.69	0.469	4
1	2854757	+	39	TTTGGCTCGATTTGAAAACGATCGAACAATTTCCTTTATAC	2.71	0.695	4
1	2890962	-	41	ATGGAACTCCAAGAGAAGAAACCGATATGCAGGAACAAGAA	2.17	0.491	4
1	2894375	-	44	GCAATTCTTGTTGAGAAAGGAGAAAAAAATGTCTATTAAAG	2.38	0.396	3
1	2918834	+	40	TTAAGTGAAATCATAAGGTGATCGGTTAAAGTTATTGTTTT	3.81	0.77	25
1	2919174	-	50	GGTCCCAAGTTAGAAACCTGATGTGTTAAAAAGGAAAGTGT	2.5	0.548	19
1	2926561	+	41	CCAATAGCATTGTTGAATCCATCAGCGGACATTATCTAGTG	2.1	0.324	7
1	2926963	+	42	GTTTTCAGCCTAGATCTATGAAGCACCGACACCGACACCGG	3.06	0.988	10
1	2931525	+	49	TTCTTTAATGAGTATACGGGACCGGGAGACAGAGCTGTATG	1.84	0.331	3
1	2931797	-	50	TCATGAAACACCCGGTGTTCAGCGCTCGCCCTTCTTGCCAA	2.92	0.489	7
1	2935951	-	52	AACTTCAATTTTTTGGATGCACTGAAGGTAATCCCCACGTA	2.27	0.454	6
1	2952673	-	37	CTTATTTTATGATCTTTTACAAATCACAACTGATGAATCAT	1.84	0.384	3
1	3040251	-	36	TTAAGTTATAAGGCATAAATAGATATCATCAATAAGAGTAA	2.35	0.682	15
1	3058455	-	40	TTAAAGTATGGTCAAAATTTAATTAATTAGTTAGATAATGG	1.93	0.36	17
1	3058725	-	41	GTCTTTCAAATTCAAAAAATATTCGTTAGTAAGTTTGCAAG	2.34	0.44	5
1	3058727	-	38	TAGTCTTTCAAATTCAAAAAATATTCGTTAGTAAGTTTGCA	2.11	0.389	8
1	3059063	-	36	TAATAATTTAATACAAATTAACGGGACAACGAATTCAAATA	2.86	0.68	4
1	3059642	-	36	TAGTTTTCTAAGAAGAAGAAAAATAAAATTCAATCCAAATC	1.82	0.301	5
1	3071850	+	39	TCATTGGAAGAACAAACGACACAGGGTACGTTTGTCACCCA	2.05	0.646	19
1	3072150	+	41	CTTGAGATGTCGCAAAGGGGACCGCCCATCTCAACACCTAT	2.48	0.612	4
1	3072339	+	40	TTGGTGGCCTTGGGAAAAACATATGACAGAGGCTCTACCAT	1.77	0.513	13
1	3072524	+	45	TGTAAAATTGGTCTCAAATGAGGCATTTTAATTTTTTTTGT	2.63	0.516	11
1	3072666	+	41	AAAGTCAATGAAGTTGTTCAACCGGTCAATGATGTTGATGT	2.95	0.967	22
1	3075142	+	38	GTTTTGATAAAGTGGTCATCACTGTGCAGTCACCACTGGTG	1.85	0.313	10
1	3075285	+	39	TGTAAAGGCTGTAGAAAACTAATGAATCATAATAATGGCCA	2.45	0.587	9
1	3075647	+	42	CAGCTTGGTTTCCAGAAATCATGCAACTACAGAATATGATG	2.23	0.464	8
1	3076377	+	36	AATAAAATGGGGTAATTGTGAGGTATTCTGATTTAACGTAG	2.66	0.738	18
1	3078890	+	39	TATACTTCACTTCCACCTGCACTTATCATGAATTCTATTAG	1.98	0.63	15
1	3091550	-	37	AAACTATTGACATGACACTTATATGACGAGATTAAATAAAG	2.08	0.5	7
1	3092634	-	38	TTATTACCTATTTTGATAGCAAACAGTACAAAATTCATGTG	2.43	0.792	14
1	3093042	-	45	TGACCATCACCGACAATTGGATTCATCGAGACATTAAGTCG	2.24	0.537	5
1	3093045	+	37	CTTAATGTCTCGATGAATCCAATTGTCGGTGATGGTCAAAC	2.33	0.686	21
1	3093401	+	38	GTTTTATGCTTCTAGGAATTACTTGTCGTTATCTAATCTAG	2.01	0.352	7
1	3093414	-	47	TTAATTAGTGTCTCTAGATTAGATAACGACAAGTAATTCCT	1.65	0.367	4
1	3094352	-	46	CACATTCACAATCACAATTTATATGACGTCTTGTTTGTCTT	1.73	0.417	5
1	3094429	+	37	AAAATTTTGTATATACAGAGAGGCAGTTTCGACGAAGGTTT	1.95	0.424	6
1	3096411	-	44	GCATGACTCAATTCTACCACACCGACTTGTTAGGTTAAGAT	3.6	0.685	12
1	3096473	+	41	GATGGTATTAGAGTTAATCGAGTTACCTATTATTGGTCATT	2.23	0.547	6
1	3098062	+	37	TTAGTATTACTTTTGATCATATTATATATATATATATATAT	3.48	0.792	22
1	3098412	+	37	ACTAAAAGAGATTAAAAATAATATACGTAAAAACAAAAATA	3	0.97	20
1	3103804	-	41	TATTATAATGTATTTTTATTATTTATATATATATATATATA	1.78	0.483	13
1	3103807	-	41	ATATATTATAATGTATTTTTATTATTTATATATATATATAT	2.57	0.479	3
1	3128971	+	40	TTATAAAATTTACGTTTTCGATCCAATATTAATATTGTAAA	1.82	0.433	9
1	3161918	-	38	TAGTTACGAACTTACGGGTGACCGATTTGCGTGAGACAGGA	4.24	0.974	19
1	3186516	-	53	ATTTGTTTTGTTTGAATGGGATGCAGCGCGATTGTCGATGG	1.95	0.779	13
1	3216947	+	39	ACTAATTTTGCTTCAAAATGACCCAACATTTCAGCTCAATA	2.08	0.643	5
1	3227942	+	42	TTTTTTTATCCTTCAAATTCATCCAATATTCTTTTTAGTCT	1.84	0.4	7
1	3231748	+	47	AGAGTAACACTTGAATAAGCATCGAGTAGTAAAAAATCATT	2.97	0.844	20
1	3232931	-	44	GAAATCATGATTCTGTTACCATATAATCACTGGAAAAAAAA	3.49	0.818	17
1	3242837	-	51	AGGTGGCCAGTGAAACATCCATCGACCACCATAATCGCAAG	2.1	0.644	13
1	3243864	-	42	TTACATGCTTCTGCAATTACACCGACTACATCAATTATTCT	2.02	0.82	8
1	3245100	-	37	AACAACAACAACAGAATCAAACCCATCAGTGTCTTTTGCTT	2.68	0.903	19
1	3286564	+	36	AATTTTTAAAAAACATTTTCAGTGAACATATTTTTTCAAAT	4.02	0.824	17
1	3293751	-	37	CTTCTGACATGTCAAAAATAACTGACAAAGTTTTTAAGATG	2.1	0.486	6
1	3310384	-	41	ATTTAAATTTGTATCAATTGAATGCTTCTTAATCAGTGTGT	1.73	0.278	5
1	3315064	+	36	AGTTTTTCTTCAATATCTTTAATATAGCAGCATATTTATAG	2.53	0.347	3
1	3315586	-	41	TTGTTATGTACTTTAGGAACACTGATATGGAGGTGATTAGC	2.26	0.48	6
1	3316277	-	40	CGTGCCCCTATTGGGAAAAGAGGTTCCGGTGCTGGGGCCTA	2.62	0.563	18
1	3316412	-	41	CCCATTCTTGTTTCTCCACCACCGAACACACACATGCTCTT	2.3	0.563	4
1	3316800	-	39	ACGATGGGTTTGAGGTGAAGACCGACATAATTGGGGGGAAA	2.19	0.69	7
1	3345137	+	41	TGATCATGGTGATCGGTTTGACCGCTCGTTGTGGCAGGCTT	6.18	0.985	21
1	3345142	-	41	AACATAAGCCTGCCACAACGAGCGGTCAAACCGATCACCAT	2.57	0.72	20
1	3345146	-	40	CAGAAACATAAGCCTGCCACAACGAGCGGTCAAACCGATCA	1.78	0.467	6
1	3358175	-	38	AATTAATATCTAAAAAGAGTAAGTGATAAGAATTTTTATGA	2.13	0.402	7
1	3376248	-	36	ATATTTGGATCTCGAAATTGAAGCAATCTCTCAACCTCTGG	2.25	0.475	4
1	3383375	-	36	ATCTCTACGACATCAACTGCATCGAACTCAGTCACCTGTTA	1.76	0.249	5
1	3385334	+	37	TCTTGAGTAGAAAACAATGGACCGGTTTATCCATCTGTAAC	2.8	0.81	18
1	3387080	+	39	CTTTCTTGCTATTTTTTCGGAGGTAGTTGCTCGGTCTTGCT	2.04	0.688	4
1	3389625	-	41	TATTCAAAACTTAGTGAAAGAGAGACATATGAAAGAAAGAA	2.45	0.527	3
1	3391342	+	44	AATTAAAAAAAATAAAAAAGAGGTGAGAGTATGTCAACAAT	2.14	0.425	9
1	3397871	+	59	ACTTATGGACAACAATTAAAAGATTATTATTTTTTTTCATC	2.01	0.282	23
1	3445960	-	36	GAAAGGTGAATGTGAAGAAGAGGTGGTAGAGATGGTTCTCT	1.86	0.456	5
1	3455421	-	38	AACAAATAAGAAAGAAAAAGAGAGAAAAAAAAAAAGAAAGA	5.59	0.652	16
1	3475567	-	42	TTTGCCAAATGTTGATCAAGAAGCAGTAATTAGTTTCATTC	2.62	0.527	5
1	3475597	-	43	TTACTTTACAAAATGGATCGAAGCAGTCCCTTTGCCAAATG	2.31	0.45	4
1	3475759	-	46	CTGTCAGGAATGCCAAAAGCATGCAGGGATACAGCATGTAC	1.93	0.328	3
1	3476944	-	56	TCTTAGTCGTGTACTAAATGATGCAGAAACTAGATATACTG	1.84	0.318	5
1	3477864	-	64	CTGAGGAGTAAATTCATCATATCTGCCAGGTATGTCGAATG	1.68	0.205	4
1	3477982	-	66	CAGAGAAATGGTCGAAATGAAATTATCTATTAAGGATGGAA	1.83	0.408	5
1	3478101	+	67	AGACTTGAGGTGATATTGGCACTGATATAGGTTGGCCTTTT	2.23	0.542	19
1	3478183	-	68	TGAAAAAAATCCCATAAGTGAGGCGCCAAAGATGCAGGCTC	2.05	0.409	22
1	3478317	+	71	TTTTGTTGGGATTCAGCCTCAAGGGCCGTATTTAGTCTATT	1.74	0.325	6
1	3478396	+	68	CCTTAGGCATATTAATCTTCACATATATTCCACCCAGTTGG	1.74	0.332	3
1	3478792	-	73	ATTCAAGTAGATGTTGCTGTAGGCAGTATAGTTCGACCAAC	3.03	0.727	46
1	3478915	+	76	ATCTTGTAGAGCATAGATCGAGGCATTAAGTTGACAGCCGC	2.63	0.773	26
1	3478963	-	70	GCAAAAGTTGAGAATGTTGGAATCAACAAAGTGCTCATAGA	1.57	0.311	21
1	3479361	-	69	GAAAGAATCCTATGACGAGGACCCAATGGCGCAGGTTCCAG	2.39	0.562	8
1	3480054	-	73	AGGGCTTGAAAGTACCCCCAATCGAACAACAGAAGAAAAGG	3.81	1	44
1	3480306	-	76	CATATGTTGAAACCAATGACAGTGACCAGGAGTTCGATATT	1.77	0.503	3
1	3480379	-	80	AGAGTTCGACAACTCGAACGATTGAAGGCTGAAAAGGCTAG	2.2	0.568	28
1	3480773	-	77	CGTTGCTAGATATTTGGTCGAGGCAGGGGACTTGGCTAATA	5.01	0.965	35
1	3481133	-	80	AGAGATACAGATGCCTAACAACCCAGGGATGCAAATGGCTC	1.78	0.342	4
1	3481600	+	81	GCAGACGCTGACGTGGTCGAACTTGCCAACGTCATGTTGGT	1.78	0.661	36
1	3481660	+	81	GTCTGATTCATAACCGTCGAAGCGGTCGAACTTATCGTGCC	3.39	0.519	28
1	3481738	-	80	GAGGGACAACCAACGCAGACATCTGTCAGTAATGCCAATAT	1.71	0.277	11
1	3481961	+	85	ACACACAATTGACTCGTCCCACCGGGCGTGCCAATTTGTTT	1.9	0.336	9
1	3482348	-	75	ACCCAGCGCAGAGAGAAACGAGTACGCAAGGAGAATGTATG	2	0.412	20
1	3482368	-	77	AATCCTTATACACTCAAAGTACCCAGCGCAGAGAGAAACGA	2.18	0.441	11
1	3482463	+	81	ATTCGAAAATAAACTGCCCTAACGGTCGAAACACTATCCTA	2.45	0.554	40
1	3482548	+	79	TCCTTAGAACGGTTATCCATATCGCTCGAAGTCGAACTAAT	2.17	0.313	16
1	3482600	-	79	CAAGGCAACAAGATTTCTGGACTTAGCGCAATTTCTGACAA	2.33	0.524	19
1	3482645	-	77	TCGAACCATTGGGCGAATCGAGCTGGCGTATGGTCGAATCG	4.23	0.715	34
1	3483698	+	37	ACACCCTCTACCCCTCACATATATATTAATAAGGAATAAAA	1.99	0.619	6
1	3484293	-	37	GCGCCTCAGGGTAGTTTTTCACTGACATGGTACCACATTGC	2.03	0.513	3
1	3530000	+	45	ATCTCTACAAATGTGCTTTGAGGCAGCATAATTCATCACCC	2.4	0.877	4
1	3530102	+	42	TTTTACTACATTAGTTTGGGAGTTGGCGTCATCTTTGTTCA	2.31	0.548	8
1	3531518	-	44	CTTTAAAATTACAAGAAAAAAGGTGGCGGGTAACTAAAGTT	2.27	0.517	15
1	3532190	-	41	ATTTTTGTTATGTGAGGACAAAGTACCACTACAAAAGGAAA	1.95	0.791	6
1	3539828	+	41	AACACAATTATATGGATAACACCGGACAGTTGGGAAAAGGA	2.14	0.444	4
1	3541337	+	39	AAAATGTTTTCAGAAATCCAACCAAACACATTTTCATCACC	2.85	0.736	12
1	3542608	-	51	TAATATAACAAATCATTTTGAATTAATATAAAATTTTATAT	2.15	0.55	20
1	3550208	-	42	AAGTAATGTAAAAAAAAAATAGCGAATGCGATTTAAGAAAA	2.17	0.506	9
1	3550212	-	41	GTAAAAGTAATGTAAAAAAAAAATAGCGAATGCGATTTAAG	1.83	0.351	14
1	3578658	+	36	ATAAAGAAACATGTAAATCTAGTGAACCAACTAATCCTACA	2.51	0.391	4
1	3599107	+	36	TAAAAAAATCCTAAAAATGCAAGTAACAACTAATCAACTAA	1.92	0.666	4
1	3603569	+	38	ACAACCCAGTACGTGCGCTCAGCGCGCGTCACGGGCTAAGC	2.75	0.545	6
1	3620793	-	38	CTCCATTGTGGTGCAATAGGAAGTAAGGGACAATCATCCTT	2.51	0.628	6
1	3620997	-	37	GCATTAGCTAGAGTTTTACGAAGTGTCAAATGAATACACAT	1.97	0.559	5
1	3642622	+	39	AGCAAAGAGATAGTCATCTGACCGCTTAAGTGTGTTTGATA	2.33	1	27
1	3651466	+	36	TTAGATTTGAGAACATCCGAACCTACATGTATACCGTTGTA	2.37	1	4
1	3652744	+	37	TGAAGGTACAACAAGCAAAAAGGCAGCAGAAATTGAAGAAA	3.16	0.689	20
1	3652843	+	39	GACAGCACAGGCGCTAAGCGAGGCGTTAAGCACGAAGATGC	5.55	0.831	35
1	3685551	-	38	GTTGCGTATCATTTACAGCTACCGGACGAGTCCAGAATCCA	3.35	0.823	17
1	3685819	-	37	CATGAGTTCCTCGTGCAACGATGCAGTTCAAACAATGATAC	2.81	0.502	13
1	3686340	-	37	TTGCTTCAACCAATCCTGATACCTAATGGCGTTTGGGAGGA	1.79	0.38	3
1	3686778	+	40	CGCGAAAACGACTATATTCGAGGTCCCTGCTTTATACTGAA	2.04	0.68	5
1	3689047	+	39	TCTCGGTGAATCTCCAGTTAAGGCCGGAGATAAAACAACTC	2.9	0.674	14
1	3697403	-	42	TAATTTTTAAAAAAAAACATACCGATTGACAATCTGTATGG	2.22	0.578	11
1	3698027	-	37	CCTTACTGTGTGAGGACTGCACCCACCGCCGTGGCCGAAGC	2.23	0.59	5
1	3698187	+	36	AGCATCATTTCAAGATTTTCACCGACCAACAAAGCATTCAC	3	0.85	7
1	3701669	-	41	GTTGAACAGGGTTCCTGGTAAGGCAGTTCCAAAGACACCTT	3.48	0.781	3
1	3702281	+	59	ATCCTTTCTCTAGAAATGCGACCTAAACGTTTATGCCACAA	1.84	0.365	5
1	3703309	+	57	AGACTTATCAGCTGTTTGAGAGCGCTCTCCCACTAATCACA	1.76	0.162	6
1	3721555	-	51	GTGGAAGAATTAAAAATCTAAGAGAACAAACAAAATTTGAC	2.47	0.733	16
1	3724694	+	41	CATCTACTGCACAAAAACTCAGAGGATGTCAAAATTTCAAT	2.11	0.41	3
1	3727589	-	45	TTTTTTCTTTTCTCAGAAAGAGTTAGTTTTAAAACAAGAGA	2.28	0.43	6
1	3732606	-	43	CTTTTATATCCTTCAAAACGATGCATTGTTGTTTTCCAAAA	2.33	0.528	8
1	3733868	+	40	TGACTCAGACAAGTAAGATGAATTGGCGGTGGATCCATGGA	2.57	0.729	7
1	3743470	-	42	ACCAAAAACATAAATAAATTAAGTAACACCTCATCCACAAC	1.89	0.493	6
1	3780783	+	37	TAAAATGAAACAAAAAAACGAGAGACTAAAAATAGAAATCA	1.91	0.573	12
1	3784729	+	36	GCGCCCTGATATTGTTTTTCACTGATATGGTACCACATTGC	2.95	0.743	15
1	3797279	-	36	AATAAAAAAGGGATCCGATCATACCTCGATATTGCTTAAAG	1.96	0.424	9
1	3798495	-	38	AATTTCAATTGGTGGAATCGAAAGAGGGTTGAAAAAGATGA	2.29	0.476	3
1	3799019	-	38	CAGCCTGGTCATTACAGACCATACGGCGAGCATCATGATTA	2.23	0.491	5
1	3799050	-	41	AATCATCCGGCAAGCAATCTACCGGTCATATCAGCCTGGTC	2.04	0.75	8
1	3799188	-	40	TGAGCTCAGTCGATCTGACGACCGATAAGGAAAGCCAACAT	3.7	0.825	10
1	3808274	+	38	AGGATATCATAGATCAAGGGAAGTACAATATCAAATAGATT	2.45	0.695	14
1	3812058	+	37	CTTTCAAACAATAAAAAAAAAAAAAATATATATATATATAT	1.78	0.223	3
1	3812060	+	36	TTCAAACAATAAAAAAAAAAAAAATATATATATATATATAT	2.49	0.493	11
1	3812062	+	36	CAAACAATAAAAAAAAAAAAAATATATATATATATATATAT	2.81	0.703	21
1	3812068	-	37	ATATATATATATATATATATATATATTTTTTTTTTTTTTAT	1.86	0.48	3
1	3812291	+	36	TACAATGGAATTTTTGTCACACCGATTAGTACAAAAGGAAT	1.93	0.479	3
1	3829611	+	39	CTGATACCAATTGTTAGAAAATCGGGCGGGGTGAACACTTG	2.17	0.564	14
1	3843445	+	41	CTGTGGGATTCATAATCATGAATTGGCGAAGTCCTTAGTTG	2.08	0.706	6
1	3843532	-	36	AGATGTTTTTCGGTTTCACCATCGACTTTGTCATATCAGCA	2.16	0.599	10
1	3844235	-	39	CATGTGTCGTTAACATAGTCAACGAACATCGGCCAAGTCGA	2.68	0.589	7
1	3849586	-	53	GGCAGCTGACCAGCAGAGGGATGCACCAGCTGCAGACCCTG	1.77	0.47	10
1	3849768	+	59	TGTGACAATCGTGCACTAACAGGCGGCGGAGGGATGCTCTG	2.73	0.473	3
1	3849795	+	54	GGAGGGATGCTCTGGATGTAACCGAACTGGCGTACCACCCT	2.07	0.587	5
1	3849799	+	57	GGATGCTCTGGATGTAACCGAACTGGCGTACCACCCTCTCC	3.2	0.622	23
1	3850037	+	61	ACGTGGGGACGTCTCCTGGTATGTGTCGTCAGTCACGCACT	1.91	0.561	26
1	3850211	-	54	ATGAGGCTTGTAGGACCACCACCCGACAGCTTGCGGGGTAC	2.24	0.494	12
1	3850571	+	57	AAGAGCGTGGAAACTGTGCAAGGCGCCAGTGATGGGCAAAT	3.27	0.645	36
1	3850987	-	53	ATTCCCTGGTGGTCCACGTGACCCGTCAGTGCTCACATCAT	3	0.638	11
1	3851083	-	56	TGTCCTTGAGCAGCCTACGGAGGCACCTGAGATGCGTGCGG	2.62	0.601	34
1	3875014	+	44	GTAATTCAACTTCAATTTTGAGATGTCAATCAATGCAAAAA	1.72	0.494	8
1	3877109	-	38	TCTAAATCCTAGAGAATGCAAGTTAGTAATAAAAAATGTAT	2.13	0.486	5
1	3879183	+	43	TATATAAAAGAGTTAATTCGAGTTGTCAGACAAATAGACAA	2.12	0.659	12
1	3879382	+	48	TTACTGGTAGAACCATTTGTAGGTACCTAAATTAAAAGAAT	1.78	0.66	17
1	3890918	+	47	GGACATATTAAGTACAATTGAGGCAACAGATCACAGTTAGA	2.24	0.636	5
1	3891283	-	43	TTCATTTCTTTCTCTTTTGCATCGATTGACTTGGATCATGC	2.97	0.667	12
1	3893072	-	44	GATTTTAGTCTATATGAACGAGATAGTAAATGATTTTCAAT	2.2	0.562	4
1	3893483	-	43	TTATTTTTAAAAAAAAATTAAGGTAATTCTCAAGTACAAGA	1.97	0.704	5
1	3893795	-	44	ATAATACCATTATTGAAATGAGGCCCATATATATTGCGCAA	3.16	0.619	4
1	3917895	+	36	TTGTTTGTGTGGGAGTTTTGAGGTGAGGTGGGTTTTATAGA	2.11	0.476	5
1	3939225	+	36	AAAAATAATGACGAAAAATTAATGAATGACTAAAATTTATA	2.42	0.715	11
1	3988400	+	50	AATAATGCATATGGTGTGGTAGTGAACAATGAATTTGGGAT	1.81	0.582	3
1	3989308	+	43	AACAATTGCATAAAAAATTTACTGAACCAATAATGTGGCAC	2	0.51	7
1	3989472	+	43	CAGGATAATCACGCTTTCCGAAGCAATTGTTTCAAGAAAGA	2.03	0.443	23
1	3997388	+	39	GATCCATAGGGAAGGTCTCGAGGCATTTTGGGTTTGTCTCA	2.05	0.634	15
1	3998964	-	42	CTTATAGATCAATAAAATTTAAGTGACGTGATAATTCTAAC	1.8	0.361	9
1	4006263	+	39	GATAGAAAAGAAGAAAAATGATGCAATCAATTGCAAGAGAT	3.17	0.636	16
1	4023651	-	36	TTTATATAGGACTCATGACAAAGCAACAATAAAATGTAACT	2.35	0.478	4
1	4024263	-	46	AAATAAAATGAGAAATATCGAGGTTGTTATATAATCGTCAT	3.76	0.697	27
1	4027261	-	37	CATTAAAGGTTACGGAGTTGAGATATTGATTTCATCCAACA	2.27	0.535	7
1	4057162	-	37	GTTTTTTTGACTGTGAAATGAGATCGGATGTTTCTTATCTG	2.88	0.54	9
1	4083281	+	41	TTAGATTTCATCTTAAAACCAATTAACATTAAGTGAAGTTG	2.71	0.655	8
1	4106008	-	39	TTGGTCTGATCGATCGATCGATCGAACCACGACTCAGTGGT	2.73	0.546	9
1	4106011	+	41	ACTGAGTCGTGGTTCGATCGATCGATCGATCAGACCAATCA	3.6	0.976	35
1	4106012	-	40	CTGATTGGTCTGATCGATCGATCGATCGAACCACGACTCAG	13.7	0.994	8
1	4106015	+	40	AGTCGTGGTTCGATCGATCGATCGATCAGACCAATCAGATT	2.75	0.736	13
1	4106016	-	40	CAATCTGATTGGTCTGATCGATCGATCGATCGAACCACGAC	5.3	0.925	20
1	4106020	-	40	ACATCAATCTGATTGGTCTGATCGATCGATCGATCGAACCA	4.36	0.989	30
1	4106080	+	41	TCGCATATATAATTTTTTTGAGGCAATGATAAATTTGTAAT	2.38	0.871	6
1	4108388	-	39	TCATTTTTAGTTGCTTTGCTAGGTATGTTGTCCACATGTGA	2.09	0.558	10
1	4125426	+	52	AGAGAGATAAATATGTTTTCAGTTAATATAAATTTCAAGAA	1.94	0.33	3
1	4125858	+	55	TTTTCAAGTTCAAAAGAAATAGTTACTGTCACATGTCACAC	1.73	0.246	3
1	4127572	+	39	GACAATCTTATTTAAATCGAATAAAATTATTATGAATAATA	1.89	0.517	4
1	4127994	+	37	GTTTTCATTAACTAATTAGAACATGACACGTGACAGTCATC	1.99	0.379	5
1	4150209	+	36	AGGCTAATCCATTAAAACTTACTTACTCCTAAAATATAGGA	1.99	0.49	8
1	4205309	-	36	TATAAAAACAAAAACTTACGAATGAATTACGAAACCATACC	2.13	0.552	6
1	4219754	-	43	GAAGAGGAGGCAGAAAAATGAGCTCCCTGCAATCTGACAAT	2.18	0.421	7
1	4221443	-	38	GTACTACAAGTAGCAAGAAAAGGCAATGGAAAACAGAACTT	2.35	0.629	11
1	4226634	-	42	TCTTTGCAAATAATGATGTCATATCCTTATAACAAGTAGTG	1.7	0.595	6
1	4226803	-	43	TTTTTTTTCCATAGAAAAAGAATTAATTGAAGAGATGATCA	2.01	0.414	7
1	4226902	-	40	AATTCCATATGTGGCAAATAAGGGCTCGGTGTTAAAGCGAT	2.23	0.524	3
1	4227794	-	40	GAAACTATATTTCGATTGACATCGATCGAAAACTATCATTG	2.51	0.674	12
1	4227982	-	41	TGTCGACAAGGGTTTTTTTTAGGCGACGTTGGTCGAGACTA	5.34	0.8	28
1	4230550	-	43	AAAGTAGGGAATGCAACATAACTAATTCATAATTTTGAAGT	2.47	0.597	6
1	4232856	+	47	GGCTCAGAATGCAGAAGAAGAAGCAGCAATCAATTTAATAA	2.67	0.717	14
1	4232972	-	43	GACTGGACGTAGGCACGGAAAATAGCCGAACCAGTATAAAT	2.22	0.464	3
1	4233301	+	46	TACTTTTTGAAATTAGACACACACATATATAGGCCCTTCGT	1.75	0.318	3
1	4233303	+	48	CTTTTTGAAATTAGACACACACATATATAGGCCCTTCGTGT	2.92	0.933	33
1	4234383	+	47	TGAATTTGTGGCATGTTTTGAGGCTACAATTCAGGCTAATT	2.13	0.498	3
1	4238613	+	39	AAAGGGGATATTAAAAATTGAAGTGGTTTGGTTAATATGAA	1.74	0.294	8
1	4244502	+	38	ATTATATTAAACCCAAAATGATACAACAATACACGGGACAT	3.95	1	13
1	4250328	-	37	TGATGAGATCCACTGTGGGAACCCAACGAGTTTAATCACTT	2.38	0.748	7
1	4250350	+	45	CCCACAGTGGATCTCATCACAATACTCGTCGCGCATTAACT	1.83	0.412	8
1	4250366	-	40	TCTTTTAAGGGCAACGAGTTAATGCGCGACGAGTATTGTGA	2.32	0.533	3
1	4251142	+	43	TGATGATCCAATGGTTAACGAGTCCGAGATTGTAGTTTTAC	3.01	0.66	8
1	4253140	-	36	AATAGAGCCTGACCCAAAAGAAGCCGAAACAAAGTTCTTGT	3.26	0.715	15
1	4253490	-	49	TTCTAAGACGGTGATTTTTGACCCGTCGTTGAAAGGTTTAA	5.03	0.853	25
1	4266959	-	36	TAGTGGTAAATCTCACTTTAAGACATTAAGTCACTTTTTTA	2.88	0.609	7
1	4267733	-	44	TAAAAATTACCGACATTTTGATATAATAGAAAATTACTGAC	3.12	1	7
1	4267753	+	46	TCAAAATGTCGGTAATTTTTATTGGGCGTACTGACATTTTG	2.01	0.458	4
1	4267950	+	45	TTTTTGTTCAAAAAAAAATTACTGACATTTTAGTCCAACAA	2.8	0.765	22
1	4268833	-	50	TCAGTTCTAGTGGAGGATACATCCATTAGGTTCAAAGAGAA	1.72	0.392	4
1	4269649	+	46	GAATTTCAACGTTCAAATGCACTGATAATCGATTACCAAAA	2.69	0.654	6
1	4272006	-	40	AAGGAAATAAAAAATAATTGAATCAGCACTTAAATTTCTAT	2.1	0.532	6
1	4276437	+	44	AACTAACAGTGTAAAAAGTTATACACAATCATTCAATTACA	2.42	0.609	20
1	4280777	+	37	GAGTCACGAGTTCGAAAATGAGATTTCGAGAACTTTCAGAT	3.11	0.668	24
1	4282246	-	38	TTTAGGAGTGGGAAAATAAGAGAGAAGAGGATAAAAAGAAG	2.05	0.423	6
1	4310115	+	38	GTTCATGCTGCGGGATTTGGAGGCAACATAGTTATTGGGAT	2.82	0.773	12
1	4321819	-	39	ATATAAGAATTAAGAAAATCAAGTAATTCGAGACAAGACAC	2.29	0.532	3
1	4329245	-	42	TGACGAGTTGAATCACTTTGAGGCACGATGTGTTAAAATTA	1.89	0.422	9
1	4330846	-	42	GCCCACGAATTCATACGTGGAGTTAGTGGGTGCAGAGTCAA	1.8	0.301	5
1	4331838	-	37	GTTAGATTTAGGCAAAAATGAAGTACTTTCTTGGTATTGAA	2.02	0.774	8
1	4332699	-	41	GATGATGAGAACAGTTCTATAGGTACTGATACTTATCCTAA	3.17	0.813	25
1	4332937	-	42	AAGTGATGAATCTAAAGCATATAGATTATTTGATCCTATCA	2.1	0.662	18
1	4334457	+	37	AAAAGACTACTCTATAGTTCATCGATCGATCGTCATAGTGT	3.44	1	21
1	4334461	+	36	GACTACTCTATAGTTCATCGATCGATCGTCATAGTGTCCAA	5.51	1	18
1	4334462	-	39	TTTGGACACTATGACGATCGATCGATGAACTATAGAGTAGT	2.26	0.506	8
1	4334466	-	39	ATAATTTGGACACTATGACGATCGATCGATGAACTATAGAG	5.23	0.866	8
1	4334796	-	40	AGAACTATCTATATCAAGCCATCGATCGTGAAATTTTAGAT	3.87	0.873	20
1	4367003	+	39	GAAAAATAACTTGTGAAATCAATTAGTCTGATGATTAAAGA	1.8	0.303	5
1	4367548	+	45	ATCAAATTATATCCTTAATCATCTCCTATTATTTAATTAAT	2.96	0.748	11
1	4382786	+	37	AAAAAGGTTTGAGCTCGTCAAATTGACGTGAAATGTCTGAT	1.79	0.35	3
1	4386524	+	42	AAAGAATCTTCTTCCGGAGAAGTTACCGGAAAAACTTCTTC	2.28	0.469	5
1	4386715	-	40	GCAATGAACATTGCTGGTGTACCCAGCAATTAGGTGAATGG	3.01	0.413	13
1	4388301	-	37	TGGAGTATTATTTAATAAGAACCTGACACATGACAATCAGT	1.77	0.803	4
1	4400826	+	42	CAGCAACACTTATAGCAGCAAGGCGTCGCGGCTGAGTACAC	3.99	0.714	23
1	4404423	+	46	AAGTGAAAAATTAAAAAATGAAGGGCTAACAATTGTAGCTG	1.94	0.474	6
1	4408704	-	41	TCCTACGTATCAGCTTTGTGATCGGGCGTGAGCGGAGTGGC	2.69	0.675	5
1	4414592	-	43	ACATCGAAGCTTATGTCAGTACCGATGTAAAAAAGAGATGA	2.77	0.665	6
1	4416285	-	39	GACGCATCAACAAGTACTTGAGTTGTCGAGGGAAATGAAAC	2.39	0.66	21
1	4416562	-	38	CAAAAATTATTGCTTTAGATACTGCTATTAGTGAGACCGAA	1.96	0.259	9
1	4419537	-	40	AAAAGTTTAATGGTATGATAATATAAGATACTTTTATACTA	2.27	0.788	6
1	4421921	-	36	GGTTTTTCATCCCCAAAAGGAAGCAATTAAAATTATGGGAG	1.81	0.386	8
1	4429305	+	36	AAAATGGTTCACCACCAACTAGTGACAGTAATAACCACTAT	3.78	0.806	14
1	4441078	-	41	GCGAAACAGATGGCTTAAAGACCCACCAGCAGCTTTGGAGC	2.72	0.791	26
1	4441273	-	42	AGGAATCATCCAAGGAATCAATACAACAAGGAGCACAAGGG	1.99	0.616	15
1	4442474	-	44	TGCTTGTTTTTGTGTATGCGAGGTAGAATTGCAGTTGGTGA	1.96	0.575	7
1	4442733	-	40	TAAGAGAGAGAAGCTCGCTAAGTGAGCGATCCAGTGTGCGC	2.17	0.703	18
1	4442879	-	39	CCAGCCTAGATGCCTCACTCAACGCACAGCTCGCGTTGAGC	1.79	0.213	5
1	4443826	-	41	AGGTAATAAAGTTAGAAATGAAGCAATAATATTGAAATAAC	1.95	0.564	8
1	4444695	-	37	AACTACAAGTCGTCATCACCATCGAACTATCGCAGCATTGC	2.45	0.603	6
1	4455943	-	43	AAATAAAGCCCAGGAAAGCGAGCTAATTAAGAAAAGCAAGT	2.35	0.485	4
1	4463618	-	46	TTTTAAGACGGTGTTTATTGAATCATCGTCAAAAGTTACAC	2.37	0.685	13
1	4468069	-	37	AATAATTGGAGGATACATCAAGTGGACGTGAAATCTTCCTT	2.87	0.639	8
1	4470523	-	38	CGCACAGTCTCGACTTAGCGAGACAACAGCTTCTACACCTT	2.53	0.694	9
1	4470531	-	39	TCACTAAACGCACAGTCTCGACTTAGCGAGACAACAGCTTC	3.02	0.609	9
1	4480335	+	45	TTGTTGTGGAGCTGAACGAGATGTGGCAGCAACGTTTGGAT	2.6	1	30
1	4483602	+	39	GTCTATAGACATTTTTAAAGAATTGTCATTAATTTCTAATA	2.21	0.635	15
1	4485380	-	38	TGGAGAGGGGGGACGAGGGAAGGGGTCAAATGGGGCGAGAG	3	0.836	21
1	4488233	-	54	AGTAACAACTAAGTTTCTTTAGTGAACAATATTGGATAGAC	1.8	0.395	8
1	4495908	-	43	ATTTGGAAGCTTTGAATTTGAAGCAACAATTATAAGGCCTG	2.22	0.654	4
1	4498677	-	42	TTTGGAAGGAAGCAAAACTAACCCAACATCTCCAACTATAC	1.83	0.577	7
1	4504517	-	39	ACGTTTTTGTTGTATATTTTATATAACGAAAACATGTTTAC	2.15	1	18
1	4534881	+	40	TTTAGGTTCAACAAAAAATCACTGACATTTACATCTAATAA	3.03	0.677	6
1	4544608	-	36	TGTGTCGGTGTCAATGCTTCATAAAGTAAATGTTTAAGATA	2.02	0.287	3
1	4545998	-	52	ATTGATGACAATCATGATCGATCGAATGATACTTGTTGCTT	2.41	0.619	13
1	4546002	-	52	ATTTATTGATGACAATCATGATCGATCGAATGATACTTGTT	2.88	0.754	29
1	4546264	+	53	TCTCGCTCTTTCAAACTCGTACCCACCAGAAATGTCGATAA	2.26	0.648	4
1	4549690	-	52	AGAAATTTGTAGGCTAAATCACCCAACATGAAACGCTGTTC	2.34	0.602	8
1	4555662	+	47	GATGACCTTGTCATTGTTGAAGGCAGCGATAAATTGCATGA	3.28	0.813	20
1	4555685	+	55	CAGCGATAAATTGCATGATCAGTGGTCGTCGCATGATGCCA	3.43	0.631	8
1	4558430	+	44	TATACCTATGCTTTGGCGCCATCGATAAGAAATATGATATC	2.06	0.445	3
1	4560289	+	43	CAAATTCGACTTCCAACTGCAATGAATATAAAATAAACACA	1.73	0.557	10
1	4561727	+	36	CTCGTCATAAAATTCCATAGACCTGCCAATTCTAAATGAAA	2.25	0.632	7
1	4583902	-	51	AATTTAATACAAATAATCTTAGTAATATGTAAATATAATTC	1.82	0.177	6
1	4583955	+	37	CAACAATAAAAAAATAATCTAATGATTTATATTTTAGTATA	2.35	0.572	11
1	4588811	-	37	AAAGCATACAACTTGTTACCATCGAATATTTAAACGATATT	2.81	0.827	3
1	4590147	+	68	TCCGAGGCCTTTCAATGGAGAAGTACGAGAGGGAGCTTCAA	2.22	0.666	10
1	4596833	-	42	TCCATTCAAGATCTCAATGGAAGCATAACAATTGTTCATAG	2.6	0.539	3
1	4597172	-	47	TCTTCATAATGAATTCCCCCATGCCCCTAACATGATCATAT	2.12	0.289	5
1	4602010	-	53	AATTTATATAAATTCAGAACACTGACATAACACTTATTTAT	2.26	0.558	26
1	4604581	-	47	CTTTGAATTGAGAGTTAGTGAGAGAAAGTCACACACAAACA	1.85	0.481	3
1	4604717	+	37	TAAATATAATAGGATTTACTATGTAATACAGAGAGATAAAA	1.75	0.412	11
1	4620411	+	37	TAAGCTTGATACCCAAAATCACTGACTACATGACCAAGGTC	2.33	0.882	19
1	4625812	+	41	ATGAAGACTTTGATATAAAAAAGAATATAAATTTAAGAGTT	2.72	0.552	6
1	4626092	-	38	AAGGACTAAAGCTAAGTTTGACCGAAAATAAATACAAGGAC	2.06	0.493	4
1	4627142	-	39	AGTTATAGGCTCTTCTACGGAATTACTAAAAATAGTGGATT	1.93	0.511	11
1	4628989	-	41	AAAATACAACTGAAAAATTTAAGCAGGAATCTTTTGCTTTT	3.39	0.692	22
1	4630419	-	48	TGATGAAGAAATCTGTAAGTATGCTTCAGGAAAATACCACA	1.76	0.188	5
1	4634133	+	42	TTATTGCTTGTGACTTGATCACCATTTGCATGATAAGTTTT	2.13	0.488	7
1	4636428	+	37	AGGAAGGAGAGGATAAATAGAGAGAAGATGGTGAAAAAGAA	2.4	0.569	20
1	4663167	+	41	TTTGTTAAATTTTAAAATATAGTTCATCAAATATACTTCAT	3.17	0.575	5
1	4668244	+	43	CTTATTTTTATTATTAAAATAATTATTTATTAACAAGTGCA	1.74	0.25	10
1	4668416	-	43	TTTTTTTATAAAAAAAATTGAGGGACCAAGTGTTTCTATTT	2.04	0.631	11
1	4668528	-	44	TTGAAGGCTGAACCAAAATTATATATTTTTTAAAATAAGGA	1.88	0.608	20
1	4670048	-	44	TAATGTAGTATGGGCAATTGAGAGGGGAAGAGTTTTTTCAT	2.46	0.389	3
1	4697023	-	43	ACATAATCTCATTCATGGGCATGAGACGATTGTTGTTCGGC	3.28	0.667	14
1	4697981	-	38	ACCAAGCCCACACAAAAATTAGAGACCTGTACACTTGAAAA	2.09	0.462	6
1	4700199	-	37	ATGATGCAACAATGAAATTGAATACTTTTGACCAAAAGAGA	2.49	0.356	5
1	4715845	-	43	TTCACTCAACAACTTGATGCACTCACCAAGAAAATTTTCAA	3.72	0.639	4
1	4719953	+	44	ACTGTGTGTAAGAGGAAGAGAGGCTGCAGAGAGACAGATAT	2.62	0.586	8
1	4720141	-	50	TTTACCTTTCTTTACACGCCATGTGGCGTACTTGGGACACT	2.47	0.696	32
1	4722833	+	44	AATATTTGAGTAATCCTGGAATGCAGCATTGGAAAGCAGCA	1.76	0.418	4
1	4736487	+	44	AAAAAAAACCCTGGTTCTAGAGTGGTCAGCTGCAAATTGAT	2.46	0.835	5
1	4737309	+	42	ATGTTATGGTATGTACTCGCACTGACATAGCTCATGCAATG	2.46	0.856	10
1	4738147	+	44	CGAAAGCGCAGCATTGAGAGAGGCGTCGCTTGGTTGGTGCA	4.39	0.792	55
1	4739207	-	38	AAGTTTGTATGAAAGGTAAAAGGTAAATAGTTAAATTTGTC	2.01	0.464	23
1	4742359	+	38	CCATATGCCAACGTAGTGGGAGCTATCATGTATATCATGAT	2.07	0.338	5
1	4744110	-	38	GCCGCGAGAGTGGGAGTGAGACTGACAATGGAGGGTTCGTG	1.74	0.367	19
1	4744158	-	37	TGAGAGTGGCATCGTGAGCGAGACACCGTCAGCAACAATGG	2.21	0.711	13
1	4784241	+	37	TCATTTTTTTCTTTAAATGTATAGAGCGTCGACAAATTCGT	2.23	0.636	8
1	4784420	-	39	CTGACATTTTGGTTCAATCTATTCAACAACTATGTTGACAA	1.79	0.346	4
1	4789536	-	44	TGGTTTTCCCTAAGAAGCGCAATGGACGGAGGGAGGCCCGA	1.81	0.461	3
1	4789696	-	41	GGATTTGGTGTAGGAGATTTAGGTGGCGCTTAGTTTAGGGG	4.16	0.799	18
1	4789784	-	40	TGAGGGAGATGTCTTTAAGGATGCAGCAGATTGGTGGGGTG	3.14	0.844	22
1	4797285	-	43	GAGTTGCCTGAATTTTTAGGAAGTACTTGTAAATGTGTTGA	2.25	0.991	4
1	4797840	+	39	TGTAAGAAACAAGAAATTTGATATAACTCCTTACCCACATG	2.45	0.984	11
1	4798052	+	40	GATGTTCCAACAATTGGGAGAGGCGGCGGAAGGAGGAGGGG	3.85	0.552	6
1	4824370	-	40	AATGTTGGCAAAAAAATATCAACGACCGACATCAGCAAAAA	3.78	0.645	7
1	4837059	+	48	ATAGTTATGAAATTAAAATTAAATAACAATAAAAACTATGA	2.68	0.619	19
1	4843391	+	57	ATGATTTTCAACAAAATTTTAGTGAATAACAAACCGTGTTT	2.01	0.396	4
1	4845675	+	47	TCACTTTTGGCCGTCAAACGACCTGGAAATCAATCAGGGAT	2.04	0.351	10
1	4846668	+	42	CAATAGCCACTTTCATCCTCACCGACCAAGACAGCGGTTGT	2.25	0.676	10
1	4859109	+	39	AGGAAAGAGGATCAAAAAAGACCTAACAACACAAAGAGTAA	3.08	0.742	18
1	4869674	+	41	ATAGGATATGTGAATGGTCAACCGGTCAATCAAAAGGAAGA	2.59	1	17
1	4872660	+	45	CGGCACGCGTTGGCGCGTCCAATGAGGAGCGCGATGGCGTG	1.73	0.375	5
1	4882440	+	36	TACAAAACAAGGTGAAAATGATGTGACATTATTGTAGTTAA	2.35	0.666	4
1	4952068	-	40	CAATTAACTAATTAAATTTGAATTAATTACATTTAATTAAT	1.74	0.366	7
1	4958136	+	40	CTTACAACGACGGTTACCCGACCGATGTAGAACACCTCATG	2.87	0.682	9
1	4958534	-	42	GACGATTTACGCCACAAACGATGTAGAAAGTATAGCATTCT	1.78	0.54	7
1	4961645	+	36	ACTTAATTATTTGAAAAATGAATTTCCAGTTATATATTATA	1.88	0.376	13
1	4962196	-	36	TGATGTATATGCTTGTTTTCAGGTCTCAAACAACCAAAGGA	2.65	0.609	15
1	4963869	-	36	GGTTTACCAAAAGCCAATCGAGTTGTCATGGGACGGGGCAA	2.21	0.688	16
1	4964129	-	36	AGAGGTTCATTTTGTGGACCAGGCAGTTGGCACATTCATCG	2.68	0.603	13
1	4964504	+	38	GCTCTTGCTTCATTATCTCCAGGTGGCGTGTATGTTGTGCT	2.94	0.894	12
1	4979085	+	39	ACATTCTAAGATGGTTTGAGAATCATCGTAAAAAGCTCCTC	2.56	0.75	23
1	5006346	+	36	TTTTCCTGCAATAGAAAATCACCTAAAAACATTTCCCCAAA	2.3	0.496	3
1	5007058	-	42	ATGATGATGTAGACAATGCTACTGCTCAGGAAGCTTTGGAT	1.76	0.377	14
1	5007130	+	36	AGGAAACTGGACTCCTGGCCAGGCAACTTGTACAGGCATTT	1.94	0.378	6
1	5022173	-	37	AGTTTTACTCAAAAGTCAAAACTTACTAATAAAAATATCAA	2.15	0.668	7
1	5023058	-	40	TTAATATTGGTAGTTTCAATATCGATTAATAATCGATGGAA	2.16	0.447	6
1	5024062	+	38	AGTAAATTAATATAAGCAATACTGATATGTTATATCATGTC	2.12	0.545	12
1	5033903	+	37	TTGGTGTTCTGTTATATGGAACCCAGCAATCCCCCCCTAAG	2.17	0.469	4
1	5035209	+	43	CAGCTATAGTTCAAATTTTGAGTCAACATTTAAGAAAGCCA	2.11	0.584	13
1	5043875	+	48	AAATTTTATTTAATGATTCAAAAAAAACTATATATATATAA	2.22	0.282	10
1	5043877	+	48	ATTTTATTTAATGATTCAAAAAAAACTATATATATATAAAT	2.29	0.384	11
1	5043879	+	48	TTTATTTAATGATTCAAAAAAAACTATATATATATAAATTC	2.56	0.59	19
1	5043881	+	47	TATTTAATGATTCAAAAAAAACTATATATATATAAATTCAT	3	0.618	21
1	5043883	-	52	ATATGAATTTATATATATATAGTTTTTTTTGAATCATTAAA	5.01	0.923	63
1	5043885	-	52	AAATATGAATTTATATATATATAGTTTTTTTTGAATCATTA	3.92	0.792	34
1	5043889	-	52	ACGGAAATATGAATTTATATATATATAGTTTTTTTTGAATC	1.77	0.83	42
1	5043895	+	49	AAAAAAACTATATATATATAAATTCATATTTCCGTCCATAA	1.84	0.626	43
1	5044226	+	46	GAAATTTTAAAAAGAAAAAGACCCATTTATAATCAGTGGTA	2.23	0.586	20
1	5044860	-	48	CAGCGTTGATTTTTATATAAACTGGTATTGTTTTTTTGCTA	3.22	0.651	19
1	5045644	+	44	AGTTAGGAACTTGGTGGTACAAGGAGTGTTATTTAGGGCAA	2.01	0.39	10
1	5045878	-	45	ATTTGTTGTAAGATAAAAGGATGAACTAGAGCCTACTTGAC	2.33	0.443	4
1	5046091	-	41	GAAACAATGGATGAACATCAATAAAACTGAAAGGAAATGAC	1.98	0.527	11
1	5081179	+	38	CATAGGAGAGAGAAATCCCTAGGTGGTTCATAAGTTGTAAA	2.45	0.53	11
1	5093528	+	42	TAAATATTGCAAACAAAATAAGCTAATAATAAAATGATAAA	1.98	0.325	4
1	5103717	+	41	CCAAGCATCGGAGAAGGTTGAGGTTTCGGTTGATGGGAACT	2.19	0.551	13
1	5124928	+	37	GAGCCGGTTAGATCGCTCCCACCGCTCATATAGCGCAACGT	3.24	0.767	9
1	5129126	-	36	TAAATTAAATTTTGAAAGCGATACATTCTTAAATTTATAAA	1.9	0.425	4
1	5130727	+	51	TTACTTTTTCTCTTCTCCAAACTACTAAATATTAGAAGGGA	2.53	0.649	22
1	5131701	-	45	AAGGCCTTAAATGGACCTCTACCTTAACCGGATCAAGAAGA	2.11	0.351	13
1	5132663	-	46	AACAATGAGCCTTTAAATAGAGGCCTTTACTTTCTGCACTT	1.79	0.276	6
1	5136290	-	36	AGAGGATGAAGAAGAATTTGACTTAACAATGACTTCGCCTT	2.79	0.773	13
1	5138390	+	36	TACTTGATATTAAGGATATTAGGTATTAGGCTTGTTGAGTA	1.88	0.618	27
1	5138497	-	40	TTGATACCCTTTATGGTTTCAGGTATTTGGTCAAGCCTAAT	1.96	0.528	7
1	5138648	+	40	CCAGTATTCGGCATGACCGTACCGAATACCGGGTACCATCT	2.26	0.963	8
1	5149704	+	38	TGAATAAAACTCAAAGAAAGACCCCCCCCAGTGAAGGTGTT	2.68	0.69	18
1	5150349	-	40	AATTGCCAGTAAGGGTGATAAGATTTCAGAAAATGTCGATG	3.72	0.751	8
1	5151286	-	36	CAACAAGTTTTGTCTTTTCAATGTACTCTAAACAAAACTTA	2.11	0.862	15
1	5151858	+	42	GTAAGTGGGTTGAAAACAATATCGGTGTGTGAATCGATGAT	1.77	0.158	3
1	5152737	-	42	ATCGGACTTAAACTATCTCCACCGCTCACCTACGATTTGAA	3.06	0.575	8
1	5152812	-	42	GCTAATGTCGTACTTTTCACATACAGTATCATCCACGTCCT	2.32	0.749	7
1	5153207	+	44	AACTGGTCAAATGACGTCTGAGGCAGTAAAGGAAATTGTAG	3.1	0.84	16
1	5153767	+	44	GGAACTTGGAAGACTTTATGAGGGGTCGACCAATGTTCACA	3.15	0.835	24
1	5154701	+	36	ACCTCACACTATCCCTAGCAATGAAGCATTTGGATGTTCTT	2.6	0.473	7
1	5155702	+	39	GAGACAAGTATGCAAGCGGGAAATGCCGATGTGTATGGATT	1.96	0.841	16
1	5156801	+	46	AAAAAAATCCAATAAACAACATCGATTTTTAGTTAAAACCA	1.72	0.332	15
1	5157508	+	47	TAGAATACTCTCAAAAATCGAGTTAATAGATTTATGTTTTT	2.6	0.522	16
1	5157811	+	49	ATAAAGCAAATAAAAAATAGAGATAAAAATCACATAAAAAT	2.78	0.566	13
1	5158819	+	43	TTCGGAATCAATACAAAGTAACTAAACATTAATTATTGCAA	1.99	0.46	6
1	5161746	+	38	AATTTCTATTCATAAAGTCCACATAGCATGGTATACGAAAT	4.02	0.907	17
1	5162774	-	60	CAAGTAACATGTCCTTTTCTATCCAATTCAAAAAGCTAGAA	1.74	0.199	5
1	5163574	-	64	ATATATATATATATATATATATATAAAAGCTAGGTGCAACA	2.16	0.49	4
1	5163595	-	64	CAATAGCAAGAAGATAAATAAATATATATATATATATATAT	4.59	1	93
1	5163598	-	63	TTCCAATAGCAAGAAGATAAATAAATATATATATATATATA	2.3	0.341	4
1	5163599	-	63	ATTCCAATAGCAAGAAGATAAATAAATATATATATATATAT	2.51	0.291	9
1	5163600	-	63	CATTCCAATAGCAAGAAGATAAATAAATATATATATATATA	1.93	0.134	4
1	5165673	-	37	ACATTTGCATCTGCATACCGATCGATCGAGGTCCTGAAACC	3.17	0.753	26
1	5165677	-	36	CATTACATTTGCATCTGCATACCGATCGATCGAGGTCCTGA	3.16	0.882	33
1	5181419	-	38	TCAGAGATAGGTTTCAAAAGATGTGTCGGCCATCCAATGAA	2	0.605	5
1	5183193	-	41	ACTAAAACTCCCTGTAAGCCACTTCCCAGCAGGAACATACA	1.82	0.531	5
1	5183609	-	41	CAAAGACCTATGAAAAAAAAAGATGACAGAAAATCAGTTAA	3.14	0.653	20
1	5185591	-	45	TGGTATATTAAAACGATAAGACCGAGTATCGTATCCATGGG	3.07	0.874	18
1	5185719	+	36	AGGAGAAATGGGGTAAAAAAAGGTGGTATGTGTCTCTGTGA	1.82	0.495	4
1	5186615	-	43	TAGAAATAAGGATACATCTGAAGCAAGGAGACAATATTATA	1.93	0.432	7
1	5216008	+	40	TTTCCTCTCAGAAGTCGACTACCGGTCGATTCTTCTACGCA	3.54	0.701	6
1	5216744	-	41	GCTCAGAGTCAGAGAAATGGAGAGAGGAAGAAGTGTGTGTA	2.12	0.52	7
1	5219206	+	44	TCTCCTCGATAGGCGTGACAAACGGGTGGGATATCCGGAAA	2.3	0.44	12
1	5219254	-	45	GATTTGTGTAGTTCCTAGGCAGGTGGCGCCATACTACATGG	2.94	0.774	5
1	5219312	+	47	ATGGTCTGAAAAATGGATCCACCGGTCGTCTATCTCATCAC	2.99	0.885	35
1	5220264	-	47	CACGCAACCCATTGGTTTTGACCGGTTATGCTGAGCATGTC	2.32	0.721	5
1	5220558	-	48	GTCTAGGTCGTGCGTTAGGCACCGGTCGAGGCAGAGAGACT	4.09	0.9	29
1	5222475	-	37	CCCAGCAATATTGTTGGTGCACCCAACGATTAAAGGAAGTA	1.9	0.548	8
1	5228755	-	44	AAAAGGACGTTGATGACGTCACCGAACAACCTTGTTCCACC	1.72	0.567	3
1	5231257	-	37	TTATGATTACATTATAAATTAATATATATATATATATATAT	2.38	0.458	3
1	5236728	-	40	TTATATCAAATTATAAAAATAATATAATAATTATCAAAATT	3.17	0.616	20
1	5236730	-	40	TTTTATATCAAATTATAAAAATAATATAATAATTATCAAAA	3.24	0.704	15
1	5237294	-	42	TGTTTGTCCAAGAGTTGTTGAGAGAGCATTTGACAATGAAG	1.97	0.453	3
1	5237532	-	42	TTACGTCCAGTTCCCAAGCAACCCACTTGAGATTTTTCACT	2.69	0.609	17
1	5237926	-	46	ATTCATATAGATTAAAATCGATGCAATATAAATAGTTCAAA	1.76	0.449	20
1	5239973	-	46	CAAAACAAAGCCTTGCTTTTATAGACTCTTTATGTATGGTC	1.86	0.341	8
1	5240949	+	46	TCAATCTCAAACCTAAAATTACCAATTAAGCTAAAATAACT	5.36	0.836	47
1	5241319	-	49	GCAAAGATGGGTGCCCACTCAACTCAACAGTTCAATCTCCT	2.04	0.294	4
1	5241451	+	43	AAACCGATCTTAAGAAAAGCACGGTGGTATTTTCATAAATA	8.89	0.506	17
1	5241630	+	48	ACATCGGTTATGTTTAAGAAACCGATGTTGTCTCATTCAAA	2.14	0.529	10
1	5241646	-	54	TTTTTGGGTTTTAACTTTTGAATGAGACAACATCGGTTTCT	2.13	0.427	10
1	5241721	+	53	CCTTTCTCCCTTTCTTCCTCATCGTTCAGGCTTGAAAGACT	2.2	0.455	14
1	5242381	-	43	AAAGAAAGACCATACGCCTAAGTTACCTGCAAGATTACGAG	2.02	0.585	11
1	5242390	-	46	AGAAGCCCAAAAGAAAGACCATACGCCTAAGTTACCTGCAA	2.05	0.44	7
1	5243880	+	41	CATCAGAAGGGCTATTATCTAGTGAAGGTGGTTCAGCTGAA	2.31	0.358	4
1	5245002	-	39	TCGTAGGATCAACGTGGACCACCGGTCTGTCTGCCCCAGCT	3.33	0.803	20
1	5245727	-	39	CACGTGCTGTCTGATGGGAGATGGAGGGTCAATCACGGCCG	1.84	0.256	6
1	5245794	+	46	AACTGGTCAGATGACATCTGAGGCAGCAAAGGAAATTGCTG	2.74	0.732	5
1	5246155	+	47	AGTCGATCACAGAAAAAGTGACTCAGCAGCTGATGTTATCC	3.01	0.854	26
1	5246758	+	37	CCATCCCACAACTTTTTTTGAAGCCGTTGCAGGTTATGTGG	2.19	0.465	11
1	5247332	-	38	CAAATGTATTGGAAAACAACACTGACATGTTAATTATTCCT	2.3	0.528	11
1	5247536	+	38	GTGTATGTACACTAAGTTGTAGTTAACATTTAATATCTAAA	2	0	4
1	5252530	+	37	AAGGTACCAAAAGAATATTGATCTAGCAGGAAACCAGTTGT	2.76	0.668	12
1	5252881	+	38	TCCTCAAGGTGTTCAGGTTCAGAGACCAGTTTGAGAAAGGC	1.99	0.535	5
1	5270685	+	43	AAAACAAGTCAGCAAAAAGGACTAAAAAAAACATGGAATAT	2.5	0.432	4
1	5271531	-	37	TAAATTACAAAAGGAAAAAAAATGAAAAAAAATTAGTAATT	2.71	0.546	3
1	5272179	-	45	TCAACATTCAACAAAAATGCAACGGGTGGTGGTTAACGTGG	1.89	0.41	11
1	5274788	-	39	TAAAAATGATGACAAAAATTAATGAATGATTAAAAGTTGTC	2.63	0.845	6
1	5283327	-	47	CTCGAGTTTGTTGGTGTGTCAGCACATGTATTGGTCTCTTT	2.03	0.227	4
1	5307503	-	41	CATTTTACCGACGGATTTTGATCCGTCGGAAATATTAAATT	2.67	0.437	14
1	5308942	+	47	AATTCAGAAGAAGAAAAAACATGTACCGGAAAAATTACAAT	2.37	0.893	3
1	5308989	+	47	AAATAATTTGATAGAATTTAAATTGGCATAAAAATATTACT	2.36	0.639	11
1	5310129	+	40	AATATGCAACAGGGGTACAAAGTCAAAGACTAAATTGTCTA	2.14	0.453	3
1	5310674	+	48	ACAAAAAAAGAAAGAAAACCAGCGGTCACCGAATTTGATTA	3.04	0.42	8
1	5310800	-	39	TCTGCTTGTTTATGGAATTGAAGCGTCACAGGATTTCGCGG	2.35	0.496	4
1	5311586	+	49	TTTGATCTTGTTTGTAAAGAACATATGTCTATACTCCCCAT	1.99	0.427	4
1	5314573	+	66	AATAAATAATAAATAAGTGTAATATATATATATATATATAT	1.89	0.333	4
1	5314604	+	69	ATATATATATATATATATATATTATATTATGAGTAGGGATG	2.99	0.686	15
1	5314606	-	63	TTCATCCCTACTCATAATATAATATATATATATATATATAT	3.1	0.791	61
1	5314608	-	63	AGTTCATCCCTACTCATAATATAATATATATATATATATAT	3.42	0.856	36
1	5314611	-	63	CTAAGTTCATCCCTACTCATAATATAATATATATATATATA	2.34	0.509	28
1	5315742	+	45	TTAACAGATATATATTTTTCATGTGGCAATACTACCACCAC	1.94	0.418	14
1	5315975	+	47	TTTGACCGTTAACTCTCGTCAGTCATACTAAAATAACCCAC	2.16	0.284	14
1	5316036	+	45	TGTCACTGAAATGATTGTTAATGTGGCGATGTTGACTAGAT	1.67	0.728	31
1	5316115	-	46	TTAAAAATATTGACATTTTCATCCAACAAAAAATTAATGAC	2.12	0.478	14
1	5316262	-	39	AATTAGTTTAATAGAAACATACTGATATTTAGATCCAATAC	2.01	0.368	4
1	5316737	+	42	CTTTTAGGGACACATTTGTTAACGAATTACACATTTAAGGA	2.14	0.4	9
1	5318941	+	41	GATTTATGGATCTCAATTCAAGGTAAGGTGTACAATGTCTC	1.96	0.579	6
1	5325985	-	39	AGTGTGGTTGAGGCAAAAACATTAATGTTATGTGATGCAGA	2.37	0.439	13
1	5333891	-	36	ATTGAGTATTAGAGGATATGACTGATTATAAATTGAAAATA	2.81	0.979	10
1	5341207	+	37	CCCTTTAAGGACGACAAGTTAATGCGCGATGAATATTATGA	1.73	0.685	26
1	5341245	+	38	TGATGGGAACCACTGTGAGGACCCGACGAGTTTAATCACAA	4.32	1	9
1	5342258	-	40	AATGTTGTGAACTCAATTTGAGTTACCTGTAAGTTAAAAAA	2.05	0.551	17
1	5349510	+	40	ATTGACATTTAGAGTTATATATATATGAATTCATGGTTTTG	2.32	0.667	4
1	5350942	-	44	TTCTACATCGGTCGTGTCAAAACCGACGTAAAAATACTAAA	2.5	0.45	6
1	5350956	-	42	AAAATGATTAATATTTCTACATCGGTCGTGTCAAAACCGAC	2.85	0.729	27
1	5352028	-	38	TATTGTGATTTCCAACGTAGAATTGACAATATCTAAAGCTT	1.76	0.505	15
1	5363047	-	38	GTTTTAGCAATACAAAACTGACTCAATTAATGCAACTTCTA	1.99	0.388	6
1	5374753	+	41	ACCTGCAAAGGGGGAAACAGAGGCGGCGAGCAGCAATGGAG	7.62	0.935	33
1	5375323	+	39	ATCTAACTACGAACAAATATACTGATATACCTTAACTTGCA	1.64	0.251	6
1	5382422	-	36	CATATTATCATCTAATTACGAATTACTATATAAAATAAAAT	1.91	0.575	4
1	5382725	-	36	GCGAAATTGTTTCGTTGAACATGACCAATGTGTGTTTTCTC	1.67	0.108	5
1	5404571	-	38	AAAAGATTTGATTCTATGGAATGATACCACGTAGTAATCTC	8.83	0.984	37
1	5408159	+	52	ACTAAAACCAAGAAATTGAGAAATCTCCCAAAGTCTACAAA	1.94	0.334	4
1	5409946	+	50	ATGATGGATGTATCCGGTTGAGCGATATATGAAAGTCTTAA	2.37	0.476	16
1	5409951	-	44	ACCTTTTAAGACTTTCATATATCGCTCAACCGGATACATCC	3.03	0.686	31
1	5410480	-	39	TGCAGTGCAAAAGTGTTCCAAATCAGCGTCAAAACTCACCC	2.7	0.636	18
1	5410501	-	39	TCGAATCGGGTTGTTATTTGATGCAGTGCAAAAGTGTTCCA	1.83	0.447	7
1	5412789	+	48	GCCTCCAACAATTCCTTTGCATCGATCAACCCACAACAGTT	2.13	0.546	21
1	5413942	+	52	AGCTAATTATTGTCCAATTCAGGGGCCATTGGCAGCTTGTC	1.85	0.359	3
1	5415122	+	43	AAGAGATAAGAAGGAAAGGGACTCAAGGTGATATTTTCATT	2.64	0.568	27
1	5415282	+	38	GCTATGATGGACCCGGCAAAAGGTGCCAACTCAGCTACAAT	1.88	0.507	5
1	5416074	-	45	CAAATTCCTTCATTGGGTGGAGTGGTCGTATAACACTTTGT	2.86	0.845	9
1	5416356	-	46	GGAATTTATTTGGGCATGCTACCCAATCATCACATATCTCA	1.84	0.304	3
1	5416462	+	39	TGAAGTCAAGCGAAAGGTCTACATGGCACCGATAAGGGACA	2.64	0.786	8
1	5417057	-	42	CAATAACAGCCTCTATCAAGAAGTGGCGCATCGCTTCATCA	2.7	0.679	9
1	5417979	+	36	TGCTTTTTAACCAAGAGCACAGGGGACGAGAACGGACTGGT	2.53	0.715	18
1	5418494	-	39	TTTAGAACATCAGCTTCACCATGGACCTCTATGTCTTACCT	2.5	0.664	27
1	5419873	+	44	AGAGATAAGAAGGAAAAGGGACTCAAGGTGATATTTTCATT	1.97	0.381	4
1	5431497	-	39	TTGGTCCAAACATCAAAGCGAGATAGTTGATTCTTATTAGC	2.69	0.579	10
1	5433869	+	55	TTTAATTGACATATTTTTATATATATACATTATATATATAT	2.45	0.77	45
1	5433870	-	59	TATATATATATAATGTATATATATAAAAATATGTCAATTAA	3.06	0.868	48
1	5433872	-	59	TATATATATATATAATGTATATATATAAAAATATGTCAATT	1.88	0.476	11
1	5433873	+	56	ATTGACATATTTTTATATATATACATTATATATATATATAT	2.64	1	54
1	5433875	+	56	TGACATATTTTTATATATATACATTATATATATATATATAG	4.29	1	84
1	5433877	+	56	ACATATTTTTATATATATACATTATATATATATATATAGGG	3.44	0.81	59
1	5433878	-	59	TCCCTATATATATATATATAATGTATATATATAAAAATATG	1.55	0.704	35
1	5433879	-	59	CTCCCTATATATATATATATAATGTATATATATAAAAATAT	4.24	0.689	44
1	5433881	-	59	TACTCCCTATATATATATATATAATGTATATATATAAAAAT	3.21	0.696	40
1	5436604	-	41	CAGATTTTAGAGTAGCACTCAACTGACAGGAAGTCAGAGAT	2.18	0.381	13
1	5441727	-	57	ATGTCAAGTATGAAAAAATGAATATATATATATATATATAG	2.21	0.448	3
1	5441733	-	57	AGACAAATGTCAAGTATGAAAAAATGAATATATATATATAT	1.87	0.3	7
1	5442449	+	36	AACCGACTTAGAAGGGCCTAATCGACCATTAGAAAAGGCTA	3.54	0.851	4
1	5442596	-	40	GGTTTTAAAACCTAGACCAAATCGACCAGCTGATTCGACTA	2.06	0.692	8
1	5452413	+	40	CAAAAAATATAATCTCCATCATATGCAATGGAGGTCTACTA	1.85	0.35	9
1	5452904	+	37	TTGCAACAAATGAAAAATAAATTTACTATGAGTATTCGATT	2.4	0.672	13
1	5453639	-	41	TTTAAAAAGATAAAATAATAATAAAATAAAAACACAATCCC	2.95	0.616	10
1	5454477	-	38	GTCCGATCTAACGGTGAATGAATCCGCAGTTGCAATCTGAA	2.83	0.647	28
1	5457936	+	37	AATTTGCAGGGGGAGCTGTGACTTGGCAGTCCAAGCTACGG	2.2	0.684	11
1	5473507	+	39	ATTATAATATTGTTGCTGAGATCGAGTATAAGTGCAAAGTT	1.75	0.327	10
1	5481015	+	36	CTCTATCTTAGAAACCCCAAAATAGCACTTATTCCTCTTAG	3.59	0.608	5
1	5481740	-	41	TGGACAAAGGGGTCTTCTAAACTCACTTACTACTCAAGCTG	1.86	0.341	4
1	5481761	-	42	GTCAATTTTGCAAGTATGTGATGGACAAAGGGGTCTTCTAA	2.84	0.648	14
1	5481966	-	44	ATGTTACTCATTCCATTGGGATGCTGCGATTTGGTCTTGGG	1.8	0.266	4
1	5482340	-	44	AAGACCTTCTACACAACAACAGTAATGACGCAAATCATTCT	1.65	0.13	15
1	5482393	-	46	TCTTCACGATTCCCTGACGCAGTCATTAGCCTTGTCGATGT	1.94	0.319	5
1	5483251	-	48	CATGGAAATAACTTTTAAACATCGATTTTTTTAATAACCAT	1.71	0.227	3
1	5485580	-	39	ATCATTTGGCCAAGTTGATCACCGAACCACTGAGAAAATGT	2.37	0.603	11
1	5488682	-	36	AATGAGAAGGAAACCCAACGAGAAAGAGACCTAAAAGTGTG	3.61	0.591	10
1	5488761	-	36	CGAACAGCGGAAACGGTTAAATCGAACGAGAATAGGAAAAT	1.81	0.488	14
1	5488873	-	38	AAAATGGAAAGGGGAAAATCATAGAACGAACACAAACACTT	2.07	0.546	4
1	5496822	+	41	ACATGCCTAAGGACTATATTACTGACATGGTTGAATTAATT	2.7	0.643	10
1	5497221	-	54	TATAAAAAGTCAATAATAAAAATAATTTTTATGTTAGCAAA	2.23	0.499	7
1	5497261	+	43	ATTTGTTGGTTATAGAAAATAAGAAACATCAACAAAAGGAG	3.5	0.749	7
1	5497461	-	43	TCGAGTGTCAATATAAATTTATGTCCTAGAAGGTTGCACTC	1.94	0.371	5
1	5497817	+	49	GTCAAAGGACCTGAAAAAAGAGGCGTGTGCGTTGTCTTGGC	2.54	0.49	16
1	5498167	+	52	TAGATGGTAATGAAGATGCGAGCCGGCGACAAAATGTTATT	4.37	0.717	37
1	5501694	+	49	GGGAATTTATGCTGCCATTTATATACTTTTTTTATGAACTT	2.26	1	19
1	5526852	-	42	TACCTAACTGTAACCTCTTTAATATATATATATATATATAT	5.07	0.954	41
1	5526989	-	44	ATCATATGATGAATTTTTTTACCTAATAAATTTTAACTCTT	2.45	0.674	5
1	5529085	-	45	ATGAAAATGAAGAAAAAAACAGGGTGAGGTGTAAAAAAATG	2.58	0.367	10
1	5530274	-	42	TGTGTTTAATGATGAAAACGAGAAGTTGAAGCATGTGTTGT	3.03	0.53	15
1	5531251	-	43	CAGTTTCATTGCAACAAACGAGCCAGCAGATAGGAAACATT	2.38	0.404	5
1	5531650	+	37	AAATGTATGTTATCAATGTCAAGTGGACTATATATATATAT	4.04	0.805	30
1	5531653	-	42	TATATATATATATATAGTCCACTTGACATTGATAACATACA	2.49	0.316	12
1	5531656	+	38	ATGTTATCAATGTCAAGTGGACTATATATATATATATATAT	4.44	1	45
1	5531658	-	43	ATATATATATATATATATATAGTCCACTTGACATTGATAAC	5.66	0.867	13
1	5531660	-	46	ATATATATATATATATATATATAGTCCACTTGACATTGATA	3.04	0.774	6
1	5531880	-	46	GAGTGCAGGCAGGGGCGCAGAGGCGATGGGGGAGCAGAACA	1.82	0.308	9
1	5532050	+	43	TGGCGGAGTCAGTTTCCTTGAGGCGGCGGACGACGTAGGCG	4.63	0.662	12
1	5532090	-	46	CACACTTTGATGTTGTGGCGACCCATCTCACCAAGATCATC	2.11	0.547	9
1	5532470	+	38	CTAGAATAAAAGAACATAAGAGGTGGAAAGGAAGCAACATG	1.73	0.318	18
1	5539504	-	38	ACGAGCCACCACATAAGGAGACCTGACACCACACTCTAACC	2.11	0.568	6
1	5553573	+	53	GCTTACTAATATATATATATATATATAGGGCTTTATTTTTT	1.79	0.685	27
1	5553577	+	53	ACTAATATATATATATATATATAGGGCTTTATTTTTTTTTA	4.25	0.959	24
1	5553579	+	52	TAATATATATATATATATATAGGGCTTTATTTTTTTTTAGC	6.69	1	68
1	5553584	-	40	GCTCAGCTAAAAAAAAATAAAGCCCTATATATATATATATA	5.81	0.872	50
1	5553585	-	41	TGCTCAGCTAAAAAAAAATAAAGCCCTATATATATATATAT	6.29	0.828	45
1	5553586	-	41	TTGCTCAGCTAAAAAAAAATAAAGCCCTATATATATATATA	2.57	0.671	30
1	5553587	+	52	ATATATATATATAGGGCTTTATTTTTTTTTAGCTGAGCAAA	4.47	0.919	75
1	5553588	-	39	TTTTGCTCAGCTAAAAAAAAATAAAGCCCTATATATATATA	4.12	1	98
1	5553590	-	39	TTTTTTGCTCAGCTAAAAAAAAATAAAGCCCTATATATATA	2.73	0.319	33
1	5553592	-	38	TTTTTTTTGCTCAGCTAAAAAAAAATAAAGCCCTATATATA	3.6	0.579	57
1	5553595	-	36	TATTTTTTTTTGCTCAGCTAAAAAAAAATAAAGCCCTATAT	5.6	0.435	34
1	5553596	-	38	ATATTTTTTTTTGCTCAGCTAAAAAAAAATAAAGCCCTATA	7.63	0.941	60
1	5562971	+	36	TTAGGATCCTTCATAAATCTACTGACAAGGCATACACCATA	2.15	0.474	4
1	5565240	+	36	TGTCAGGACCCCTCTAAAAAAATAACAAAAGAAAAAAAGGA	4.58	0.604	15
1	5565415	+	38	AAAAAAGAAAGAAAAAAGAAAAAAAAGAATATATATATATA	1.79	0.24	5
1	5565417	+	38	AAAAGAAAGAAAAAAGAAAAAAAAGAATATATATATATATA	3.18	0.535	19
1	5565418	+	38	AAAGAAAGAAAAAAGAAAAAAAAGAATATATATATATATAT	2.41	0.501	28
1	5565420	+	38	AGAAAGAAAAAAGAAAAAAAAGAATATATATATATATATAT	6.01	0.909	53
1	5565422	+	39	AAAGAAAAAAGAAAAAAAAGAATATATATATATATATATGG	3.18	0.631	26
1	5565428	-	36	CACACACCATATATATATATATATATTCTTTTTTTTCTTTT	1.99	0.433	15
1	5565439	+	39	AAGAATATATATATATATATATGGTGTGTGACCTATTGGGC	4.36	0.896	3
1	5565443	-	36	GAGAGCCCAATAGGTCACACACCATATATATATATATATAT	4.02	0.683	6
1	5566006	-	39	TGAAATAGGGATCTAACGCCACCGACAAAGGGCCCAAGGGC	2.19	0.522	7
1	5581616	+	37	TTGAGCAAAAGATTGCTCCAACTGACATGACACAATACCTT	2.08	0.552	14
1	5585341	+	43	TCACCACCAACGGCTCCCTCAAGGACCATCACCATCACCAC	2.7	0.495	11
1	5589980	+	46	CTGTTACTTTTTTTAATTTGACTAAATATTAAATTATTTAC	1.93	0.355	4
1	5590747	+	45	AGAAAGGAGAAAATAAGATAAATATATATATATATATATAT	3.16	0.547	15
1	5622755	+	40	TGTACATTGGAGGAATTTGTAGGCACCATATATCAAAGAAC	2.07	0.411	9
1	5622988	-	38	TATGGGAAGGTGGAAAAATGAAGTGTGGTCAAGGATCTACA	1.75	0.366	4
1	5625755	-	37	ATCAACTATCTTTCCCATATAATATATATATATATATATAT	3.38	0.773	33
1	5633241	+	43	CATGAAGACAGTACAAGTGGAGGTTTCGATATTTTCTCCGC	3.4	0.662	4
1	5633422	+	44	GAATTAGTGAGAACATGTGTAGGGATCGTTAGAGATATCAA	2.85	0.603	22
1	5634230	-	41	TACATATTTCATTTATAAGCACTGCTCATGAATTATACAAT	2.02	0.557	12
1	5634674	-	42	AATCATTTTAGCACACAGACACTGCTCGTGAATTATACAAT	3.56	0.878	30
1	5634939	+	49	GCGCCCCAGGAAGGTTTTTCACTGACATGGTACCACATTGC	2.19	0.561	15
1	5636199	+	44	TATGATTTTATTCTTTTTACAGGTGTCGAGGGAAGGATCCC	2.49	0.513	5
1	5642445	+	36	ATACTTGACTTTAGTGGTTCATGTGGCGTCACTACATCTCT	2.39	0.537	9
1	5658032	-	41	AATTATTGTCCATACAAGTGAGTTGACGACTAATATTATTT	2.33	0.64	23
1	5666069	+	36	AAAAAGTTATTTAAATGAGTAATGAACAAACAACTGTTGCA	1.72	0.525	6
1	5673759	-	60	ATAAATCAAACGAAAAAATAAATTAGAAGAAAAAAACTAGT	1.75	0.407	5
1	5674407	+	58	TGCGTATCCGTTATTCTCCAAGAAAATTTTCCTCAAATTAT	1.85	0.333	4
1	5674419	-	67	TTTTATTTTACAATAATTTGAGGAAAATTTTCTTGGAGAAT	2.06	0.301	10
1	5690358	+	39	CATCACCACTTTGACAACACAGGTAACAACGTTATCCAACA	3.46	0.841	12
1	5690477	+	39	AGGTCGTGACTGAAAAAAGAAACGATCGTGACAATCACCAT	1.94	0.347	3
1	5690693	+	44	GACTCGTCGTTCAGAGGACGAGGCAGAGAAAGAATCCCATT	4.38	0.8	42
1	5690814	+	41	TATTGAATGTGTTCAAGGCAAGCGATCAGTGACAGAGTATA	3.58	0.632	17
1	5690907	-	46	AGGATCCTTTCAATCCACTTATATAACGAGCCACTTTCTGA	1.99	0.984	18
1	5691010	+	43	AAGGCAGAATTGATGGAGAAATCGCCCAGAAATTTCTCCTC	2.21	0.46	6
1	5691133	-	47	CCTTGTGGTGCACTGCTAGCACTACAAGTTGCCTTATTACC	4.01	0.64	27
1	5693219	-	56	CTTTTGCAGAAAACTAACCCACCGAGCATGCATCTTGTTGA	2.15	0.559	5
1	5693747	+	42	TTGTGTTGGGTCTACCTCGTACCCAGCGAGGCGTGGATTCC	2.27	0.59	16
1	5693784	+	42	TTCCGTGTTTGTGGTTGTAGACCGATTCTCCAAGATGTCCC	2.23	0.507	14
1	5694336	-	54	CTCCCACATTGAACACTTTGACTCTTTGGCGTTTATCTGCC	2.07	0.323	3
1	5694421	-	53	TGGAACGGGCCATATTTGCGAGGCTGCAGCTTGCTGTAGGT	2.84	0.409	13
1	5701042	-	36	ATAATACTAATTTAGATGAAACCGATCATGAAATTGATCCT	2.56	0.726	15
1	5702283	-	40	GAGCATTGGCTTGTCTTGTGAATGAACACATACAAGATAAA	1.87	0.681	11
1	5703328	+	48	CCATAGCTAAGCGAATAAAGAGGGATCTGATTTCCTTCGTC	1.84	0.327	5
1	5735188	+	43	TCTTTTCGTTGGTTACAGGGAGGCCGGGACCTAGTGGATTC	2.7	0.676	20
1	5738223	+	39	AAAGAAGATGCATATATGCTAGGCAGTTAGATGATCACTAG	2.42	0.451	12
1	5739244	-	36	AACCTGGTAAGCTGAAGTTGATGCACCAGGAGGAAAATCAT	2.38	0.673	6
1	5742271	-	37	GTTGTTGCAATCTTTAAATCATACGACGGTTATACACACAT	2.42	0.674	9
1	5744027	-	53	ATTAGCAATGTTGTACTCACACCGAACCTAAAACACACAAA	1.96	0.516	4
1	5745549	-	47	AAGGTGAGGTGAAAAAAATGAGTTAGATAGGTATTTGGAGG	2.81	0.573	20
1	5748558	-	45	CTACATTGATTCTGGTTGAAACCGATATAGAAATGTGATCA	2.78	0.703	19
1	5749460	-	47	TCCAAATTTCATGAAAATCCAACGGTTAACGAAACTGGGAT	2.28	0.469	6
1	5750869	-	44	CCATGTTAGTGAAAAACCACATCGGGCGCCTAGGAGTACAT	3.22	0.774	23
1	5750954	-	44	ATATCATCAAGTCAATCAATATCGATCAATACACAAGTGTT	2.18	0.562	16
1	5751982	-	43	TAAATCAATTAAAAAAAATCAGTGAATCAAAAAATAGCTTC	2.47	0.52	4
1	5754685	+	37	ACAAAGATGTGTTTTTGATAAGGCAGGATTATGATACAATC	2.62	0.622	7
1	5758299	-	44	ATTGTCCTCATTTGTTATCCAAGTAGCGTCAATGAACTCAA	1.82	0.522	13
1	5758644	-	45	ACCCATAAAATGTCAAAATTAGGCCATGTCTGTGAGACACA	2.74	0.511	16
1	5759291	+	49	AAGTTAGAAATCTCAAAAGCATAGTCCGACGTGTCTCAAAG	1.82	0.404	4
1	5759663	+	50	CTAGATTCTGTGGATCATGCAGGTTTTGATGATGTGGAAAA	2.17	0.533	5
1	5781566	-	41	ATGGTAGAGTTGTGCTTGGTACCTGACGTGGTTATTCCTCC	3.23	0.718	17
1	5782171	-	41	GTAGGCACGGGTTGTTGCCGAACCAGTATAAAAACTTGTGT	2.29	0.597	4
1	5784406	-	40	CCAAAGAGGATGATATCTCTAGAGGTCGGTAAGGTTACATG	1.83	0.326	7
1	5784521	+	39	TGTTATGAAGCGAGACGGGGACCCAGCATGACCACAAATCG	2.54	0.666	12
1	5784844	+	36	AACAACGAATAAAGGAAACGAGTTCGAAGCTAAACCGCAAA	2.32	0.388	4
1	5788346	-	36	CACAAATTCTATTTATAGACACTGCTCATGAATTATACAAT	1.9	0.389	6
1	5794539	+	37	CTCTCATAAACCCTAAAACAAGGTAGGAGATAATTAAAGCA	2.37	0.64	11
1	5795990	-	44	CACACGATCAAGGGTCAGTCACCCACCACCGGTAAATTGTG	2.55	0.927	11
1	5796971	+	44	CTAATCCCTAAAACTGATGCATATAAGACCTTCCTTTTATT	1.76	0.566	4
1	5800810	-	40	TCTGTTCCTGTCACAAATAGATCGAACACTTACTTTTCTGC	2.11	0.519	13
1	5803882	+	36	GGCTTTTTGGTGAGATTCTAAGGTATTTCTACAAATTTTAG	2.37	0.775	4
1	5804196	-	39	TGTTTCTGGTTTGCTTGTACATCGAGCAATTGGGTTCAACA	1.91	0.418	4
1	5806310	-	41	CCATTGAAGATACTGGCTCAAGGCAGCAGGAACTCAAGATT	3.22	0.78	22
1	5806635	-	36	GCCAAAGGAGTTTTGGGGTAAGGCAGTGTCAACAGCAGCCT	2.93	0.823	25
1	5807417	+	43	AACAAGTTGCCCTGCATGGTAGGTACATAGAGAACTTCATT	2.26	0.741	25
1	5807598	-	44	CAACAATGAATGGTACTTGGATACAGGATGCTCAAATCACA	1.65	0.396	10
1	5808480	-	43	ACTTCAAGAATTGGAGAAAGATGCAGCGGAAGCACAAAAGA	2.14	0.529	4
1	5828603	-	43	GATGTCGGGGTTGGGGTCGTAGAGGCCGATGTGGGTGATCT	2.76	0.647	19
1	5828696	-	43	GGTGGCGGTGGTGTTGGAGGAGGCGATGGCGAGGAGCTGGT	2.71	0.571	18
1	5828717	-	44	GACGTTTCTGCGGATCCAAGAGGTGGCGGTGGTGTTGGAGG	2.73	1	45
1	5828744	-	45	GATGCGGGTGGAGGGGTGGTAGGCGGCGACGTTTCTGCGGA	8.02	1	36
1	5828774	-	44	GAGGACCTCGTCGCCGAGGGAGACGGCGGCGATGCGGGTGG	2.98	0.691	15
1	5828837	-	42	GAGGGCGGCGTGGAGGGAGCAGAGGGCGAGGAGGAGGAGGG	1.88	0.694	12
1	5829957	-	46	AACTCTGACAATAGAATAAAACCTTTTATCTTTGGTATCCT	5.31	0.899	19
1	5833363	+	51	CTTGCAGTTGCAACTTTTGAAGGGGATAGTAAAATTTCTTC	2.1	0.357	9
1	5834256	+	57	TGCTGTTAAAAAGGCTGAAGAGGGGGCAGCAGATCTGAAAA	3.41	0.651	22
1	5835102	+	51	GTCGTGACATGGCCATAAGAACCGACTTAAAATCCAATTTT	2.06	0.569	4
1	5849955	-	39	TTTCAAATCAAGTCAAATTTAGGTATTATAAAGTTTAGTCT	2.59	0.488	3
1	5866932	+	44	AAAAGCTAAAGGACTAAAACAAAGGACGAAAACTGTAACAT	1.98	0.523	14
1	5877659	-	38	CTCACCCTCCAGATATGCAAACCCAGCAGAGAAAGTCATCT	3.68	0.837	22
1	5879086	+	47	ATTGATTAAAGAACTTGGCAAATGGTCGCAAGAATACATAA	2.72	0.537	4
1	5879383	-	38	ATTATGCGGTGCGCAGCAGAATCGGCCGGTGGTTGACTTCT	2.38	0.677	8
1	5880376	-	44	CGTTGTCTGAGGAGAGCTAGAGGTGACGCCGCAGATGGAAG	2.32	0.681	4
1	5880620	-	48	ACCCATTTGTTTCAGTCGCGACCGATCTCCCTACGCATTCA	1.77	0.545	7
1	5880905	-	49	TTGACTTGATATCATCGTTCACCCGCCAGCTCAGATGGGGT	2.4	0.5	7
1	5881233	+	50	ACCTGGAGAAGTGTAATATAACCGCCCAGCTGCCGTGTAGA	2.64	0.806	4
1	5881438	+	54	GATACGTGCGGGCTGCTACAACCCATCGTCTAGCCCTGCAC	2.28	0.521	14
1	5881605	+	57	GTAACAAGCGACTTGAACGTATGCAGCGCGCCAGTGATGGG	2.53	0.375	6
1	5881770	-	49	GCTGGCACCAGATTGAGTCCACTGATCAGGTGTTTTGTTAT	1.91	0.612	11
1	5881796	+	49	CAATCTGGTGCCAGCAATCAACCCTTCGATCTCAGGCGCTG	2.19	0.36	3
1	5883443	+	53	TAACATTGCTTAGATTGTATAGGTATCAGATTAGACAAATT	1.89	0.406	4
1	5883504	-	46	ATCTAATCTAATAGTCTGCAACCTGTCAATTACAATGGGAA	2.5	0.553	18
1	5885504	-	48	TAATAACAAAGAAAATATCGAGGGACCAAAACTATGGGAAA	2.16	0.504	13
1	5890344	+	55	GAAATAGAATGGAACAACAAAGGGATCTATATGTAAATTAA	1.61	0.094	4
1	5894123	-	53	TCCTTATTGGGAACAAAGTAACCTAGCAATGTAGAGACATC	3.52	0.83	36
1	5894706	+	46	TTTATGTGCTTAAATAATTTAAGTAATTAGGTATTTGAATG	1.8	0.377	4
1	5898997	-	38	AGTTGTACTCGTCTGTTTTAAGGTGTCGTTTGTGTCATTAG	2.3	0.608	6
1	5899656	-	37	TTCTTGGTTTGTGGTAAAACACCCATTAACTCTCAAAGCTA	2.3	0.648	4
1	5931384	-	41	AGGTTCAATAGAGTAAATGCAGGCATTAAGGGTAATATTCC	2.65	0.728	15
1	5932915	+	40	CCTCCTTCTTAATTATTCCGAGGCCACTTGATCCAACACAA	2.21	0.447	3
1	5933892	+	41	ATTATAAGAGGTTAGAGATAACCTGTCAGTTAGGGAGCCCG	2.78	0.825	4
1	5941430	-	38	GTTAGACACTTTACCGTCCAAGGTAGCGAGGGGGTCGCTCG	2.11	0.74	5
1	5941610	-	38	ACCCCCTTCTCCAAGAACAGAAGCAGCAGCAGACGATGGCA	3.26	0.961	14
1	5941732	-	40	CAACTTTTCACAGTCAGACGACCCAACACTTTCATCTTGTT	3.07	0.676	18
1	5942727	+	37	CTGTTGGCTGCTAGGGAAAGAGAGGACAGTAAAGAGCTTAA	2.14	0.617	4
1	5958797	-	36	CTTGCAATCGAAAATAAAAGAGTCATTATTGAAAATAAAAT	2.3	0.654	14
1	5976112	-	36	TTACACCTGCAGATGGACCCACCGCTCATCACTCCAGAGGC	2.47	0.502	4
1	5976848	+	43	ATCGTGTCAGCGTCAAAGTGAACGACCTGTCCTCGCACCCT	3.23	0.793	5
1	5976852	+	43	TGTCAGCGTCAAAGTGAACGACCTGTCCTCGCACCCTGCAA	3.84	0.599	8
1	5976857	-	51	AGATTTTGCAGGGTGCGAGGACAGGTCGTTCACTTTGACGC	2.33	0.445	17
1	5976957	-	49	ATGGGACCAGGTGCTGACTCAACTACCAGAGAAGAGGATCG	1.97	0.432	7
1	5977895	+	44	TAACCTGGGCGCTTAGCGCGAGGGGCGCGCGCTAAGCGCAT	5.5	0.563	4
1	5978072	-	47	TAAGCGCTGGTTGGGAGGCAACCCAACATTTATTGTAAAAA	1.95	0.557	8
1	5978202	-	48	TCGAGAAGAAATGGATCGTCAATGGCCAGCGCTTAAAGCCG	2.33	0.833	18
1	5979188	-	57	CGGCGGACATCACAGCGGGGACAGAACAGCAGCAAAAGTGC	1.83	0.719	39
1	5979211	-	56	TGGCACTGTCACAGTTCACCATACGGCGGACATCACAGCGG	2.2	0.467	9
1	5980063	-	55	CCACCACCATTGAATATTAAAGGTGTCAGAAGTTTCTTAGG	2.16	0.535	23
1	5980587	-	58	TCACTGGTTGGCGAATGTGCATCGATTATCGCAAGCTGAAT	2.05	0.543	6
1	5980599	+	50	ATAATCGATGCACATTCGCCAACCAGTGACAGTTCGTGTTG	1.62	0.258	4
1	5981496	+	53	CCCGTACGGCCTTGTAATCGAGCGGTCTGCTAGCTGAAGCG	4.17	0.668	27
1	5981501	-	55	GATGACGCTTCAGCTAGCAGACCGCTCGATTACAAGGCCGT	5.35	1	59
1	5982683	-	51	CACAGAACAAGCTGTTGACGAGACAGATAGAAGCCCTTACC	2.52	0.467	7
1	5982930	-	48	CGAAAGACACCGACACACGGATACAGCGAGCTGGTACAACT	1.77	0.628	9
1	5983464	-	55	AGGGAACAAGACACAGAAGGAAGCAGTTACACCTCACCTCC	2.47	0.503	11
1	5983677	+	53	AAGAAGAGTTGGGCTTACAAACTGATATAGTATGGTAATTA	2.43	0.556	12
1	5984721	-	50	TAAGCCTGTAGGGCGCGCTGAGCGCGCGATCTGAACGCGCT	2.6	0.789	47
1	5984855	-	46	CCAGCCCAACAGTGGCGCTAAGCGAGCAACCAAATGCAGGC	2.79	0.63	11
1	5988478	-	38	AAATGATTGTAGCCATTTTCAGGTACTTCACTAGAGTGCAG	1.85	0.569	11
1	5990471	-	42	CAAAAACTTAAATTATGTTAATTTAACAATTATTTGCTCAA	1.95	0.46	8
1	5990495	+	47	CATAATTTAAGTTTTTGTGCAGAGAATATTAAAAGTGATGG	2.21	0.537	11
1	5993133	+	41	TGGATCAGTGGCAAAAAAGTAATTAACGTAAATTTTATAAA	3.55	0.653	5
1	5994252	-	41	TTCCCTGTGCTTGTTTCACAAGGTAACCAAAGACAATAGTG	1.83	0.585	5
1	6003500	-	48	TGTAGCTCTAAGTCAAAATGAGCTACCAGTACCATTATAGT	2.19	0.472	8
1	6004175	-	53	CAATCCAGGATTACTCAAGTATCTGTCGAGAACTCCTACGA	2.44	0.468	13
1	6004730	+	45	CTAGAGTTTTTCATGAGCACACTGCTCATATGGGTGTAGTT	1.79	0.401	6
1	6008794	-	47	ATTCCCCCCACTTAGTGAACATTGCGCGCTGAGCGCAACCT	2.05	0.469	19
1	6008946	-	46	GAGTTAGTGACTGGGCACTGAGCGAACGTGGACGTGCTAAG	2.95	0.879	31
1	6022341	+	38	CTTCTTTGCCTCATAAAATGAAGTAGGAATCTTTGCATTTT	1.86	0.497	6
1	6026890	+	43	TTATTAATTAAGATAAAAATACCTAAATATAAATTTATTTA	2.24	0.355	24
1	6027293	-	36	GAGAAAAACACAAAAAATATATGATATATATCTCAAAAAAT	2.44	0.296	11
1	6028871	-	37	TTCTAGGAAAATAACTTAGGAATTACATGTAAATTTTGTGC	1.66	0.477	8
1	6032473	-	42	TTTTTATTTTTAGAAAAACGAGATTTTAAGACGATTCTCTG	2.6	0.502	8
1	6034522	-	39	ACTGTCTTAAAAATCGGACTATATGACGACGATTCTACAAC	2.27	0.563	5
1	6054991	+	37	CTCCTTAACCCGGGCTTGGGACCGGCTATGAAGAAATATAG	2.48	0.826	20
1	6065708	-	49	CTCTCCTCACTACAGAGTCTACCGGTCTTCTCTCTACATGC	1.72	0.22	4
1	6066552	-	53	TTCAACTATTGAAGTAGAATATATAGCGGCAAGTGAAGCCG	1.78	0.71	3
1	6069291	+	38	AGAAATTGATCCTAAAGCTAAGGCGGCAACATTTGCTCCAT	3.2	0.594	25
1	6070589	+	51	TGGAACACCTCCAGCAAATCAAGCACCGTATTAACAAACCA	1.78	0.345	3
1	6071474	-	55	ATTTGATTAATATATTATCGACTTAGTATTGAACCTACAGG	2.21	0.495	15
1	6074405	-	59	CTGACGGACAAAAGTTAACGACCGAATATATTTGTCACACT	3.34	1	54
1	6074409	-	58	AACACTGACGGACAAAAGTTAACGACCGAATATATTTGTCA	3.1	0.727	44
1	6075052	+	44	AATATTGATGAACGAAAGTTAACGGCCGAATATATTTGTTG	3.18	0.762	17
1	6075612	+	46	CTTTTAGGGATGTATTTATCAGTGAATTACACATTCAGAGA	1.76	0.305	3
1	6096288	+	36	AAAATAGGTCCAACCTGACGAGCCAACCTGTTTTACCATGC	2.18	0.39	4
1	6111275	-	36	AAGGAAAATTCAGTAGAACGACCCGACACTTTTTACTTGAC	2.16	0.461	3
1	6131553	+	38	TAAAAATAAAATAAATTTCCACCGATCGTTTGAATTGTATC	3.18	0.763	20
1	6132716	+	53	CTATCTACCCATATATATGCAGAGGGCAGGGGTTTAATGCA	1.85	0.559	6
1	6139022	-	47	CCTTCACAATGTTTCAAAGGACTAACCGCCTGAGAACTTTG	2.55	0.52	8
1	6140318	-	39	GTTTGATGACCTGGAAAATGAGGCTGCAATTATACTGTGTC	2.23	0.454	3
1	6141022	-	39	GTAGAAAAATAGTGTACAACAGGCATCGTCGTTTTCTAAAA	2.42	0.609	7
1	6141113	+	40	TGATGACCCTTGACACTGCAACCACTCAGATTTCCATACGA	2.14	0.648	8
1	6141553	+	37	GTTTCTCCCATTTGCATGCCAGGTAAGGTCTTTTGCGTCGT	2.46	0.485	17
1	6145548	+	42	GGTGAGAAAAAGGCCACTTGAGGCATTAGCAGATATGGGAC	2.88	0.959	21
1	6154597	+	42	TTCAACAAAGTGCTGAACAGAATGGACAGGAGGCAGAAGCC	2.21	0.855	21
1	6154607	+	42	TGCTGAACAGAATGGACAGGAGGCAGAAGCCACATGTCCAG	2.55	0.67	21
1	6155264	-	56	CTGCGTTCCATGATGTCGAGACCGATGTTGTGACATCGTGG	2.19	0.558	6
1	6156792	+	50	TGTCAGAACATCGGGAGACAATGTAGCAGATGCAGCTAAAA	2.69	0.714	13
1	6157846	+	41	AAGCTGTCAAAGGATGAAGCAGGCACCAGTGTTGATCAAAG	2.57	0.82	22
1	6158224	+	39	GCCGAGTATATTGCAGCAGGAAGCAGCTGTTCACAACTAGT	2.42	0.643	16
1	6158621	-	50	TGTAGAGGGGCGTGTGAAGCAACGGTCGAATTCGTTTTGGC	2.18	0.672	14
1	6160313	-	44	ATTCTTGGACACAGCACCTGAAGCAGCAGCTTTCCCTGATG	3.45	0.843	15
1	6160331	+	44	CTTCAGGTGCTGTGTCCAAGAATGCTCTGATTGCTGAACTC	1.78	0.417	4
1	6160482	+	43	AGCAGCTGAAGAAGAGGAAGAGGCAGCTGAGGAAGACAAAG	2.75	0.568	4
1	6161505	+	46	AAAAGTCAAGTGCAGAAGTGAAGCTGCAGGATCCACGATGT	1.8	0.45	11
1	6162408	+	39	GTGCAATGAACTGTGTGTCCAAAGAAAAACGTCCGATTGAT	1.97	0.264	10
1	6162791	+	38	TACCTAGTGAGAATGACCTGACTTATCAGTGTATGTTCTGT	1.85	0.458	4
1	6162849	+	39	GGCGCTAGACAAGGTTTTTCACTGACATGGTACCACATTGC	2.23	0.539	9
1	6169463	+	42	CCAAGATGATTATGCTAAAGAGGTAAATTACATGGGGAGTC	1.93	0.442	12
1	6200707	-	56	TACTTGGCATTTCCAAAAAGAATCATTGAGTAGGCTAGATG	1.63	0.302	22
1	6202172	-	46	TAAACATTTTGAGGTGGTCAAGCGAAGGTCGCATGCCAACA	2.31	0.463	7
1	6202400	-	48	CTCCCGTTTTCGTGTTTTTGACCGGTTTCTTCCCGAAACAT	2.11	0.739	23
1	6203007	-	48	TAACCGGTTGAAGAACGAAGAACGGATAAAGAACAGTGAAG	2.28	0.556	5
1	6203237	-	45	CCGTGGTTACAGCGTGAACGATCGGTTAGATTTAGCTTTAA	2.65	0.746	21
1	6203241	-	45	TTAACCGTGGTTACAGCGTGAACGATCGGTTAGATTTAGCT	4.22	0.928	17
1	6205675	-	38	AATGTGTTTGGCAGTAGACGAAGCAGCGATGTAACCCGATC	5.51	1	11
1	6222622	+	37	CCCTCACGGGACGAATCGCTAGGTGGCAGGTACTATTATCT	2.25	0.607	4
1	6222728	+	37	CCAGCAACCCCTCCCGGATTATCGGCCGATGCACCCCGAGT	2.6	0.642	10
1	6223037	-	37	TATTTTCCCATTCTCCTTTCAACTGGCGTATCACCAGAGCT	1.84	0.204	6
1	6223578	-	36	TTCCTGACATGAGCGCAGCAATCGCTTTCCATGGTGAGCCA	1.96	0.547	7
1	6223721	+	39	CATTGGGGCCATCGAACCCAAGGCGTCGAACGGTCACCGCT	2.96	0.735	13
1	6223729	+	37	CCATCGAACCCAAGGCGTCGAACGGTCACCGCTTCATTCTT	3.3	0.662	4
1	6225263	-	40	TATTTTGAGTGCAGGGGTTGATCGCCCAGGCGAGCTCAGCT	2	0.519	7
1	6236902	-	36	GGCGTGTAGCCCTCTGAAGGAGAGGACGTGTATTCCTCTGA	2.67	0.71	10
1	6238242	+	38	CACAACCAGAGAGGGAGGCTATCGCGCAGCTACTTTGCATA	3.2	0.73	9
1	6238377	+	39	CATAACCTGAAAGGGAGGCTATCGCGCAACTACTATGCATA	2.37	0.466	5
1	6238413	+	39	GCATACCGGGGCAAGATTTCACCCAACCGCTGCAAGGAGAC	1.73	0.188	7
1	6238992	-	40	GATGAGCTGAGGGGCTCTGGAGGTGGCGGCGGTGTGTCTGT	2.57	0.85	16
1	6239056	+	42	CGACCTGTGGTCGACCAGCAAGCGACCAAGTCCAAAGCCAA	3.07	0.599	11
1	6241068	-	36	AACCTACGTAGTTCTTGAGAAAGCAGTGCGAGACTAAAATA	2.02	0.484	5
1	6261555	-	38	TTCTTCCTTTTCTTATTCTGAGAGGTCGAAGTCAAGTGAGC	2.53	0.574	6
1	6272076	+	36	TATTAAATTTTAATCTTTGTAGGTAGCTGCGACGTGGAAAC	2.51	0.602	6
1	6273319	+	37	CTGACGAAGAAGAAGCGGGGAGGCATCGGGGCAAAAGAAAT	3	0.648	5
1	6273365	+	37	TCGCCAACCACGAAGATGGGATCGACCATGTGGCACATCCT	2.32	0.641	9
1	6280108	-	36	ATTTCCAACAAAAGAAAAGGAGGCACTATTCATGAGACCGT	2.33	0.573	4
1	6283678	-	41	GCAGAATTGAATTAAAAACCAGGTATCTAAATTTCACGATG	2.02	0.55	4
1	6284872	+	45	AGTACATATATGTGAATGGTAGAGGGCGTCACAGGGTGTAC	1.96	0.392	7
1	6285423	-	37	TATCATGTGACATGCATGTGAGATCGAAGGATAAAGTTAAG	2	0.406	5
1	6286713	-	38	TTAGAACGGTTCATATTGCGACCGTTCTAAAAATGTTATCA	3.51	0.602	6
1	6288935	+	40	GTCATACACATGACTAATACATATGACGCGATGCACAGAAG	2.37	0.689	5
1	6291034	+	37	TTCTCATCCTTAGTCAGTCGATCGACATATGGATGTCCAAC	2.07	0.513	5
1	6292374	+	37	TCCATTAAATCCGACACAAGAACGAACAACAAACTCTCACA	2.04	0.504	3
1	6294366	-	40	ATACGGATCCAACAACACCGAGGCAGATATTTTTTTGCAGA	3.48	0.696	20
1	6297591	-	41	GTCTCTCTATTATTACCAGGAGGCAGAACTGCACATTCCAG	2.01	0.432	12
1	6297732	-	39	CAAGCTGTCAACAACAATGAAGGAGGAATGTTTTTTCTATA	3.65	0.687	22
1	6297789	+	50	ATTGTTTTTTGTTCATCTGCATTGGTAGGAAAGCTGATGTT	1.91	0.381	15
1	6300992	-	36	AAAATAGAATTAATGTCATGAGGGTAGAAGTTCTTTTATTT	6.01	0.893	48
1	6312790	+	39	CCAGACCTCCGAGTGGTTGAATCGATCTGATCAAATGGGTC	3.02	0.786	10
1	6324073	-	42	ACGTGTCGCGTGCACAGTGGAGGCGCCGGGGTGGGGGGCGC	3.58	0.668	6
1	6324160	-	41	GCGCCTGGTGCAGGGGCGCCACCGGTCGCGCCCAGTGCCAG	2.91	0.792	30
1	6324194	-	42	GGGGGTGGCGCCTGGTCCCGAGGCGCCTAGGGTCGCGCCTG	3.43	0.643	18
1	6324394	-	40	TTGAAATAATTAAAAAAATCACATACCAGCAACTTTGGGAG	2.34	0.874	10
1	6331700	-	36	ACATTTTGGAGGAGACAGGCATGCAGCATTGCAGACCTGTT	1.8	0.439	7
1	6332824	+	40	GGCACCTAGGGGACAAGGAGAGGGAATTGGAAGTACATTCT	1.87	0.435	12
1	6345928	-	43	GACGGTAATTGTGAATATCGATCGATTGTCGCTTTATTAGG	2.41	0.669	12
1	6345932	-	43	AGCTGACGGTAATTGTGAATATCGATCGATTGTCGCTTTAT	2.26	0.581	14
1	6348987	-	48	TCGGTAGAGGTGAAAGTGTTACCGGTCGGTGATTATTGTAG	3.18	0.711	21
1	6349017	-	47	TCATTTTCCATTGTTGAGAGAGGTAGCGGTTCGGTAGAGGT	2.58	0.721	16
1	6349158	-	47	CCCAACACTATTGCTGGTGCACCCAACATATTTCGTTAATG	2.08	0.521	8
1	6350413	-	45	ATCATGCTAGTAGGAGACATACTCATCGAGTTCTTGCATAA	1.75	0.268	4
1	6350642	-	44	CAATTTGATTCGGTTTTTTTACCGAACTAGTTTTTCCACAC	3.32	1	40
1	6351405	-	64	CAATGGCGTCCAAGCGAAAGAAGCAGCAGCTGGGCTCGCGG	2.83	0.769	20
1	6351903	+	51	TATAGATTTTATGAAAAATGAGGTTTGGGTTCTTGATGTCA	1.7	0.358	4
1	6353238	+	51	ATTCCCTGGTGGTCCACGAGACCCGTCAGTGCTCACATCAT	2.16	0.432	4
1	6353491	+	51	GCTATCACTGGATTAAGTCCACTGATAGATTGTTCAGTTAT	1.8	0.323	9
1	6353651	-	65	AAAGGCGTGGAAACTGTGCAAGGCGCCAGTGATGGGCAAAT	5.29	0.895	72
1	6353860	-	66	TTATTAGCAAAAAGAGTGCAACCGACAAGGTGCAGCAGATA	2.02	0.647	21
1	6354021	-	65	GTAGCGTCAAGTACCCCGCAAGCTGTCGGGTGGTGGTCCTA	2.89	0.512	6
1	6354043	-	66	ATAAACACAAAATTTACCTGAAGTAGCGTCAAGTACCCCGC	2.95	0.861	16
1	6354081	-	60	AAAAACATGTTTAAATCATAATCGAACGTAACATATTAATA	2.22	0.637	14
1	6355330	-	66	AGTCATCATTGTAGTATCTTATATGGCGATTTCATTGTCAT	1.79	0.561	7
1	6355677	-	59	TTGACGTGTTAGTTGACCGAACCGGGGAACGTGACTATTGT	2.55	0.989	9
1	6356444	+	60	ATGTTTCATTTCCCGTTGTAATACAGGATCGCTTCATGAAT	1.87	0.434	6
1	6356525	-	65	GTTGGTCCGATTGAGTTATTATGCACCGTTGGAAGAACACC	1.61	0.218	3
1	6357909	+	54	TGTTCAAATCTCTCTGTGCCACCGAAGAGGTTCATGTACTC	1.77	0.405	3
1	6357938	+	54	GTTCATGTACTCATGCGACCACCTGCCAAGTTCTTTAATCA	1.97	0.553	6
1	6359362	+	44	CTCAGCCTCCAGATATGCAAACCCAGCAGAGAATGTCATCG	2.27	0.612	14
1	6360932	+	45	GTGCCTAAAATTTCTTCCGGATACACTTTTTTTTATTGTTT	1.97	0.56	7
1	6361821	-	47	TGTGGGGAGTTGCTACGTGCACCCAGCAAACAGTGAAGTGG	3.57	0.755	31
1	6367883	+	44	AGATTATTCATCTACAAGTGACTCAATATTAAGATTGGATA	2.6	0.57	4
1	6367925	+	39	GCTTGGATACCATATTAAAAATAAACCGGGTCTAACTCACA	1.86	0.312	5
1	6389045	+	36	CACCACCAACCTTGGAAGCCAGTTGGCGGTTCGACGTTACG	3.5	0.708	10
1	6389439	+	39	ATCGGAGCCGACGAAGAAGCAGGCGGCACCGTGGGAGCACT	3.07	0.586	13
1	6397683	-	45	AATCATTTTAGCACACAGACACTGCTCGTGAATTATACAAT	2.49	0.507	9
1	6402517	+	44	TGCAAAGACATTAAAAAATGAAGTACAAATAATTTTAAAAA	2.2	0.777	12
1	6434831	+	37	GGGGATCTCAATGGACATGTAGGTAGCGTGGCTAGAGGTTT	2.68	0.955	14
1	6435090	+	39	TCCCGGGAGAGAGCTTGACTACCCAACATAGAGTTTTGGTT	1.85	0.446	9
1	6457953	-	36	AAGTCTGAGTCTCTCCCTTAAGGTAAACCCTCTTTCCTTAG	4.77	0.646	31
1	6458857	-	47	GAGATAGGGTGGATGACAACATTGGTCGTCTAGTCCAGTCC	1.56	0.288	13
1	6459031	-	44	TTGATACGAGGGAGAATCCAACTGATATGTTCACGAAGCTT	1.94	0.567	4
1	6467172	+	37	AGGATTAGTTTGTCATTTTGAATGATTAATTTATTGTACTT	2.07	0.781	10
1	6490585	+	47	GGGACGGGGCACCCTGTAGGACTGACAGAGGCCCGCAACCA	1.65	0.572	5
1	6495551	+	41	CAACATGGTTGGCTCATGGTACCGAATATATGCAACTAAGA	2.13	0.716	13
1	6503057	-	42	AGCAGAAACAACAAGAACAAAAGCAGCAGGGACAAAAGTTG	2.61	0.51	5
1	6517217	-	38	TTTTCTGCAATGGAAAAATAAATGGTCTGCGTCTTCCTCCG	3.06	0.802	17
1	6526928	-	40	TGGAAAACTTGTTGTGCACCATCGCCCGACCGCCACCTAGT	2.36	0.535	16
1	6527051	-	43	GCTTGGGAGGATTGATGGGGACCCAGTGTTGAGAGAAACGA	3.64	0.791	18
1	6527214	-	40	ACGGTTAGTGAATTGGATCGAAGGAATTATTACTGGGGTCT	2.12	0.579	6
1	6527834	-	46	GGTAAATGGAGGTTAAAGTGAGTTAATACTAGCTTGAAATG	1.9	0.509	3
1	6528116	-	47	ATATGATGGGTAGTCTTGCTAGGTTTCTGCTGTGTGATGAT	2.81	0.49	23
1	6528458	-	47	TGCTCCACTCAAATGGAGACATGTGGCGTTGCTTAAATAAA	1.91	0.356	5
1	6530179	-	43	GGCGCCCGGCGAGGTTTTTCACTGACATGGTACCACATTGC	2.05	0.488	3
1	6530576	-	42	CCCTTTAAGGGAAACGAGTTAATGCGCGACGAGTACTGTGA	2.53	0.536	6
1	6530889	-	38	TGAATTGCTTGATAAAAATGAGTGCTCTTTGTGTTTTCATG	1.89	0.338	11
1	6542691	+	36	GGTTCCAAGTTAAGAACCTGAGGTGTTAAATTGTAGCGCAT	2.68	0.603	4
1	6545204	+	38	CGTTTTAATTCCAATTTTAAAGCGAGTAATCGATTACACAC	2.23	0.411	4
1	6545208	+	43	TTAATTCCAATTTTAAAGCGAGTAATCGATTACACACATAT	3.31	0.735	10
1	6549302	-	40	TTAAGCTAAGATGATGATGGAGGCGGTGGTGGTGGATCAAA	3.19	0.553	4
1	6562204	-	36	AGCTTGCTCTCACAGGGCGGATCGCCCGGTGGCAGGTGTTG	2.37	0.497	8
1	6562795	+	38	TTATTTGACCCCGAAGGTGCACTTAGCGGGGTTTAACCTCA	2.01	0.437	8
1	6562911	-	43	TATGATGCATCGAGAAATCGAGGTCTATGTGGACGACATAA	2.08	0.501	5
1	6562927	-	44	TGGCTTTGTTCCATGATATGATGCATCGAGAAATCGAGGTC	1.94	0.412	6
1	6563177	-	42	GATTATCGAGACCTGAATCGAGCCAGTCCCAAAGACAATTT	2.55	0.372	11
1	6563184	+	38	CTTTGGGACTGGCTCGATTCAGGTCTCGATAATCCACACAC	3.48	0.86	13
1	6563543	-	42	ACAACACTAGTGGACTTAGAAACCGGCAGTGGGAAAAAGGA	1.95	0.469	6
1	6564315	+	41	CGGGCCACCATTACTGCCGTATCGAACAGGCAAGGTTGCCC	2.59	0.728	14
1	6565249	-	44	TCTCGTGTTTGCACCCCCCGACCTACCGACACAACTCACAA	2.19	0.743	10
1	6565850	+	41	ATCCTCTTGAAACGTCAGTCATCCGGCGTCTATCAAATGTT	2.97	0.734	20
1	6566315	+	39	CTTGACCCATGCGGGCGTCGAAGTGACGGCATTGGTATTTC	1.91	0.552	11
1	6567397	+	36	GAGTTGGGTCTGCTTCGGCAACCGAACTAACAGCGACAGCG	2.69	0.743	14
1	6567401	+	37	TGGGTCTGCTTCGGCAACCGAACTAACAGCGACAGCGGTGG	1.99	0.629	16
1	6568347	+	37	CACTCTTTCCGGACGTCTGTAGCGACCAACTTGAATTTTTC	2.34	0.475	4
1	6585053	+	53	TGAATTTGTTTTGGCTCAGTAGTGAACGTGCTATTAATGTT	1.84	0.548	9
1	6585547	-	41	GCTGATTGGGCTGGAAGTGCAGATGACAGAAAAAGCACTTC	2.13	0.41	4
1	6585580	+	47	CAATCAGCATCACAATATCCAACCAGCATTGAATCTGAACA	2.13	0.451	6
1	6587837	+	50	TGGTTTCTTGAGGTGTCCATAGGTAGCAGTTGTCCTTTGAT	2.31	0.767	3
1	6588256	-	52	CATCCACGTCATGGAACTCAAAATAGCAGCAGCGGAAGAAA	2.19	0.712	11
1	6588447	+	58	AACAAATTCTGTCATGGTTGATCTGCCAGCAGATTTATGAT	3.04	0.866	39
1	6588977	-	55	GAAAGGTAGTGAACACCAGAAGATGTCAGATGAAAAGCCCA	1.95	0.347	11
1	6589038	-	59	TGCTGAAAAGAATGGACAGGAGGCAGAAACCACATGTCCGG	3.31	0.662	15
1	6589048	-	60	TTCAACAAAGTGCTGAAAAGAATGGACAGGAGGCAGAAACC	2.28	0.715	19
1	6589190	-	56	CTTTGAGCTGGGACTCTCGGATAGGACTGAAAAGAAGAGCA	1.9	0.803	3
1	6590043	-	53	GCTTGGTAGCCCCCAGATGTAGGTGACGTTGCACCGAACTG	1.86	0.507	4
1	6590414	-	49	GTTGCAGCCCAGATACGTACACTGCTATATAAACATGAAGG	1.92	0.322	13
1	6590623	-	49	CCTTTAACAGATTAATGTGCAGTCAGCAACAGATTAGGCGA	2.75	0.664	5
1	6590770	+	58	CTTGTGCATTGTGCAGCCCGATCTGATTCCTTGACATAATG	1.84	0.399	5
1	6592310	+	39	GTATAGTTGGGAGGCAAGCCATATGGCGGGAAGGCGTGCTT	1.92	0.921	30
1	6636763	+	50	ACATAACCCGGTTGGTCAAGAGGTGTCGAAGTTCTGTGACA	4.02	0.789	19
1	6651432	+	44	GTCATCAGATAAAGCGGATCATCGACCTCCGGATCGGGCTT	1.95	0.408	11
1	6652049	+	48	AGCTGCTGTAATTCGTTAGGAGGCAGGGAGGAAGCGCTGCG	2.85	0.578	7
1	6653167	+	42	CTCTCAACACCAGGTGGTCTAGTGGACAACGATCGTACACG	1.72	0.305	5
1	6655118	+	44	CAAATTGAAACAAAAAACCGATGCCTCAATCAGAGAAAAAT	3	0.643	5
1	6655283	+	41	ACAACATTACCAGTGATTTGAGCGGTCAAAGGACTAACATA	5.67	0.702	3
1	6675407	+	58	GAGAAACGGCATGCAAACCGAGGCAGGATTTTAGCATTCAA	2.62	0.612	28
1	6677056	-	36	ATATGTGGTACTAGGTGGCGATCGAGCGATGGCTCAAATCA	3.36	0.848	11
1	6677211	-	36	GTTTTGGGCAATAGCACCCCACCTGACGTCCCCAAGGTCTC	1.97	0.376	4
1	6678156	+	49	GGATATCATGTCAGCATCTGAGGCAGACTCTACAGAGGAAA	2.11	0.365	9
1	6681474	-	55	TCCAATAATCTCTCACACTGAGGCAGTTGATGTAGATACGG	1.97	0.468	8
1	6683754	-	45	ACAATTGCTGAGGGACAGTGACCACTCAGTGCAACCCATTG	1.88	0.54	6
1	6689619	-	57	ATTTTCGACACGCATTTCACATCGGTCGTAACAAATGCGTC	4.02	0.923	42
1	6689746	-	52	CAATTCCTCACCCCAATGGAAGGTACCGTGTTTTCCTCTTC	2.35	1	17
1	6691172	+	67	GGTCCTATTAAATAATAAAGAGGTTTCGATTGAGGAAGAAC	1.94	0.48	12
1	6696862	-	43	TATGTATGATAATTTAAATGAGGCGTCAAAGAGCACGGCGA	3.87	0.602	15
1	6698617	+	41	TACGTTGGTGGAATTACTCGAGGTCAACATTGCAGAGGCAA	2.33	0.484	14
1	6698899	+	43	TATGTATGATAATTTAAATGAGGCACCGAAGAGCACGGCGA	2.12	0.772	8
1	6698919	+	42	AGGCACCGAAGAGCACGGCGAGGCAGCTTGCAGGATATATC	2.69	0.686	29
1	6699533	-	44	GTGCCGCTGCCGCTACCGCCACCGGTTGCTGAGGCACATTT	2.85	0.575	7
1	6699555	-	45	ACATCAACGTCTAGTTCATCAGGTGCCGCTGCCGCTACCGC	1.98	0.581	15
1	6700517	+	45	GTTTTTATTTTTTCAAATGGATCGATTATTCACAATAAATC	1.98	0.434	4
1	6706273	-	42	CGACAGAGGCAGAGAGGACCATCGGGTGGCGTCAATGGCGT	4.57	0.81	21
1	6706281	-	42	GATGACGACGACAGAGGCAGAGAGGACCATCGGGTGGCGTC	2.12	0.413	7
1	6706287	-	41	TTTGGGGATGACGACGACAGAGGCAGAGAGGACCATCGGGT	3.39	0.868	26
1	6706378	-	41	TATGTCTTTGAAGAGGTTGAAGGCGTCGACGATGGGGTAGA	4.1	0.61	23
1	6706411	-	43	AACATTGATCTATTTGTTGGAGGCATGGTTGCATATGTCTT	2.02	0.408	4
1	6706598	-	42	TGATAGAGACAACGACGAGCAACGAGCAACATCGAGAGACA	2.96	0.745	7
1	6706909	-	43	ATTCCGTTATCTAATTTTTCAGGGGGTAGTTTCAGGATATG	2.42	0.684	16
1	6706918	+	46	AAACTACCCCCTGAAAAATTAGATAACGGAATCATGTTTTC	2.34	0.506	4
1	6709297	+	41	GGGTTGATGATACAATCAGCAGGCAGTATCTCTAGTTGTGG	2.8	0.743	14
1	6718219	+	41	TCAAATTATTTTAATTAAATATATAATCATAAAATTAGATT	1.72	0.537	4
1	6736795	-	37	AGGCAGAGGCAACCCTAAGGACCGGTGAGGTGGGCCACAAC	2.23	0.734	14
1	6736815	-	37	TGTAAATAACGGGTGACACAAGGCAGAGGCAACCCTAAGGA	3.89	0.927	34
1	6737504	-	36	CTCGGCTAAGGTTAATTTTGACCGACCTTTACCAAGGTTAA	1.92	0.601	8
1	6738274	-	37	CTTGGTTAGGATTATTTTTTACCGACCTTGATTAGAGTTAT	2.19	0.473	15
1	6742464	+	41	AAAGTCGAACATAAAACCCTACCCAACATCGACTATAAAAT	2.13	0.488	5
1	6742732	+	40	CTCAGCAAAAAAAATTCGATATCGACTAAGAAAATCTAGTT	2.38	0.821	28
1	6744360	+	59	ATATATATATATATATATATATACTCCTTTTGATATTGACC	2.05	0.308	8
1	6746131	+	41	AGTGCCCTATAGCTAGTGTCATCCGTCGTGCCTGTCGCTTG	1.64	0.089	4
1	6749352	+	40	TACATCCACGTGTTTTTCGCAACTGACGTAATATTTTTTTG	2.13	0.424	5
1	6752781	+	38	TATATTGAGATGAAATATGGAGAGCTCGAGAGAAATTGTGC	2.34	0.674	7
1	6753661	+	38	TCTTTACATGTGTTCCCCAAAAGGTACTTATTTTATGATAA	3.68	0.874	26
1	6760126	+	42	CTACAGGGGCCTACGACCTGACCTACATAAAGTCTGACCTG	1.98	0.536	10
1	6761815	+	40	TGAGAAGTGGGATCAGTCCAACCGAATGTGTCTTATGATCA	2.81	1	30
1	6791330	+	40	CTTCAATTATTTGTTAAGTTAAATAAAAATATTTGTTTAAC	2.82	0.567	5
1	6803951	-	36	GAATGGCCAATCAAAAATGGAAGGATCACTGGATCCTCTGC	2.61	0.521	4
1	6815433	-	47	TTTTTATATGCTGATTAGTGAAGTAAAAGTTTGATTTTGAT	2.94	0.698	24
1	6818531	-	37	TAATTTTTTTAAAACAAGTTACATTTATATATATATATATA	3.62	0.712	15
1	6821390	+	36	CAATTAGTTCACAATGAATGAGAGCGGGAGGAAGAGAAGAA	1.86	0.324	4
1	6821432	-	66	AGTCATGCTGAGCTATTTTCACCCATATCCACAATTCCATT	2.29	0.576	30
1	6852979	-	39	TCAACAACAGTCATAACTGGACCTGTCGTTGTAACATCCAT	3.63	0.625	9
1	6853407	-	40	ATATCAAAATAAATGTAACAACTTACATATGTCAAAACAAA	2.05	0.512	3
1	6854387	+	38	TTTGTTGTTACACATTAGTGACCGATTGTCTCTATATATGT	2.27	0.577	9
1	6855354	-	42	GATTTTCATGATATTGCACAACCGGCTAATGTAATGATATA	1.97	0.437	3
1	6868950	+	43	GCCAGAAGATTGGCTTAGCAAGTGGATGAAAATCAACACTT	2.06	0.44	8
1	6870273	+	46	GAAAATGTTGTTGATGTCATACCGACTATGGATTGTATGTG	2.06	0.69	15
1	6871037	-	53	GACTTATCTTCCTTCACTGGAAGTGGCGTCATCCAAAACTC	2.15	0.629	12
1	6871348	-	51	GGAGAAGGATGAAGGCCCAGAGGCAGAGACACTATCAAGAC	2.34	0.579	5
1	6871703	-	59	GAATATTGGGCTTCTTACGCAACGAACAGAACCAAACGACA	2.13	0.523	16
1	6873205	-	57	TGGACAAGACTCAATTCAGTAGATAACGATATCATTGGATA	2.19	0.641	12
1	6873968	-	57	AATGAGGCCATAATGAATCCAATTGTTATTATTTTTTTGGC	1.74	0.317	6
1	6907778	+	37	TTCAGATCAAGGGTTATGTGAGGCAGAGATGACCATAACTG	2.87	0.728	22
1	6918136	+	46	TGTGGTTAAGGAAGGGAATCAATTAGCAGCTGGAAATATCA	2	0.443	4
1	6918455	-	37	TAGCATGCCTGGGAATCAGGACCCACCAATAAAAAATAATT	2.59	0.567	3
1	6918967	+	40	TCTTCTTGATATTCCAATGGAGGCGGTATCCTTTCACCCAG	2.78	0.407	6
1	6921046	-	36	TTAATATTAAATAGCGACCAAATTAGCAACCGAAATACATT	1.87	0.454	4
1	6966248	+	49	CAGTTCCTCTATGTTTAAACACATATAACGTAACAGTGAGT	2.4	0.748	22
1	6978240	-	39	ATTGATTATTAATGATATAGACTTATCGACTTGAATTGAGT	2.62	0.467	4
1	6980345	-	40	GGTGTCCAAATTTCACGACGATCCAACGGTTGAACAGTCCG	2.35	0.516	4
1	6981568	+	36	GTACCCCAGTGCAGTTTTTCACTGACATGGTACCACATTGC	2.15	0.536	11
1	6986303	-	36	TATAAAGGAAAAATATCAACAGTAGAATATGCTCAATTAAA	2.62	0.315	6
1	6986344	-	36	TTATTTGATTCGGGTACGGCATCGATCAATAACATGTGCAA	5.67	0.869	8
1	6987258	-	38	GGACTTGAAGAGGGCAAATAAAGCAGCGCTTACCTTAGTTA	3.24	0.886	5
1	7009432	+	40	ACACTCATAGAGTATGACAAATCTGGCGTATAACAAACCAT	1.97	0.259	3
1	7009941	+	46	TTGTTTAAGACCATATAAGGACCGATTAAACAAACATACCT	2.29	0.813	12
1	7016566	+	38	ATGCATCAAACAATTAGAAGATAATTTTATAAAAATAGACA	2.05	0.419	6
1	7026128	-	41	AATATTTAAAATTGATTCTTAAATTTGAAAATTAACAAAAA	2.71	0.602	31
1	7027460	-	42	TTAACAAAAATACGAATATAATATGCTTATTAATTAAACGT	5.49	1	23
1	7029205	-	36	CCAGTAACCCAAATGGAAAAAGACATGTATCTTACAAAGCA	1.96	0.36	6
1	7035067	+	36	AAAAAATATGTTATTTTTTTAGATGATAATAAAAAAATGTT	2.66	0.481	6
1	7044020	-	41	ATTTTACAGCAGTTGTTTTCAGGTGACAGTGTTGGGATTTT	2.47	0.736	3
1	7045151	+	38	AACTTTGAATGTGAACTAATAATTAACCGACAAAATGATCA	2.59	0.514	9
1	7046191	-	36	CGATGTAGGTGGATTTAACGAGAGAGAAGAGAAAATGGTTG	2.72	0.57	6
1	7046498	+	37	CAACTACCACCAACATCATCACTGTGCGTCATCGCCATGGC	2.19	0.48	3
1	7046709	-	40	TGTGACTTCCTCTTGGCAAGATCGAGGAGTTGTGCTCTAGT	4.38	0.817	19
1	7046919	-	39	AAAATTTATAATAAAAAATGACTTAAATATATTTTTCAATG	2.32	0.432	5
1	7071300	-	41	CAATCCCAAGGTAATGGTTGAGGCAGCATCAAAACCAACCC	3.22	0.993	16
1	7071359	-	40	TGTTCACCATGACCCCCTCTAGGCACCACCTCCGCTTCCTC	2.27	0.554	10
1	7072195	+	46	TGAATCAAGTCTCCAACAACAACAAATTGAAATTAATTTGG	1.73	0.208	4
1	7072269	+	48	AAATTTCAGCATATCATCCTAATGATCGAGATAAGATACGA	2.06	0.494	3
1	7072584	+	50	ATAGTGCTCATAACATTGGGAGTGTCAAGATTTAATGAATC	4.68	0.675	22
1	7072667	+	45	AAGTTCGTGACTTGTATCGAAGGCGTTTGACAGCGTCAATT	2.19	0.356	3
1	7072826	-	46	ATTTTCGGGAGCATTTTCCAACACAACATGATTTATTGATT	2.31	0.579	14
1	7073400	+	52	ACAAATAAATTATGTTAGAGAGGCGTTGGGAAAAGGAGAAA	5.36	0.863	43
1	7074348	-	46	ATTCATCCATGCATCTCCCAACCGATTACGCAATCTATTTT	2.56	1	33
1	7074377	+	52	GCATGGATGAATGATTGTCTAGTGACTTATATTGAGAAAGA	2.71	0.609	29
1	7103659	-	37	GTAAGTGGCATGAAGTTTGCAACGAATGTGATCTACAAGAC	2.19	0.544	3
1	7104659	-	36	CATATTGGGACCATTTCCTAAGGCGGCGGGACAAGTCAAGT	3.77	0.585	6
1	7107477	-	36	CATATATTGAAGTTAAAACTACCGCTCAATATTTTTAGAGA	4.71	0.67	24
1	7111370	+	40	AAAATGGATTAAGTTGATATACCGATCATTCTAAGTCTCTT	2.08	0.552	4
1	7118476	+	40	ATTTATATTGGTTTGTCTCAACCACCCAAATTACATCCAAT	1.68	0.659	4
1	7119960	+	41	CTAGAGACACTGCTGTCACTACCGAACTACACACATGAGCC	3.17	0.754	16
1	7121902	+	41	TAAACATCATTGATTGAAGTAAGCAACATCTGTCTTTGTAT	1.75	0.412	3
1	7123397	+	41	ATCAACTGAAATCCTTGAGGACCTATCTAATGCAACGGTAT	1.88	0.627	5
1	7126241	+	42	TTATCTCCAAGTTGTTGGACACCGACATGATTTTGAACATC	2.43	0.559	12
1	7131010	-	36	GTATAATTGGGAGGCAAGCCATATGGCGCGAAGGGGTGCTT	2.84	0.931	33
1	7140015	-	44	TACACATGTTTAGTGAAGGAACCGATTAGGAAAATAACAAA	3.11	0.817	17
1	7140556	+	40	GTATCGTTACGTAATTCGTGAGGTTCCGTAACGTTACGAAA	2.79	0.57	4
1	7141775	+	37	AAATGGGTACAATCTCAGGGACTAAATTACCTATTCACTCA	2.12	0.433	3
1	7142557	+	42	TCCGTTTTTAACGAGCTTTAACCGATCGTTTAAGCCGTTTT	3.06	0.72	18
1	7142755	+	44	ATAAAATAAAAAAAAAATCAATCGGACGTTTTTCTTTGGAA	3.25	0.507	3
1	7143837	+	43	AAATTCAATAACAGAGCAACAGGTAGCGGAAATAAACCCCC	2.38	0.935	21
1	7145407	+	45	ACCTACAAGTTCCCTTTAACACTGCGCATAAACACTTTTCT	1.67	0.284	4
1	7171828	-	38	AACTCGCCAACCCACTGGCGAGTCCCCTTCAAAAACAGACC	3.03	0.811	17
1	7172108	-	41	ATTTTTGGGAAAATGAGTTGACCAAATCCCCTTCGGGAATT	1.93	0.501	8
1	7173216	-	39	TTTCGGTTTCCTTTGGACTGAAGTACTAAAAACATGCGTCA	2.52	0.716	9
1	7173650	-	43	TTGAATGGGACAACAACGACACCGACTTTGACTTCGACGAA	2.13	0.503	11
1	7175746	+	48	GTATTGTATGATGGAAGGATACCTGTTTATAAATTGGCAAA	1.87	0.261	6
1	7175988	-	50	GGTCATTCAAACTTATCAGGAGGCAGTTTCCATTCATAGTT	2.56	0.546	17
1	7176089	-	53	ACTCGGATCTAATGTGATTGAGGCTGAAGTAATTACTGGGC	2.65	0.506	9
1	7176163	-	53	ACTCCAATCATGCTGATACGAAATCTCGACCAGACTGATGG	1.7	0.487	4
1	7176716	-	49	GCCAATTGTTCCAAAAGGTAATCGCTCAGACATCGTCCATG	3.03	0.555	7
1	7181764	-	39	ACTTTTGTTACTTCCAATTCATCTGGCAATGCACCATTTAT	2.07	0.491	18
1	7184231	+	39	ATAACAACCAATGGTTCCTGAAGCAGAAGGTTTTTGTCAAT	2.44	0.642	24
1	7184565	+	41	GGGGGATTAACTGTCTTAACATCGATCAGATCAGCAACCAC	2.64	0.655	15
1	7186450	+	36	CAGGACGAACATAAACAAAGAGGCAGGACACGTGGACTGAA	2.14	0.426	19
1	7188154	-	38	ACGACTGATTTTTCTAATTTAGCGACCAATCGCTTTTCAAA	2.28	0.448	6
1	7188447	-	36	AGCATGTCAAGAGCGAAGCGAGGCGGGGAAAACCCAACCCC	4.61	0.667	24
1	7189263	-	36	ACGACGACGGAGAAGAGTCGAGGGGTCAAGAACTTGATGCG	2.13	0.658	5
1	7189288	-	36	AAACATGGAGGCGAGGTCAGAGGGGACGACGACGGAGAAGA	3.59	0.783	5
1	7190289	-	36	TAAAAATAAAATAAATTTCCACCGAACGTTTGAATTGTATT	2.88	0.767	16
1	7194725	+	40	AGCTGGCTGATAGCGTCGGCATCGAACGGGATCCACTGACC	2.9	1	28
1	7196549	+	40	TGTTTCGCACAGAGAAGAGCAACGATCGGTCGGTCGTGACC	2.33	0.64	4
1	7196553	+	42	TCGCACAGAGAAGAGCAACGATCGGTCGGTCGTGACCCCAT	4.56	0.898	32
1	7197012	+	42	AACGCATAAAGATAGAGAACATGCAGCGACATCCTTAATTG	1.73	0.331	3
1	7198085	+	37	GTTGGCGTGCGTTCCAAACGAGCCCTCATGGACTTCCTCGA	1.9	0.285	3
1	7199321	+	41	CTCTTGGCAATCCTCATTCCACCGATCAGTTTGGTTTTTGC	3.49	0.695	8
1	7199940	+	44	CCTTGGGACTGGCCCGATTCAGGTCCCGGTAATCTACACAC	1.95	0.902	6
1	7200019	+	42	GTTGGCAACCCATTCTGGGTACCGAGCGACGGCCAGAAATC	2.92	0.691	6
1	7201071	+	39	CGGGCCATCATTACCGCCGCATCGGACAGACAAGGTTGTCC	2.57	0.646	24
1	7201392	+	40	GGGCCTATTTGTACTGGGAGATCGATCTCTCCCCTAACCTC	1.75	0.258	5
1	7201867	-	38	GAAAAGGGATGGTAGAAAGGAGGTGTCGCTAGAGGAAGCTA	2.37	0.727	13
1	7202075	+	37	TGTTACTTTAGCCGACAGCGAGCTGACGTCAGTGACTTCTT	3.14	0.775	44
1	7203407	-	38	ATCTGATTACCGCCTTCCTAAGGCAGTATCAGTACAATTCT	4.09	1	8
1	7203537	+	40	AACTTTTCATCTTTAGAATGAGCGCCCATCTTACGGCAGTA	2.47	0.46	4
1	7204009	-	36	CAGCCCTCACCTGGGATACAACCGAGCGGCTTACCCTTATG	2.79	0.801	4
1	7204114	-	40	CGCTGTCAGTTCGGCTGCCGAAGCAGACCCGACTCCCTTGG	2.49	0.57	9
1	7204124	+	42	CGGGTCTGCTTCGGCAGCCGAACTGACAGCGGCGGCGGTGG	2.53	0.802	9
1	7204125	+	41	GGGTCTGCTTCGGCAGCCGAACTGACAGCGGCGGCGGTGGC	2.09	0.711	19
1	7204587	+	40	AATCTCTTCGGGGGCGGAGTAGGTGTCTGCCATCGCCTTGG	3.52	0.561	8
1	7204659	+	39	CCCGTTCAAGGTAAGAGCAAACCGATCCATCCACATGGTTG	2.39	0.63	9
1	7204797	+	43	TAGACCCAACTCTTCTTGGTACTTGGCGACGATAGCTAACA	2.37	0.565	4
1	7205856	+	36	CAAACCATCCACGTTTGGAAAGAGGACGACCCCAAAAATTA	2.4	0.601	9
1	7206668	+	44	TGCACAGTATGACAATATTTACCGAACATAAGCAAAAGGGT	2.14	0.446	5
1	7207854	-	37	TAAAATAAAGCGGAAAATCAATCGGACGTTTTCTCTTTGGG	5.51	0.76	24
1	7208005	-	40	TAAAAATAAAATAAATTTCCACCGAACGTTTGAATTGTATT	2.72	0.78	17
1	7208714	-	36	ACACACCGGAAATCAAAAGGAAGCGTCGTTGCATAATTAAG	2.84	0.63	8
1	7208857	+	49	CCAAAGAATGGTCGCACGTCATCGAGCAAAGGTTCCCGGAC	1.82	0.322	4
1	7211048	-	38	AGGAAGATAGTTGATGGAAGAGGGGCCATTAACTTCAACAT	1.72	0.458	7
1	7263086	+	37	CTTTGATATTCAGCCTGACGAGGGATCGAAGGTTTAGTAAT	2.73	0.628	3
1	7263465	+	40	AAAAAGTAACTGCAATGGGGAGCGATCAGCGCGCTAAGCGA	4.54	0.918	14
1	7263481	+	38	GGGGAGCGATCAGCGCGCTAAGCGAGCGATGATCTCGCTAA	3.2	0.648	17
1	7263490	-	38	GTTGCACGCTTAGCGAGATCATCGCTCGCTTAGCGCGCTGA	3.44	0.796	24
1	7270060	-	45	CATTGAGTTCTCTTAATGCGATATAAGAACTACAAACACAT	1.81	0.53	13
1	7271290	-	49	TGCAGTTGTTTTGAATTTTGAATCGGCGTTAAAAGTGTTGT	2.61	0.656	9
1	7276480	+	37	TATCACAATCAATTATGAAGACCGATTATTTGAATTTTTTA	2.46	0.882	17
1	7278964	+	42	AATACAACAATCACGAAATCAGATGACGTCCACCCATAATA	2.19	0.449	5
1	7278975	+	42	CACGAAATCAGATGACGTCCACCCATAATATTCATACCAAA	2.08	0.527	5
1	7283624	+	39	TTTTATTTTTTATAATTTGCACCCACTAACTTAGAGTCTTG	3.83	0.807	10
1	7283653	+	41	CTTAGAGTCTTGAATTCGTCACTGACTTAGAGTATGTTTGA	1.82	0.491	5
1	7304024	-	49	GTTTTGAACACCCCTAAAGTAGGCAGTATCGGAGCAGTCAC	4.67	0.78	11
1	7305241	-	53	TTTTAAAAAGGGACCTTTGCATCGACTTGCAATTTTCACTC	3.13	0.611	8
1	7310836	-	56	TTATCTTTCCATTGTATTAAAATATTACATATAAATTAATT	3.08	0.681	43
1	7322983	-	57	CTCCGGATTTTGGTAAAAACAGTTAGTAATTTTTCATTGGA	2.33	0.39	3
1	7327178	+	50	TGGTATCATAAATAAAAATTAATGAGCAACAACTCTTCACC	1.81	0.449	9
1	7330279	-	51	TTTCAGCTGAAGCAAATGATACTGATACTGGTATCGTTAAC	2.02	0.371	9
1	7344809	-	37	ATTTCTTCAACAACTTGAAGAATGGTCTTGCCTTTTGTGTT	1.94	0.411	10
1	7345491	+	41	AAAGTGACTCCAAACTTGTCATCGACCAAGTGAATGAAGAT	2.68	0.949	13
1	7345947	+	39	GTCATGAATGAAATACACAAAGGCATTTGTAGTATGTTTTC	2	0.414	12
1	7355991	+	36	TTACTAAAAGAAATTTATTTACCGAACAATCAAACAACTTT	3.61	0.816	18
1	7361119	+	39	ATTTCTATTGTGACAACATTAGGTAGTAACAAAATTAATAT	2.19	0.601	4
1	7362145	-	38	AGTCACCGTTGTCCACGTCCATCCGTCGCAGTCGGCGGTGA	2.51	0.36	9
1	7363542	+	38	ATGGAAAGCCAAGATCTCTCATTGGTCGGTAGAGTGACTCT	1.66	0.365	13
1	7363551	-	36	AAATTTGTGAGAGTCACTCTACCGACCAATGAGAGATCTTG	1.71	0.519	11
1	7368907	+	42	GAGAGAAGACAAACAATTCGAGGCAGAGGAAGACCCAAAAA	4.27	0.609	17
1	7369824	+	45	ATAATTAAAGCTACTAAATTAGGTGTTTGTGAGTTTTAAAG	1.84	0.309	11
1	7372226	+	41	AAAATTAAGGTGTAAAAAGGAGAGAAAATTGTTGCCCTTTG	2.32	0.51	4
1	7376847	+	42	CATAACTCAGAACAAAAATTATATAATTGATTATATTCATG	1.67	0.543	4
1	7380455	+	38	ATATTTGTGTGTGTATTATGAAGGACTAGAAAACGCAATAC	1.89	0.518	3
1	7383250	-	66	ATTTATATTCTCCTTTTTTTAATATGAGATCAAATTATTTT	2.42	0.418	15
1	7391986	+	40	TATATCCAATAGCCTACTTGATCGGCCACCGAGTACGAAGG	2.77	0.731	6
1	7392411	+	55	TGACCTTCAGGGAAAGATCTAACGGTCAGAATGAATGCATT	3.97	0.716	41
1	7392785	+	56	TCCCAACATAAGGGTGGACGAGGCCGAGTCACCTTTGCCGA	3.78	0.708	6
1	7397270	+	36	CTCGCCCTGTCCATATTCAAATCGGACGTGTGAGAGGTGGG	2.64	0.648	11
1	7397941	+	39	TAAAAAATAAAAACTGACTAAGCGCTTAGCGAGATAGACTC	2.87	0.479	9
1	7399381	+	37	AGCAAATTAAATGCTTCCTGATGCAGTAGTGGGTCACGCTT	2.19	0.698	15
1	7399902	-	37	AGAGCGCTTACTAGGAGGCAACCCAACTCTTTTTATTTTCA	1.99	0.585	9
1	7400281	-	39	AATGACACTACAACATGCAGATCGGTCTATAACAAGGCCGT	2.77	0.612	16
1	7401459	-	37	GTAGGCACGGGTTGTTGCCGAACCAGTATAAAAACTCTTGT	2.32	0.53	3
1	7423509	+	37	GCTATCTAGATAAAGATGAAACCGGTCAGTCAATAGATGTT	3.5	0.969	23
1	7424892	-	39	CAGCCTGGTCATTACAAACCATACGGCGAGCATCATGACTA	3.86	0.752	22
1	7425061	-	36	TGAGCCCAGTCGATCTGACAACCGATAAGGAAAGCCCACAT	4.97	0.864	29
1	7427535	-	39	TGAATTTCAAATTTTGGCTAAGCGCACAGTGCCGCTAAGCG	2.1	0.371	4
1	7427744	-	40	AGCCCAATTCCTTGCGGCCAAAGCAGCGCTAAGTGATCCAT	3.81	0.69	16
1	7427839	-	41	GTATTCACTGGCTAAGCGCGAGACGTCGTCGCTAAGCACAT	2.96	0.638	20
1	7436167	-	38	TCTTCTTCCTTTACCAAAAGAACGAAGGACTAACCTCCTGA	1.91	0.415	5
1	7437367	+	37	AGTAGTATAAAACGGTAAGAACCGAGTATCGAACTCTCGGG	2.82	0.837	11
1	7438311	+	36	CGCGCTTAGCGCGACTATGGACCGCTCAGCGCGCATTAGTG	7.06	0.983	15
1	7438509	+	37	CTAAGCCAGAAGATTGGCTTAGCGAGCGGATGAAAATCAGC	2.15	0.456	3
1	7438513	+	37	GCCAGAAGATTGGCTTAGCGAGCGGATGAAAATCAGCACTT	4.96	0.957	24
1	7438825	+	38	AATAATAGTAATCCACGACGATCCATCGACGATGGTTCCCA	3.04	0.65	11
1	7438830	-	43	TTTTTTGGGAACCATCGTCGATGGATCGTCGTGGATTACTA	2.32	0.464	16
1	7439108	-	45	CGCAGCCGAGAACAATGGATACTGACAATGAGGGGAAACGA	2.51	0.654	15
1	7439146	-	42	GCGACGACGAGGGCAAGAACATAGGACGAGGACGACGGCGC	1.87	1	42
1	7461742	-	39	CAATGCCAACAAACAAAAAGAATTAATAATCAACCCATCAA	2.55	0.585	17
1	7465351	+	40	TGTACCTCTTTCCAATAACGAGGCACTTGCTGAACTTAGAA	2.26	0.537	9
1	7465416	+	41	CCAGCACATAAGTAATTTTGATGCAGCAAGGACATGTTAAG	2.25	0.947	35
1	7469134	+	40	GGCATTCGTTTGCAAAAAGCAGGCGTCTCACAAATGTCAAG	2.59	0.408	10
1	7469997	+	50	ACCCTTTAAGACCTTCATGTACCGCTCAACTGGATACATCC	3.82	0.975	37
1	7470337	-	39	TCAAATATTAAGTGCCTTGTATCCGTCAATGATTTGAAATT	1.87	0.204	16
1	7470855	-	36	GAAAGAAGACAATATATACTAGGCATCGAAGATTTCTCCAA	2.36	0.533	4
1	7471309	+	48	GTTGCCAAAATCTGGATACAAACGATCGATTATCTTCCATT	2.13	0.524	28
1	7471313	+	47	CCAAAATCTGGATACAAACGATCGATTATCTTCCATTGTGA	3.59	0.685	16
1	7471318	-	38	ATTCTTCACAATGGAAGATAATCGATCGTTTGTATCCAGAT	2.57	0.727	5
1	7472365	+	52	CGATGTTTCAAATTTTTTATACCTGTCGTAAACTATGAAAA	2.65	0.549	8
1	7475058	+	44	AGGATTAGAGTCAGTAAAAGAGGTCCACAGAACAATTGAAC	1.83	0.324	4
1	7477100	+	47	CGCGTAAAACCCGTACCACGATCGGTCAGTGATGGAGACAG	8.91	1	11
1	7477284	+	46	TTCTACGACAGTTATCCTTGACCCGTCGTTGCTCACATCAT	2.46	0.449	9
1	7477859	+	53	TTATTAGAGTAGCTTACTCGACCGATCACCGAGTACATAGA	2.81	0.716	34
1	7477864	-	38	GAAAGTCTATGTACTCGGTGATCGGTCGAGTAAGCTACTCT	4.01	0.806	13
1	7495956	+	36	ATACCCTGGTGGGCCATGTGACCCGTCAGTGCTGACATCAT	4.81	1	19
1	7497615	+	41	GAGATTATGCAGGACTGCCTAACGATCGCCAGAGGGGGAGC	1.94	0.349	3
1	7498113	+	42	CTGTTTCCCAGTTCCGTCAAATAACACCTAAAAACAGAGCC	1.89	0.354	3
1	7499614	+	36	TATATATATAGATGGTTGTGACCGAGCGATTGCTTCACTCT	3.64	0.898	23
1	7501662	+	47	TGAAACTTCTGAAGTGACTCATCGAACTGGTGTTCGGACGG	1.99	0.549	4
1	7501737	+	45	TAGTCCCACGCATTTTTTTCACCGATTAAAGATTTGCACTT	3.55	0.701	11
1	7502351	+	56	TTTTCTTTCATCCTTAGTCAATCGCCCAGTGTATGGATGTC	2.17	0.558	3
1	7503405	+	66	CAATTCCGGAAGAAGTGCGGAAGAAGTGGTTCCGGAACAAC	1.6	0.243	12
1	7516163	+	50	TACACTGTATATTAAAGTTGAGTCAGCAAAAAAAAAAAAAA	2.22	0.523	17
1	7522160	-	36	ATAAAAGCTTTTGATAGGCTATAGACCAGTCTCAGGCCTCA	2.15	0.735	12
1	7529151	-	42	CAATTTTGAAAAAAAAAATGAAAGAATGAGAACTAGAGAAT	1.84	0.49	11
1	7536297	+	38	TTAAAAATTTAATCAAATCGACCCATAGTGTGTTTAGCGCA	2.04	0.718	6
1	7538536	+	41	CTAGACAAAATATTTTTAACATCGATCGATGTTAACAAAAA	2.38	0.598	13
1	7538973	-	41	CAAAGGTGTGGATGATGGTGACCGAGTGGTAATTCTTGACT	3.91	0.949	6
1	7539829	+	44	CAACACCATGGTTTCTGTGTAATGAACAATTAACAAAGAAG	1.77	0.505	6
1	7550538	+	41	TCGCTTAGCGCGACATGCCGACTTAGCGAGTTCATACGAAC	3.39	0.728	12
1	7550717	+	38	TAAAATTGATGAACTTGCTTAGCGAGCAGGCTCGCTTAGCG	2.15	0.375	10
1	7551369	-	39	GACCCCACTACTGCATCTTGAGGCATTTAATTTGCTAAGCC	2.29	0.544	3
1	7551416	-	38	TCCCTCTGGGATGGCATTGCACTGAGCGAGACCATCTTGCT	1.72	0.516	5
1	7551603	-	37	TGAAGGGGTCTCGCTAAGCGAGATAGTTGCGCTTAGCCCAA	4.31	0.898	30
1	7567694	-	45	TGAGACATTTAATTTTTTAGAGGCGTCTGCAAATTGCAGAG	3.23	0.693	27
1	7568960	+	39	TTAAATGTCTCACCAGTAAAACTGACATGAAATAGACAACT	2.99	0.646	14
1	7579628	+	42	CACTCGGTTCAGTTGTCTCAACTGATTCATAGATATCTATT	1.86	0.438	5
1	7580614	-	40	TAGAAATGAAGCTCAAATTTAGGGAACGTTTGAAGTATATC	2.17	0.466	5
1	7581908	+	42	AAATATTCATCTTTATATGGATCGGTCAAGATGTGGTATGT	3.47	1	35
1	7583760	+	40	GTAGAATGTATTTGAAGTTTACTGACAACAGTATAGACATT	2.21	0.349	7
1	7583887	-	41	TGGGAAAATCTTCAGAACCGACCTAGTAACTCATGCTCCAA	2.13	0.616	21
1	7583891	-	43	CTGCTGGGAAAATCTTCAGAACCGACCTAGTAACTCATGCT	2.05	0.807	19
1	7585231	+	37	CTTTTCTGCTTTTGTCGAAGATTCCTCAGTTTGCTCTTTAA	1.74	0.193	3
1	7598436	+	37	GTACTTGTTGAGAGGACTGTAGGTGGCATTTAATTCAATAC	1.96	0.561	4
1	7610816	-	39	AGCGCCCAAGATGATTTTTCACTGACATGGTACCACATTGC	2.11	0.486	12
1	7611085	+	39	ACCAATTTTTGCAAGCAGACACTGCTCATGAATTATACAAT	2.57	0.657	6
1	7611653	-	39	CGAATTGGTTGGTAAAATTGAGTGCTCTTGGTGTTTTCGTT	2.18	0.437	12
1	7619652	-	43	ATAGGATCAGTGTAATCCTGAATGAGAAACTCATAAGGAAT	1.71	0.4	8
1	7622690	-	43	ATGGCTTGAAACAAGCACCGAGGCAGTGGTACAAGAAGTTT	1.89	0.696	23
1	7623776	-	47	GGCACTCAGCTCGCTTAGCGAGTTAGGAGAATTTGGAAGAG	2.61	0.494	22
1	7623843	+	47	CGCATAGGCCTTGCTTAGCGAGACACCAGCTGCTTCAACCT	3.12	0.755	19
1	7625864	-	51	AAAGGTCAGAAAAAATTTCGAAGTGACAATATCTGCTGGAA	1.99	0.8	38
1	7625906	-	49	CAGAAGGGTCAGATTGGTCGAGGCAGATCAAAGTCAAGAGG	3.51	0.771	12
1	7626235	+	57	CTCCCATCTTGAGGTTGAACAGCTGGCGCATCAAGTATACT	2.3	0.307	5
1	7627437	+	55	GAACTCCAATATCCCTTTTCATATGACAGCGTAATGGACCA	2.94	0.68	5
1	7656882	-	38	AAAGAGGATGAGAGAATTTCAGAGGACAAAACTAAAAGAAG	2.38	0.55	10
1	7708048	-	38	CTTCAAAATATAACTTTGTAATCGATTACCAATGAAAAAAT	1.85	0.503	3
1	7709375	+	40	ATGGCCTTGATGAAGTCATCATCGGTCGTGATTAAGTTCTA	3.52	0.936	47
1	7735809	-	37	TATTCTCATGTTGGCTCTTGACCGCCCAACATTCTGTTCCG	2.87	0.602	8
1	7739650	+	43	CTAAGCCCAGCTAGGCGCCCAGCGCGCGATCCAACAGAAGC	2.5	0.481	3
1	7739659	-	38	TTAGCCTGTGCTTCTGTTGGATCGCGCGCTGGGCGCCTAGC	2.7	0.794	21
1	7739697	+	43	TAAGCCTGCAGGGCGTGCTGAGCGCGCGATCTGAACGCACT	4.74	0.764	35
1	7740354	+	39	AAAATAGGCTTGCCAACGTGAGGCATCAGGGGCAAGTAATT	2	0.739	4
1	7741437	-	38	TGTCAGCGTCAAAGCAAACGACCTGTCCTCGCACCCTGCAG	3.44	0.678	13
1	7741441	-	36	ATCGTGTCAGCGTCAAAGCAAACGACCTGTCCTCGCACCCT	3.42	0.693	28
1	7755158	-	78	CTCACAGGCGGTTTTAAAAAACCTCGCGAATTAACTTGGGT	1.98	0.555	14
1	7758140	-	36	CTACTTTATTTACAAAAAAAAAAAAAAATGTACTTCAATCC	1.94	0.295	7
1	7788629	+	39	TTGCGGTTTTTGTTTTTAAAACCGAACAAAACTGGAGCACA	2.7	0.77	21
1	7820051	+	40	ATAATAACGCCCGGGGGATCAATGACTGCAAAGATTATAGT	1.83	0.639	10
1	7823078	-	39	GTATGGAATATAGCAATTTGAATGCTCTTGTTATGCATTAT	2.81	0.537	11
1	7824211	+	41	ATAATCAGAGCACAAGACACATCGAACGCATGAAGAACAAG	2.09	0.553	6
1	7824935	+	40	AGCTCTAGCTCCAACAGCAGACCGGTTATCGTGTTGCAGAA	3.23	0.953	21
1	7825435	-	38	CAGTGTGGGGAGTCAAAAAGATGCAGGGTGGGAATGGAGCT	2.35	0.528	8
1	7825797	-	38	CATGGAGAAGAGAGATAATAAGTTGGCAGCTGGGAAGGGAG	2.89	0.759	13
1	7827029	-	40	CAGTCTCCCCAAACTGTCCAAACGGACAATTCAAGACTAAA	2.59	0.455	8
1	7827414	-	43	TTCTAAAGCAAATTGCAAGAACTGCTCGACGCCATCCTCAT	2.35	0.479	5
1	7829410	+	39	GTTTGATGAGCTAGAAAATGAGGCCCCAATTATATTGTGCC	2.59	0.677	14
1	7832884	-	44	CATGGTCCAGCGGAATTTGGAATGAAGATTTTTTTATGATA	2.05	0.516	6
1	7836994	-	45	TAAATATGAGATTTATAACGAGGAAGCAGGGAATGCAGCAC	2.2	0.379	6
1	7838857	-	36	GCATCCCATGTAACCTGATAAGGCCTCAAGAAAAGCTCTGG	2.58	0.511	5
1	7843275	-	51	TAATGTTACTAGATTCAACTAGGTTTTTACTACTAAGTTAA	2.12	0.395	9
1	7843377	+	41	AATTATTCCGAGGCCACTTGATCCAACAGAATGGGTTTTTG	2.04	0.444	4
1	7843841	+	43	GTTATTCTCAAGCAATTCACATTCATATGTTGAGATTGGTG	2.37	0.559	5
1	7844300	+	47	GTGAAACTGGTATCCTTGAGACCGACCATAAGTGAGATGGT	3.72	0.978	27
1	7844598	+	48	GATTAATCTGGGTCTTCCCGAATGATCAGATCATAGAATGC	2.07	0.789	16
1	7844820	-	49	TAGCAAGGTTTAGGCAAACGAGTTAGAGAGAGCTTTTGAAC	2.44	0.475	12
1	7845977	-	45	GCTGGTGTTCTTGTTTGTTCAGAGGCCGATGCAGATCAGGG	2.03	0.483	8
1	7847434	-	46	CTTTTAGGGGCGCATTTGTCAGCGAATTACACATTGAGGAA	2.64	0.529	15
1	7847525	-	47	CGACTTTATTAATGGTGACGAACGAAAGTTAACAGCAAGAT	2.58	0.657	9
1	7850537	+	47	CTCAATGGTCTTTCAATGCCATCGACCACACGCAAACCAGT	2.16	0.564	9
1	7852297	+	40	AAATAATTAAAATGGTGTGAACCGAGTATCGAACTCAGGGA	2.89	0.809	20
1	7852469	-	44	TCAAGTATCTTAGTAGAAGGACCCAACGCTTTTACATATCT	2.4	0.577	5
1	7852630	+	41	CTCTTGTTGAACTTAGCCTAACCGAACAACATTACAATTAC	2.64	0.974	13
1	7853372	+	38	TGCACGGTCTAGGCTTAGCGAGACAACAACTTTTGCACCTT	2.87	0.801	17
1	7858543	+	39	GCCTTACCAACTGAGACTGCACCGATCGAGCAAGGTATAAT	3.3	0.893	36
1	7858547	+	41	TACCAACTGAGACTGCACCGATCGAGCAAGGTATAATGACA	2.21	0.546	4
1	7858573	-	37	CCACCCAAGCACAAAGATCTAGGCAGTGTCATTATACCTTG	3.68	0.595	5
1	7873371	-	45	GCTTCATTAGAAATAAAAGTAGGCAGCGCTAATGGCTTTTT	3.34	0.775	34
1	7876680	+	40	CTTAAGCGTTAATGATAATCATCCAGTTTCGTTTTCACAAG	2	0.507	5
1	7877223	-	43	ATTGATCTTCAGATACATACACCGATCAACAGTATTTTTCC	1.82	0.466	9
1	7885104	-	37	CACCGAGAAATCGATCAGCGATCGAGGAACAAGAAATCTGA	2.49	0.661	4
1	7892936	+	36	ACCCTAATAGAATGATGAAAAAGTAATTATAGAGAGCACTA	2.75	0.698	10
1	7894652	+	38	GTATTCTTAAGTGCCTGACGAGGTTTTCCACTAAAAATGAT	2.13	0.619	18
1	7896211	-	38	TACAAAGCAAGTAAAGCACCATCGAACAACATGCACAGGTA	2.47	0.676	13
1	7897171	+	36	TTAATCAGCAGGTGGAATGGAGGCACCAATTAAATCAGAGG	2.51	0.785	8
1	7897270	-	36	CATGAAAAACAAAGCAAAGAATCGAACACTCAGCATTAATA	2.44	0.571	3
1	7897362	+	36	AGAGGCACCGCTTAAATCTGAGGTATTTTGCTCATCTTTTA	2.04	0.545	6
1	7900050	-	54	GATGAGACAACTTGTATAAGAGGTAAGCACGCAAGGTGATC	1.93	0.41	12
1	7900983	-	65	AACTCATCACAGATTCCACGACTAACTTAGCACATCCACAG	2.06	0.363	8
1	7901515	-	65	AAGCTGGGTTTTATTAAATTAGGCCTCTGGTGACTTGGTGT	2.45	0.531	20
1	7902906	-	65	CAGACACAATTGAGGTAAAGAATAAGCGTAAAAAAAGGATT	2.04	0.353	12
1	7905058	-	68	TGTGTCATATGTGGACATAGATCGAACAGCTACAAAGGCAA	2.61	0.632	28
1	7906541	-	58	ACATCTTGCAATTTAATACGAAGCAACAGAAGAGATAGGGA	2.37	0.573	14
1	7906969	+	49	ATTAATTTTTGTGCTATAGGACCGATCAAACTGGTTGGCGA	2.96	0.737	10
1	7907827	+	36	GGAAAAAGAATCAACAAAAAAGGCAGGGGGTGTATTTAGTA	2.42	0.519	4
1	7908336	-	43	GGAGATTTATTTTATTTTTGATTAGGCGAGAAAATAACTTA	2.08	0.389	5
1	7908366	-	43	TTAAAGGATGTTACAATACGAATGATCGGTGGAGATTTATT	2.03	0.57	3
1	7908417	-	42	TTAAATGTGATTACGGCATGACCGAACGGTCGGATTTCATT	2.92	0.998	6
1	7910974	+	37	CCGACTCTTAGCAAGCAAAGAAGTAGCGTCTGTCAACTGGT	2.69	0.778	14
1	7911252	+	37	AAGAAGGACAAAGAACTCAGAGGCAGTAACAATGGGCCCAT	5.22	0.985	38
1	7918599	-	39	GCCCGGCGTCCCAACAAACCAGAGCTCAGTTATCCTTATAG	1.98	0.434	5
1	7920417	-	48	TCCAAAACAGCAAAATTTTTATACTGTGGCTGGATTTTGAC	1.72	0.238	4
1	7921674	-	45	TAAGTTCGACACAGGTGTTGACCGATAAGGAATTTGATATC	2.34	0.671	10
1	7921898	-	43	AAGTATGTTGTGACGAACAGAAGTAGCGTTCATTAATTGAT	2.36	0.566	5
1	7922242	+	46	ACTACAATATGATCAACTAAAGGCGACAGGAACATGGAAAA	2.59	0.442	7
1	7922958	-	49	ATATCAGAACATTAACTGGTAGCGAACATCAAAATACTTTA	2.27	0.53	12
1	7929208	-	38	TACTGATGAAGGTCTGACTAAGGCAGTTGTGCTCCTTGGAA	2.3	0.526	12
1	7930838	+	50	GTGTCCAGTATTTTCGGGCAAGATGTCAGGACATCGTATCC	1.7	0.47	9
1	7931959	+	52	ATCCTTGGACACAGCACCTGAAGCAGCAGCTTTCCCTGATG	4.4	0.736	18
1	7936255	-	36	AGATTGGAAAGCAAATCAAGATGTCCCACCAGAAGCTTCAA	1.77	0.51	5
1	7936461	+	44	TGGTTTCTTTAGGTGTCCATAGGTAGCAGTTGTCCTTTGAT	2.69	1	16
1	7957731	-	49	ATTATAAAATAACTCAAACGATGTGTCTTTAAAATTAAAGG	2.02	0.456	6
1	7958884	-	44	TACCCAAACCTGAAATTTCGAGGTCCCACACGTAGAGATGC	2.71	1	19
1	7960173	-	36	TACCCATCACATGTGGTACTAGGTGGCGGTCGGGCGATGGT	2.27	0.734	10
1	7960320	-	36	GTTTTGGGCAATAGCACCCCACCTGACGTCCCCAAGGTCTC	3.53	0.74	24
1	8002184	+	38	TATGAAATAATGTCTAAACGAGCGGATATGGATTATGAAAA	3.86	0.7	6
1	8007725	+	43	CCATACCCAATAAACCGGCAAACGACCGATATCCATAGTTT	4.38	0.783	31
1	8007729	+	44	ACCCAATAAACCGGCAAACGACCGATATCCATAGTTTCCGT	3.95	0.972	32
1	8009452	+	43	TGTCTTTTCATCCTTAGTCAATCGCTCAGTGTATGGATGTC	3.09	0.542	10
1	8010441	+	37	CAACCACCGCAACAATCACCACCGACCCGTAACACTTTCAC	2.31	0.659	8
1	8011634	+	36	TTTGAGCATAGTGCCAATGGAAGCACCAATCCACCACAAAC	2.24	0.656	11
1	8017023	+	39	AATAGTCATCTCATTAAAAAAGAGAACACATTTTTTAACAA	2.27	0.486	13
1	8031987	+	57	CTTAAATATTAATTCAAACGAAGCAACTTGAATATGAATAT	2.67	0.451	24
1	8033521	+	76	GCGTGAATCTAACGAGTCAAAGCGGTCACCAACATACGAAC	2.22	0.416	18
1	8033867	+	86	TGGGCCCAGTCGATCTGACGACCGGTTAGAAAAGCCCACAT	4.98	1	75
1	8033872	-	99	TTCTTATGTGGGCTTTTCTAACCGGTCGTCAGATCGACTGG	4.13	0.889	62
1	8034848	-	130	ATTACCACTCAATGTAATCGATTACACTTGAACAGGCAGCC	1.94	0.308	14
1	8034939	-	134	ATTAGTAGTGAACATTAGTCATATAAGATGTATTTGAGCAT	1.83	0.591	18
1	8038103	-	189	CACACATATCTCCAAAGAAAAGCGGGCATGTAACATATGGT	1.41	0.14	4
1	8039829	-	257	CCGAATGCAAATTTTTATCGAGGCAATAGATCTAAATATCT	2.29	0.686	24
1	8039895	-	250	TCCAGAAGGAAATTCTATCAACAGACCTCCAATCTTTAATG	1.7	0.244	8
1	8040161	+	264	GCAACTTGAATATGAATATAAAGCAAAAATAAATAAAGGAG	2.54	0.426	21
1	8041342	-	202	TTATTGTCTTTAATACTCTGATACTTATATCTTGCTACTCC	1.58	0.345	6
1	8041569	+	215	TCTAAAAGCTAAGAAGACGGAGGAGGTGGTGGAAGATCGAA	4.65	0.625	115
1	8041673	+	200	GCGTGAATCTAACGAGTCAAAGCGGTCACCAACATACGAAC	1.89	0.309	53
1	8041988	+	225	TAATGCCTTATGCATTCGGTACCGAACCAAATGGGCCCAGT	2.13	0.469	117
1	8042019	+	225	TGGGCCCAGTCGATCTGACGACCGGTTAGAAAAGCCCACAT	4.55	0.888	129
1	8042024	-	200	TTCTTATGTGGGCTTTTCTAACCGGTCGTCAGATCGACTGG	4.91	0.95	165
1	8042081	+	222	GGCTTGTGCTAAATTTGAAGACCGAGGAAGCAAAATTCTAA	1.94	0.399	13
1	8042157	+	223	AATGACCCGGCCAACAATCTACCGGTCATTTCAGCTTGATC	1.83	0.542	102
1	8042955	-	164	ATCGATTACAACATCCTGTAATCGATTACCAGAAGGCTTAT	1.52	0.423	10
1	8043000	-	178	ATTACCACTCAATGTAATCGATTACACTTGAACAGGCAGCC	1.87	0.277	7
1	8043091	-	177	ATTAGTAGTGAACATTAGTCATATAAGATGTATTTGAGCAT	1.5	0.422	6
1	8043582	+	191	CCATAAAATTTGTGCACAACAACTACCTGCAAAGATATACT	1.74	0.356	21
1	8043589	-	45	GAAGCGGAGTATATCTTTGCAGGTAGTTGTTGTGCACAAAT	4.72	0.783	39
1	8045088	+	133	TATAGCATTAGATTCATCAAAGATAACATGAATGGATTCCT	3.32	0.828	100
1	8045349	+	128	GGCTCTATTCATGATGTAACATGAAGTATTGACAGCTTCAG	2.07	0.246	10
1	8045352	+	118	TCTATTCATGATGTAACATGAAGTATTGACAGCTTCAGCCC	1.9	0.589	30
1	8047981	-	61	CCGAATGCAAATTTTTATCGAGGCAATAGATCTAAATATCT	2.78	0.699	11
1	8048824	-	54	TCGATTACACAATTACTGTAATCGATTACCAGACAGGAATT	1.7	0.358	4
1	8059697	-	38	TGTGGGGGCATTGCTGAATCACCCACTTGTGGATGATCCAA	1.9	0.414	13
1	8059774	-	39	CATGTTTTCTGTGAGGAGGGACAGACATATTAGTCTGGACA	1.81	0.592	6
1	8060480	+	37	TCAACTCCATTTTGTCTCCCACCGACCGTTTCAATGGAGCT	2.93	1	28
1	8061317	+	41	ACAGGGGTCCTAAGGTTCCCACCGATTGCTTTCCGACCTTA	2.07	0.563	6
1	8069823	+	38	AGATTTGTTATTTTTTAAAAATTATATATATATATATATAT	2.57	0.496	6
1	8081957	+	39	TTCTAAGACGGTTTTTTAAGAACTGCCGTTAAAAATTTTGA	2.2	0.47	5
1	8083156	-	42	AATGATCATTAAAGAGAGAAACCCAACAGTTGTAACCTATA	2.16	0.628	11
1	8083884	-	43	CATAATCAAATTTTGGTGTTAATGAGCGTATAATTTTTTCA	2.24	0.655	8
1	8086921	+	40	AATTCAATTTGTTGGGATTCACTGATAGTGATTATGCTGGA	1.81	0.41	4
1	8106625	-	36	ACGTGAGATATAGTGGAACAAATGGACGTAGAAAGAAGACC	2.49	0.624	12
1	8109870	-	36	AAAAACATTACCTCAGCATCAGGCAGCATGTCCACCACAAC	2.55	0.578	4
1	8112110	+	36	TATTTTTAATCAGTTCTCAAACCGATTACCAAATCATTATT	2.08	0.583	4
1	8113219	-	38	CGAGTTATAAATTAATGAGAAAATGGCGATTAAGATCAACT	2.82	0.558	6
1	8113989	+	39	AAATCTACCCTAGTATCTGCACCGACTTCTCTTTGATCCTA	2.09	0.56	4
1	8115246	-	39	ATGCCACTGCTTTTCCAAGTAGGTGATTCTTTGTTAGGTCT	2.27	0.584	23
1	8115414	-	38	TTATGAACATTTGGTTTGTCACTGCTCGTTGGGAAACGACC	2.78	0.738	17
1	8118414	+	37	ATAGCTTCTCTATTGTTACCAGGCGGCAGGACTGCGCATTC	3.74	0.819	25
1	8118758	-	43	TGTTTTTTGTCAGTCTTAAGAGCTGACAGGAATCCCATAAA	2.05	0.343	4
1	8120815	+	43	TCAATCTTTTCAATACATGCACCGATCCATTTTGGCTGATT	2.32	0.529	3
1	8121901	+	41	ATATTTGGACAATTAAAATCACCCAATCAATGCTTGCTGCA	2.59	0.709	14
1	8122589	+	36	AATGAATTAGTGTAATATAAACCGAACATATAATAATTTAA	2.11	0.808	14
1	8135398	+	52	TGAGTTAAAATTTCTAACGGAAGTTCTTATAATTGTTTTGA	1.64	0.401	4
1	8137441	+	36	ATCATAACCAGAATGAAGAAACTGACAAGAAAAGTGGAGGG	2.42	0.598	11
1	8143485	+	39	GCCAAACGCCAGTTGAGGAGAACGCGCGAGGAAGAAGCAGA	2.61	0.634	8
1	8145212	-	44	GTCCACGACGAGCTTGAGAGAAGCCGCGAGTTCGGGTGAGA	3	0.83	31
1	8145514	-	46	TTTGTGCTCACTGCTTTGCGATACGGCATCGTTTTGTGCTC	3.48	0.616	15
1	8145546	-	45	TGGAAAAAAAATTTTCCACGATACGGCGTCGTTTTGTGCTC	7.01	1	54
1	8145758	+	41	CCATGCTTGGAACCACTCGTACCTAATTCTCAATAGAGGCT	1.83	0.455	4
1	8148596	+	39	GTTAGTCTAGTGCTCTGCGCATCGATCAGTTAGTTTTTCTT	3.16	0.89	17
1	8148605	-	45	CCAATACTTAAGAAAAACTAACTGATCGATGCGCAGAGCAC	3.02	0.816	3
1	8149243	-	39	GCGCACGAGCCGAGTCCAAGACCCACCGTCGGGCGTTACAA	3.43	0.885	26
1	8149264	-	39	ACCTATTATGAATATCTCTGAGCGCACGAGCCGAGTCCAAG	2.13	0.308	6
1	8149850	-	39	TGTCGCAACCTAACATCACGAAGGGACGGCAAAAGAAAATT	2.36	0.664	7
1	8149870	+	38	TCGTGATGTTAGGTTGCGACAGATGGCGACTCCACTGGGGA	2.68	0.504	14
1	8150385	-	39	AACATACACGATAGTAGATGACCTACCAACGATGATGCGTT	2.58	0.82	10
1	8151136	+	41	AAAAATGATGAGAATGATGGAGGCGATGATGGATATAAGGA	2.66	0.629	5
1	8151385	-	40	GGATTATTAACGTTCTCGGTAGGCACCGGTACAGCCAAGGG	2.86	0.8	8
1	8152098	+	43	ATACGCTCAAAGGTAGAGAGATCTGGCAGCTCAAGTAGTGC	2.19	0.467	8
1	8152529	+	43	ACCCCTAAATCGACCACAACATCCACCCGCAGCACATCCAT	1.94	0.338	9
1	8153310	+	41	TGAGAGTCGTTTGGGTTTTAATCGATCGATTGAAAATCTTT	2.72	0.813	27
1	8153314	+	43	AGTCGTTTGGGTTTTAATCGATCGATTGAAAATCTTTTAAA	2.52	0.793	21
1	8153319	-	42	AAAAGTTTAAAAGATTTTCAATCGATCGATTAAAACCCAAA	4.51	0.921	36
1	8157885	+	40	GAAGAGGAAGAGAGAAGTCGAGGCGCTGCAGAATTATGACC	2.47	0.49	8
1	8157954	+	42	GTTAGTCTTGTGCTCTGTGCATCGATCAGTTAGTTTTTCTT	2.76	0.749	11
1	8157963	-	47	CCAATCCTTAAGAAAAACTAACTGATCGATGCACAGAGCAC	2.77	0.87	4
1	8158264	-	50	AGAATACTTACTAAATATCGATTCCTCGCATATACAGTAAA	2	0.314	10
1	8158300	+	40	ATTCTTAGGTTCCCAATGTGAGGGATCGATTTGGGATAACT	1.96	0.476	5
1	8158556	-	54	CAAAGTTCTCTAAGAGAATTACCTGGCAAGTCCGAGACTTA	1.73	0.476	11
1	8158590	-	54	TGTTTACGAACAAGCACGTGAGGCGATACAACAACAAAGTT	2.02	0.319	7
1	8158832	-	51	AAGAGAAATTTAATAGAACGACCCAACGCTTTTTACTTGAT	2.88	0.545	11
1	8159780	+	37	CCTTAACCATGCGCTTAGTGAGACAGCAATGATTTAGCGAT	1.86	0.483	4
1	8161238	-	42	ACGTGGTTACGGCACGACCGAACGGTCGGAATTTATTTTAA	2.84	0.747	17
1	8161242	-	43	TCCAACGTGGTTACGGCACGACCGAACGGTCGGAATTTATT	4.26	1	29
1	8162317	-	38	TATCATCCCCTTCGAAGAACATACAGCAGCAGTAGGGACTA	1.76	0.829	27
1	8162560	+	37	GTTGTGCCTTTCGCATATGCATCGTGCGTGGGTTTCGTCTT	1.86	0.423	13
1	8162786	-	39	ACTAAAGTGAAATAAAATCTAGTGCGAATCCAAACTCCGAC	2.34	0.347	11
1	8162883	-	37	TGCCCCAACTCTCGTAAACTAGTGACCTCTAAGCTCTTGAT	2.65	0.596	18
1	8168189	+	36	CTACGTCCAGTCCTCAAGCAACCCACTTGAGATTTTCCACT	2.39	0.574	9
1	8168736	-	36	TTGAGATTTTCTTTCCGGTAATCGATTATCAGCAGCTGAAA	2.34	0.855	17
1	8175640	+	37	CATCGTTGCATAATTAAGTGAGGTTCCGTAACATTCCGTAA	2.15	0.487	9
1	8176302	+	40	TAAAAATAAAATAAATTTCCACCGATCGTTTGAATTGTATT	5.96	1	16
1	8176311	-	47	TTAACGGATAATACAATTCAAACGATCGGTGGAAATTTATT	2.52	0.649	8
1	8176358	-	46	ACGTGGTTACGGCACGACCGAACGGTCGGAATTTATTTTAA	1.9	0.484	9
1	8176362	-	49	TCCAACGTGGTTACGGCACGACCGAACGGTCGGAATTTATT	3.86	0.995	56
1	8176454	+	40	TAAAATAAAGCGGAAAATCAATCGGACGTTTTTCTCTTTGG	5.5	1	29
1	8176986	+	40	TCAAATAAACGTTGGTGGCGAATCCGCGCGTATTCCTTTCG	2.78	0.92	41
1	8177437	+	40	TCAATTTGCTCAGTAAGAGGACCCAACACCTTTAGATATCT	2.93	0.704	8
1	8177609	-	44	AAATAATTAAAACGGTGTGAACCGAGTATCAAACTCAAGGA	2.18	0.562	4
1	8178627	+	40	ATTGACGGGTTATGGCCACAACCCAAGCAACTTTTAGACGC	2.39	0.419	6
1	8179251	+	37	GGTGGGACAATTGGCAAAACAATTGGCAGACCGACCGTCAA	2.67	0.9	19
1	8179260	+	37	ATTGGCAAAACAATTGGCAGACCGACCGTCAAGCAGCTTTG	6.1	1	13
1	8179413	+	36	GGTAATCGAACCAGAAATTGACCCAGTGGTGGAACCTTTGA	2.57	0.593	9
1	8182486	-	39	TAAGCAAGTCTGTCTCTCTAAGCGCCCAGTCCTTTTTCTTG	2.5	0.498	24
1	8183006	-	39	CCGGCATGCCGCGCTTAGCGAGTTAGTTTAGTTAGGTCTGA	2.53	0.539	15
[truncated: 241,301+ more rows]

## Sheet: ZH13
chromosome	position	strand	coverage	context	IPDRatio	frac	identificationQv
1	30874	-	39	CTGATTCCGTCTGAGCGTCTAGCTGTCGGTGGGTATGGGTC	4	0.384	9
1	33391	-	43	ATGAACTCATGCGAGGGACTACCGCTCACCAAAACTGAGAT	3.94	0.725	34
1	36279	+	39	AAACAAACCCCATCCAAGGTAGGTCTATGATGATTCTGTTC	3.09	0.533	8
1	37554	-	38	AGACACCAAGCAGGCAGCAGAGATGGGAATTAAAATGGCCT	2.45	0.501	4
1	37563	-	39	GGAAAACAGAGACACCAAGCAGGCAGCAGAGATGGGAATTA	2.08	0.454	8
1	38411	-	38	GAGTGGCGGAAAGTGAAGAGATCGGACACTGGGTTCCCGCC	3.91	0.594	5
1	39115	+	44	ACGTCTGTCCACACCTTGCAAGTTAACATTATGAGGCAGAC	2.27	0.709	11
1	39191	+	42	CTTTCGAATCTGGGCTGATTAACGAACATTTTCCTCCCATC	2.46	0.56	10
1	39465	+	38	TATTAGACACGTGCTAGTTCATTGACCGTGCTTGCAATCGA	2.08	0.411	4
1	39481	+	38	GTTCATTGACCGTGCTTGCAATCGACCAACTGTCGTGTTCT	3.16	0.81	32
1	47742	+	39	AGGTTAAACCCAAATCAGCTATGTGTCTGTGTTTTCTCTCA	2.52	0.293	6
1	48606	+	42	ATTAGGAGACATAAAGGTTGAGGAACCAGTTTTAGAGATAC	2.61	0.662	15
1	51695	+	39	TTCAAACAAGTAGTTATTGCAGTGAACAATATACTAGTGTA	1.96	0.528	10
1	60188	-	38	TTGACCATGGATAATCAATTAACGGTCAACTAACAGAAGAA	5	0.907	26
1	61115	-	42	TGATTGACTTTGGGATGGGTAGGTCTTTACGCCATTATCTT	2.48	0.441	6
1	63614	-	41	TCGATTAGAAATATCATACGAGTGAGCGTTAACTTTAACGT	2.36	1	10
1	63945	-	38	AATAAGAAAGATTGTGGTAAAGGTACTTGGAAATAGGATAA	3.2	0.917	34
1	96182	-	44	CCCGACGATCTCGTATGACGAGTCCGAGAGAAATTTACAAA	3.06	0.553	23
1	96780	-	39	TCAAATAGTTACTAGTCGACATCGACTACTTCACCAAGTGG	2.89	0.401	10
1	96805	-	38	CCGTTGCCAAAAGCCTTATGAGCTGTCAAATAGTTACTAGT	4.87	0.72	29
1	97940	-	39	CTCGTGACCTCGGCACAACGACTTAGGCCATACTTCTAGAG	2.1	0.374	3
1	98655	-	39	GAATTATACGGGGAATCAGCACCGACCAGGATTTAATGCTA	4.33	1	74
1	99951	-	38	TCCGATTAGGTTTTCCGAAGAGCGAACAAAGTTTTTGGCGT	2.65	0.709	12
1	103804	-	41	ATATATATCCTTCAGAAATCATATCATTATAAAATACCATA	2.13	0.506	5
1	105390	+	41	CATTATATTCAGTAATCAATAGGTACTCAGGAATTTCAACG	2.47	0.473	12
1	108174	+	44	CATCAAAGTAAAGTTGGTCCATATAACGTGGACTGCCAACA	2.55	0.523	8
1	108483	+	44	TCATTTTTCTGCTGCTAGATATAGAACGGTGAAGTATATCA	2.23	0.354	28
1	111723	+	50	CTCACTTGAGTCAAGCATTGAGCGGTCATGATCAGCGGTAA	3.38	0.774	28
1	111868	+	51	ACAGATTCAAGCTCTGTAGGATCGGTCAACTCAAGTATTGA	3.64	0.689	27
1	112681	+	47	GAATAAGAACATATCCTCAGAAGTGCATTATCTGAGAGATA	4.2	0.616	33
1	113120	+	46	CTGGCATGTGTCAAAAGAATAACGATCGGCCTTTCATCTTG	2.8	0.493	8
1	113124	+	45	CATGTGTCAAAAGAATAACGATCGGCCTTTCATCTTGAACG	3.27	0.512	14
1	113514	+	44	AACCAAGAGTCCAATTTGAAAATGACCAGCGATGACACTGG	2.36	0.497	17
1	114202	+	44	GTAAAAATAAACACCTGGCCATGTGAGTAAACAAAATTAAC	4.47	0.54	33
1	114377	+	42	TGTTGCACTCAAAACTAACAACCAAACAAAGGAAAACTGTA	2.62	0.478	17
1	114467	+	41	TCTCACAATCAAGCTCAGCAAGGCAGCAAAACTAAACTGCA	1.89	0.684	15
1	114623	+	43	ATTCAACAAAAAAAAACATTACCTTTTCTTCTCACAACCAA	2.71	0.476	4
1	114766	+	44	TTGAAATCCAGAAGCAAGCAAACAAACAGTTTTGCTCTGAA	2.09	0.286	18
1	114973	+	42	TGTAGCCGAAGAAAAAACCAAAAGGACAACAAAATGACAAT	2.66	0.517	13
1	120159	+	41	AGTGTCGGAGTACAAATTCGAGTTGTCAATCTCAGTGGAGT	2.47	0.642	16
1	122559	+	40	AAATTCTTTAACAGCTTTCTAGTGGGCAAGAATAAGGAGCC	2.71	0.476	17
1	123318	-	42	CTCCATTCTATCTGATTCCTAAGTACAGTTGAGTCCCGTTG	2.1	0.327	5
1	125862	-	45	GAACCAGAAAAAGGAAATTGAGAGGGAACCCTAAGTGGAGG	2.42	0.369	5
1	126842	-	45	TCATAATACTAACATTCACAATGTATATCATCTACAGGCCA	2.23	0.352	13
1	151683	+	38	GGAGGAGATAAATCTCCTGGACCGGATGGATTTAACTTTAA	2.4	0.724	4
1	186921	+	45	CGACAAAAGCAAACTTGAGAAGGCGACAAATTGAGTTAGAT	2.25	0.418	7
1	189116	+	51	CCCTTAAAATGCAAAAATTCAGTTAATTTTTACCATACCCC	2.94	0.357	9
1	189433	+	49	GACTGGTTATGGTCAGTAGGATGCAACCCTTTTTCCATTAC	2.14	0.423	4
1	189494	+	47	CACAGTTCCAGTCTGATTCAATTGCTCGAAGTTATGTCATC	3.49	0.416	5
1	190024	+	46	TGACAAGGCCAGAAAAGATCACTGAATACTAACGGTAGGTG	2.28	0.505	8
1	190291	+	46	CCAGATAAAATCAACAGTAGAGGTGCCACACAGGTAAAAGG	1.8	0.784	12
1	190302	+	46	CAACAGTAGAGGTGCCACACAGGTAAAAGGTGGAAGCAAGA	2.44	0.339	6
1	195259	+	38	TCTCTCTTAGAATTATCTCGAGGCAGTGAGGTTTGTTCGCC	2.26	1	16
1	195390	+	40	ATTCAACATATATATTCGTCATTCAACAACCAAAAGTCACA	2.09	0.438	7
1	221814	+	40	ATTACTAGCAGATTATTCGCAAAACCTAACACTCACCCACC	2.47	0.349	7
1	222090	+	39	ATGTTTCTTGGCTTCAATAGAGATAGCAATGCAATTTGGTC	2.13	0.85	10
1	222225	+	40	TATAAATTCGAAGACAAAAGAGCGACTAGAGGAAAGTAACA	2.91	0.553	22
1	222256	+	39	GAAAGTAACAATTTCTTGTCAGTTGACAGTATCTAGTTTAA	3.51	0.504	9
1	293927	-	40	GCTTTCTGAAATGCCTGGCCATACGGCACTTCACCCTACCA	3.8	0.674	9
1	333737	+	38	GAATCTGGAACATCAAATTGAAGTCCTTTCAGTTTAGGTAA	3.25	0.772	31
1	346576	-	38	ACCACCCTTTATCTTAGCCGAGGCAAGAAGGATTTGGTACC	2.11	0.628	13
1	394950	-	38	ATTTATGACAATCAATATCGATGCATTAGCAAAATCATAGT	2.75	0.67	15
1	448604	-	40	GTAAGACTCTAATTTTGATTAGAGAACAATACAAACAGCAC	3.78	0.894	55
1	488722	-	41	CATTGTCCCCATGCCGCCTAACCTGCCAACCCGACATGCCA	2.18	0.637	8
1	488909	-	41	GTACATTTTTCCTTGTGCAAACCTAACATATTTTACGCATC	3.26	0.749	30
1	490052	-	46	ATCGTTTAATTGAGTGAAAGAGTTAAAAATAATCCAATTTT	2.09	0.346	6
1	491539	-	84	CAATGTTGATCCCATGACCTATGTGCCGATGATATTCACTT	2.13	0.394	14
1	491768	-	85	TCGTCTTCGATGCAATCAATAGTGGTCAACAAGAATCTAAT	2.79	0.459	37
1	491779	-	83	GTATTCTGAAGTCGTCTTCGATGCAATCAATAGTGGTCAAC	1.83	0.34	11
1	491820	-	85	AGAGGTCGACAAACTCAGGCAATGATCAACTCCGGCTCACA	1.83	0.343	8
1	491824	-	82	TAATAGAGGTCGACAAACTCAGGCAATGATCAACTCCGGCT	2.51	0.371	21
1	491840	-	82	CCGCACAACTCTTTGCTAATAGAGGTCGACAAACTCAGGCA	2.52	0.347	15
1	491861	-	83	TTGAGGAGACCTATTTCAAGACCGCACAACTCTTTGCTAAT	2.43	0.87	47
1	492328	-	83	TAACATTTCTCTTATTTCAGACCGACACCCCTCAATTATAA	1.73	0.346	4
1	492506	+	63	AGTATACTTTCCGTAAAGCCATGTACCGTCTACTTGTACAA	1.69	0.373	4
1	492883	+	64	GTGCTATGACGTGTTTGTCGAGTTGGCGATGATCTTGTGTA	2.78	0.904	59
1	492955	-	85	CAATTCAAAGAGGCATAACAAATGGATTATCAAGAGTATCA	2.11	0.372	19
1	493195	-	88	CCACCTACCACACTATATTGATCGACCCCATTTTGTTCATC	2.26	0.378	22
1	493199	-	86	TTGACCACCTACCACACTATATTGATCGACCCCATTTTGTT	2.06	0.204	9
1	493320	-	85	AATCAGCAAAGCGATGACCAAAGTGATGACCAAACCGATGA	1.65	0.323	7
1	493332	-	87	TTTGATCACATCAATCAGCAAAGCGATGACCAAAGTGATGA	2.25	0.292	22
1	493476	+	61	TGCGTTTGTGGTAGTTGTGAAGGTGGCGTAAAGGGGGATGA	2.32	0.746	24
1	494569	-	86	GCGGTCAACAATCATGATTAAACGAACAGTCTGTCATGTAT	1.98	0.438	15
1	494906	+	61	CTTAGGTCATTAACTTGAGTAGGTGATAATGAATTATGAAC	2.6	0.812	13
1	495432	+	64	TAATGTGCTTTGGAATCTCGAGGCCTTACAACGAGACAAAA	2.62	0.672	40
1	495600	-	84	CTGTCACACATCGAGATTCTAATGCACGTGAACCAATGACA	2.79	0.519	9
1	495656	+	65	TAATGTGCTTTGGAATCTCGAGGCCTTGCAACGAGACAATT	2.69	0.618	16
1	495661	-	80	TTATAAATTGTCTCGTTGCAAGGCCTCGAGATTCCAAAGCA	2.16	0.52	14
1	495833	-	80	TTATAATTTGTCTCGTTGCAAGGCCTCGAGATTCCAAAGCA	2.22	0.565	23
1	497479	+	62	CAATTACACAAAATGTTGCAAGGTCAGGTGTTGAACAAACA	2.03	0.403	6
1	497484	+	66	ACACAAAATGTTGCAAGGTCAGGTGTTGAACAAACACATTT	2.83	0.537	20
1	497861	+	65	GACTGGTCATCGTCTTGGTCATTGAACGTCAGAGAATCCAA	4.08	0.99	95
1	498040	-	74	TTCAAACTATAGAAAAAATGAGTCACAAACATTATTAATGT	2.23	0.381	3
1	498115	-	71	GATTTTGTACTTGTATTTTGAGGTGCTATTCGATGGAACTG	1.96	0.884	8
1	498616	-	70	TTCAAACTATAGAAAAAATGAGGCACACACATCATTAATGT	1.77	0.303	16
1	499194	-	65	TTCAAACTATAAAAAAAATGAGTCACAAACATCATTAATGT	2.13	0.279	4
1	499426	-	77	TGATTTATCCCTGATAATTGATGCAGCAGAAGTCCATTATA	2.03	0.568	27
1	499518	+	72	ATATCTCACCAGTAAAACTGACATGACATGCACTACTCAAA	1.91	0.642	23
1	499729	-	77	GTGATTTATCCTGGTAATTGATGGAGCAGAAGTCCATTATA	2.01	0.36	9
1	499800	+	69	ACACATCTCTAAAAAAATTAATGTCGCACCAGTAAAACTGA	1.94	0.449	5
1	499820	+	69	ATGTCGCACCAGTAAAACTGACATGACGTGGACAACTCAGT	2.01	0.591	15
1	499836	-	78	AACTGAGTGGAAAAAAACTGAGTTGTCCACGTCATGTCAGT	2.52	0.432	4
1	500051	-	76	AAACACAAACATATGCAGTTAGGTGACACATTGTGGTAGGG	2.42	0.673	3
1	501329	+	69	TTTGTTCACTTTGAAATTATAATGGACGTTCTGCTACATCA	2.23	0.281	5
1	501849	+	61	GTTGGTCCTATAGAATTATTATGTACCATTATTAGAACACC	2.26	0.658	14
1	507606	-	39	AAAATACGTACGATGAAAAGAGTGATATCGAATAATGAACA	2.25	0.416	4
1	613441	-	40	TGACACTAGTGCATTCAACAACCTGATGGCAGAACTTGCGA	2.92	0.526	6
1	613645	-	39	ACCCATGGTCTCAGTGGTGGATAGGACGCAAATCCCTTTTC	3.4	0.821	32
1	613855	-	38	ACAATTGGTATCAGTTTGATAGGTGACAACAAAAAAGCTTG	2.05	0.546	9
1	618369	-	38	TCCAACTCACCAGCTTATCAAGGTACTCCAATGCTTGCTCT	2.15	0.608	8
1	651992	+	47	GTATGTCAGCCTTCTAAGTGAAGTGACAAGCAAAAGTGGCT	1.98	0.759	9
1	849330	-	46	GGGAGAAGACAAACAATTCGAGGCAGAGGAAGACCCAAAAA	2.77	0.713	12
1	850424	+	38	AAAAGAATAACAAACAATCTACCGGTTCATGTGTGCTCAGC	2.88	0.37	7
1	851142	-	40	CCAAAATAATGTATATAAGTAGGGGACAACCTTCATTTCAT	3.35	0.604	14
1	852531	+	38	CAAAAAGTGGAATAATGACCATATAACAATCTGAATACAGT	2.67	0.78	15
1	857254	-	39	TGTATTTTGTATTTTAAACGAGTGTTATGTAAATTATGCAT	2.05	0.33	7
1	859087	-	44	GCAACCAGTAACCACGAACAACCAACCATCACGCGCGAAAA	1.9	0.427	10
1	859838	-	43	GGTTTTCAATCTTTATTTTCAATGACTAACATTTTTAAATA	2.95	0.522	10
1	861408	-	38	AACAAATTAATTCAAAAACAAAGGGATAATATTAGACATGA	3.3	0.496	4
1	865432	+	38	TTTCGGAGAAGAAAAAACGAATAAACATATAATCAACCAAT	2.4	0.369	7
1	868340	-	38	CAGTTGCCACAACCATTTCTAGATGACAATTATGATAATAT	2.38	0.362	6
1	1142425	+	40	ATATAAATTCAAATTTTGCTACGTACCAGAAGAGAACTTCA	2.14	0.666	12
1	1278544	-	46	ACAAATATTATAGATCCATCACTAAACAATAATTCACAAAA	2.1	0.471	6
1	1278844	-	48	TAGCGGATATATGGCACCTGAATGGACATTTTTCCGTGAAA	2.18	0.694	25
1	1280592	-	46	AATGTCTCATCGAGAAAAAGATATTCTGGTTTTTGCAGGAA	2.61	0.44	16
1	1282495	-	42	CACAAATATTGTCCAAACCTAGGGAATTATGTGGGACAAAA	2.47	0.381	7
1	1282587	-	42	ATCCAGACAAAGTATACGCCATAGGACATGCAGAGGATATC	2.08	0.351	7
1	1283095	-	41	AGTGAGAGAGATGGGAAGCAAGAGAGAGCCAATATTGAATC	2.58	0.416	12
1	1302563	-	43	TGGGTAATGACACTCAACAGAGTGGGCAGACAGAGGCCATG	2.68	0.694	16
1	1303411	-	41	TAGGTCCAGGTTGCGAAAGCAGGTAATGGAGAGTACCCTAT	3.16	0.731	27
1	1303859	-	45	CTCATTTCCCATGCAAGTGGATGCAGTAATGGACCTGTTAA	2.15	0.583	9
1	1310107	-	41	AGAGGTAAACAACCATGTCGAGGTGGAAAACAAATGTGATG	2.32	0.698	12
1	1313113	-	40	ATTTATGGTAAAAATTTTTGATATAAGATTATTTTTAATTC	3.28	0.649	18
1	1313858	-	41	GGGGACAGTGAGGCTTGGGTAGGTGGTAAAGGCTTGAGTCT	2.74	0.71	25
1	1314169	-	39	ACTGAACGGGCCTAATTATTAGGCATTTATTATTTCGACTA	2.39	0.351	4
1	1314677	-	41	CTCTCCGCCGCCTCGATTTTACGTCGAAGCTCGGCGTCGTA	2.35	0.419	3
1	1315585	-	41	CAACATGAGAAAAGATATTCACCGAATTTACAGAAGCCTTC	4.09	0.734	37
1	1316271	-	41	CTTTCTCCCAACCAGTGGAGACTGAATAAAGCATCAGCATG	2.06	0.616	6
1	1316442	-	38	TATCAACAAGAAGTTGGACCATAGAACAGAATTTTGTTCAC	2.28	0.455	23
1	1317848	-	38	GAAAATGTGATGTGGAAGCAAATGAACAAACATTTTATACA	2.28	0.707	25
1	1334587	+	39	TCTTAACGATAGTTTGTACGACTTTCATACTCATAAGCACC	2.68	0.485	4
1	1336320	+	39	TTTACACCTTCTCTTACACAACCGAAAATATGTTTTTGTTG	2.86	0.494	10
1	1336451	+	39	TACTATTTTTAAACTAATTAAATTAATGGTGAAAAAAGTTA	2.4	0.375	6
1	1338548	+	43	CAATAAGGAAGATGGAAGTGAATGGATAGATTCCAACATTG	2.45	0.631	16
1	1339758	+	42	AAAAATAAATGTGCTAGGCTAATGAACAATGAGAGTTTTAA	2.69	0.891	37
1	1391515	-	38	CTAAAATATAGCCTAAAATGAATGAAGGCTGAATGCAGATG	3.31	0.67	27
1	1400218	-	42	TGCTTTTGCGTAGCGCGGTTAGTGGATGTCGAGGCCTTGTC	2.5	0.605	7
1	1401585	-	39	TCTTTTATCACTATTTATGCATATAACAATTATTAATAAGC	2.2	0.498	7
1	1432031	-	38	AGTTGCAGCCAACATAAGCTATGTAACAGTCACGTTTGCAG	3.42	0.984	30
1	1516040	-	38	ACAAAGCACTTGCAAGATCGATAGCCCATTGAAGAGCCAAA	3.1	0.641	14
1	1561867	+	39	TGCTTCTGTATTTTTCTGGTATTGAACAGATGGTTGTCTGC	2.1	0.411	7
1	1648465	+	40	CAAAATACAAACCCAAAAAGATATACCACATGAAAAGAAAA	1.86	0.6	12
1	1648902	+	39	ACCACTACCCCTTTGAAATGAATGGTCCATAGAAACCGTCC	3	0.669	12
1	1649045	+	39	CTCCACCATGTGTGAGTGTGACTTCTCCTTCCACAGCATCT	2.35	0.454	3
1	1649811	-	40	ATAATATTTACTTATATGTTAGGTACATATAATGTACTGCT	2.57	0.887	26
1	1650630	-	38	CCAACACACTAGCCTGGTCTAGGTGATACATTGAAAGCAAA	3.74	0.658	4
1	1660792	-	39	GACAAAAAAGGAAAAAAAGGAGGGAAGAAAGTGTTTGCCAG	1.97	0.42	5
1	1661718	-	38	CACATCTACCTATAAAATCAACTGCACAATATAATGAACAT	2.89	0.721	18
1	1664615	-	39	CTTGCTTGAATCTTGATTTCAGGTATTGTATTGTCATCATC	3.87	0.743	13
1	1664822	-	40	TCTGATACTTATATCTTGCTACTCCATTGTTATAACTGAGT	2.11	0.319	9
1	1665483	-	40	CTGGGCCCATTTGGTTCGGTACCGAATGCATAAGGCATTAC	4.14	1	30
1	1668532	-	40	TTGTCAACAAAGAATATGCTAGATGACATTGCAGATTCTTT	2.09	0.381	11
1	1782715	+	38	ATCAATGATTCATTTGGTCAAATGGACAATAGTACATGCAA	2.38	0.576	5
1	1907684	+	39	AATTTTGCATCATCAAATCCAATGAGAAACTAACATGTGAC	2.3	0.377	13
1	1911787	+	43	CCAATCCAATAGGGGCGCTAAGCGCGCATCAGACGCTAAGC	2.19	0.369	5
1	1911805	+	42	TAAGCGCGCATCAGACGCTAAGCGAGCAACTAACTGCAGGC	3.51	0.686	34
1	1911890	+	44	CTAAGCCCAGCTAGGCGCCCAGCGCCCGATCCAACAGAAGC	4.8	0.693	23
1	1911899	-	48	TGGGCCTGTGCTTCTGTTGGATCGGGCGCTGGGCGCCTAGC	5.63	0.909	61
1	1911946	-	47	CTCGCGCTTAGCGCGTTCAGATCGCGCGTTGGGCGCGTCAT	2.46	0.431	14
1	1912027	+	48	TTCAGCAACTATAAATAGAGAGGCAGTCTCAAGGAAGCATC	2.98	0.926	47
1	1912374	+	46	TAATATTTAAGATCCAATGCATGCATCAGTTTTAGGGGTTA	2.43	0.403	11
1	1912949	-	48	TACAAACTGATATAGTATTAAGTGCGAAAATAAAATCCTCG	2.86	0.387	8
1	1912960	-	50	AAAGTTAGGCTTACAAACTGATATAGTATTAAGTGCGAAAA	1.79	0.466	14
1	1913131	+	48	TCAACTTGGAAATCGAAGCCACTTGTCGGCGTAACAATGCT	2.71	0.49	4
1	1913392	+	52	ATCTCTTCCATGGTCTTCCAAGCGAAGATCCATATGCTCAC	3.53	0.522	24
1	1913749	+	52	CGGTACAACTGAATATATTCATCGATGGCTTGCGACCCCAC	2.87	0.644	22
1	1913860	+	52	TCATCGAGAACATGGCGGCCAGTGATCAAGCAATCCTTCGT	3.17	0.612	25
1	1914023	-	56	CAGATGAGTGAGAAGAACTTACCGCTTGTAACTGTTGAGGT	2.37	0.355	3
1	1914971	+	49	GCTATAATACAGAGGAAGCTACCCAAGAAGTTTAAGGATCC	2.1	0.361	7
1	1915126	+	49	TCTGAAGATCGATCCTACCAAGATGACGCTTCAGCTAGCAG	2.35	0.458	10
1	1915152	-	61	CCCGTAAGGTCGTGTAATCGAACGGTCTGCTAGCTGAAGCG	3.94	0.893	83
1	1915207	-	63	CAAAGTCCACCGGGAAAGTAAAGTGGCGGACCTTGACTAGG	2.21	0.568	28
1	1916061	+	51	TCACGGGCTGGCGAATGTGCATCGACTATCGCAAGCTGAAT	3.62	0.683	17
1	1916208	+	50	ATCAGATTGCGGTGGACCCTAGAGACCAGGAGAAGACGACC	2.8	0.612	12
1	1916533	+	49	AGCTAGAGGGATTGAAGTTGACCGGGCAAAAATAGAGGTTA	2.46	0.934	5
1	1916978	+	50	TTCAGATCATACTTGATAGGATCGAAGGTCACCATCTTCAC	1.98	0.341	7
1	1917135	-	58	TTCATTCTTTAACCGAGATAAGTGATCGGCTACCACATTCT	2.49	0.484	4
1	1918018	+	58	CGATGATACTCTCTGGGCCTATAGGACAGCGTTCAAGACCC	2.38	0.437	12
1	1918446	+	63	TCGAGAAGAAATGGATCGTCAACGGCCAGCGCTTAAAGCCG	3.65	0.878	61
1	1918502	-	65	CAAGGATCATTTAAATAGATAATGGTCGTCAATCGCTCTAA	2.92	0.445	15
1	1918735	+	61	GGTGCCAATAGCACAAATCCAGTGGGCTGCACGAAGACCCG	3.49	0.396	12
1	1918780	+	57	TAGCGCGAGACCTCGCGCTAAGCGCCCAGGTAAGTTTTTCA	4.27	0.829	33
1	1918831	+	63	TTAAAGTCTGAGAGGCAACGAAGGGACGCTTTACTTGGTGC	2.8	0.703	11
1	1919109	+	65	GATTACATTGTTAGCCTTGCAGGTATCGGCACGCTAAGCTC	2.6	0.667	32
1	1919226	-	54	TGGCGCGAAAGAGCCCGCTAAGCGCGCGCTTCGTATCCTCT	2.6	0.527	15
1	1919314	+	62	GCTAAGCGCGTGACAGCAGCAGCGCCCAGGGTGGCGCCAAG	3.02	0.518	8
1	1919852	-	63	TGTCAGCATCAAAACGAACGACCTGTCCTCGCACCCTGCAG	3.24	0.636	19
1	1919856	-	63	ATGGTGTCAGCATCAAAACGAACGACCTGTCCTCGCACCCT	2.57	0.909	60
1	1920213	+	60	TATCACAGCAGATCAGCCAGATTGCCCAGTCCAGCACCTCG	2.27	0.462	27
1	1920372	-	55	AGGCCCAGGGAAAGTGATCGATGGGTCGGCGGGGTTCCAGC	4.6	0.806	63
1	1920469	+	57	GTCTCCGTCTCAGCCATCCCAGCGACCGCGACATCCACCTG	5.84	0.81	64
1	1920940	+	55	AATAATTGCATGATAACTTGAGCGGTCATAATTTTTGAGCT	3.56	0.744	38
1	1920945	-	57	GAACAAGCTCAAAAATTATGACCGCTCAAGTTATCATGCAA	2.21	1	35
1	1922291	+	48	TAAGCGCGCATCAGACGCTAAGCGAGCAACTAACTGCAGGC	3.47	0.687	3
1	1922376	+	50	CTAAGCCCAGCTAGGCGCCCAGCGCCCGATCCAACAGAAGC	3.21	0.381	4
1	1922385	-	46	TGAGCTTGTGCTTCTGTTGGATCGGGCGCTGGGCGCCTAGC	3.55	0.62	22
1	1922423	+	51	TCAGCGTGCATGGCGCGCCCAGCGCGCGATCTGAACGCGCT	2.77	0.501	4
1	1927410	+	42	CGGAGACAGCGAGGAGGACGAGGCACTTGGCGTTGAAGCAG	1.74	0.582	19
1	1928161	+	42	GTTAAAGCACTTAAAAAACGAGTGGTTGATGCTAGGTGCAC	2.03	0.527	7
1	1928265	+	45	TTTTAAAACAAAAGTGCACCAGCGCCCACCCCCCAATTTCT	3.52	0.621	20
1	2026440	+	38	CCTTCGTCAGTCACAACACTATCTGGCAGCACCTCACAATC	3.32	0.494	19
1	2026628	+	38	ATCACTCTCACTGTCACTGCATATATCGATTTCTGGTGCAG	2.52	0.445	6
1	2101002	-	38	GCACTCACTAATTTAAATCCATTGAACATTAATTCTAGATC	3.09	0.773	31
1	2161786	-	38	CTGATTTTAGAGTTACGATGACCGGCCCAAAATCCAAGAGT	3.6	0.963	10
1	2190453	-	44	TCAACATATTTGTTAGTTCTAAGGTATCGAGCGATACTACC	3.86	0.354	9
1	2192475	-	46	GATTTATTCTTTGTCTGGCCAGTGACCATTATTTATAGCAT	2.77	0.627	6
1	2202351	+	40	GTCATTATTTGAGTCGGATGAAGTGATTTCGAAACCAGTAT	2.5	0.456	5
1	2207414	-	38	TTTAATAGTGTGAAAAAATCAGTGAGGATTCCATTAGTTGA	3.07	0.444	8
1	2278329	-	38	AGAAAAAGATAAGTCTAGCAATAGGGCAACTTCAAAGTTTA	1.99	0.433	10
1	2287196	-	38	TCTATGTGATGATGATGACAAATTGACGATAATATGATTCC	2.53	0.4	3
1	2288520	+	45	GCTGCATAAGGAACCAGATAACTGGGCAGTACCAGACTTGA	2.49	0.727	4
1	2288583	+	47	TAAGCAGGGATAGACATGCCAAGGAACAGTGAAACTCCAAC	2.17	0.41	4
1	2289025	+	44	CCAACTACCACTACCTTCCGACTTGCCACCTTTGTTACGTC	2.42	0.699	16
1	2289867	+	45	ATTTATTATTAAATAGACACATGCTAAAGGAAAGACTTAGT	2.3	0.303	8
1	2293619	+	46	TTCAAGTTGGTGAAAAAAGTAATGGTTGATAATTTTTAAAG	4.13	0.672	12
1	2294018	+	47	TCTTCCACAACCACCAAATAACCCAACAATGAATTTTATGC	2.21	0.627	13
1	2294209	-	38	TGTGTTTCAACTTTCGCATTAGTGAATTATACACCGCTACT	2.77	0.43	5
1	2295953	+	46	CATTTGCTTCTACATTTTCGAACGACATTGACCAATGTTAT	2.69	0.499	16
1	2296478	+	42	GACGTCGACAAAGAAAATCTAGTTGACATAAGTCAAAACAC	3.34	0.495	16
1	2296679	+	40	CAATATCAGCAAAAAAAATCATTGGTCAACATCAGCTGAAA	2.71	0.544	15
1	2298355	+	44	AGAAGTTTGCAGAGTGAGCAACTGAGCATATACTGCATACG	1.84	0.44	3
1	2299757	+	38	TTGGTGGAGTGTTTAAAATAAGTGGATGATTGTGTATCAGT	3.23	0.575	9
1	2304004	+	38	CAAGCCATAAAATTATCAGTACCGAATTAGGATTTATAAAT	3.15	0.672	19
1	2306137	-	38	GCAGAGAAGATTGATGAGCTAGTGAACAAAGTGATCAGCTT	2.85	0.583	5
1	2306598	-	39	CTTATGATAATTCCATTGCTAGGTACTGGGAAACTGATGAG	2.18	0.803	22
1	2307256	+	41	AATTTTTAATTTAAAATTCTAATTAACAATGTGTAAACAAG	3.83	0.523	7
1	2307757	+	42	CGCAGTTGAATTTCCTGATTACCGATTAATACATTATAGAC	2.34	0.612	8
1	2308008	-	43	TGGATGGAGCAAAACCTTCTAGGTGATCATCAATTTATCTT	2.32	0.388	4
1	2311349	+	42	ATAAGTGCCTTATAATTTCGAGGTCAAATCCTATGTTTCAT	2.41	0.553	5
1	2312021	+	38	ATGCATTGCCCGTGATGACAACTTGACAACAAAATACTAAT	3.16	0.685	38
1	2312294	+	38	AACATGATATTTTTATTATCATATGCCACTGTGCTTCCTTG	2.18	0.462	3
1	2411599	-	38	ATCAAGGTCAAGAAATTTTGACTCAGAAGATCACACATACG	2.22	0.552	4
1	2456356	-	41	GCCGGTGACGGAGTCGGTCCACTTGGTCTTGAGCACGTCGT	3.16	0.397	7
1	2456913	-	40	AGAGTCACGAACAGCACAACAGTGAACGGTCCCTGCCTTGA	2.78	0.349	10
1	2462381	-	40	CACAGAGGAGAGGAGGAGGGAGGCGGCGGCGACGGAGGGAG	4.46	1	82
1	2464374	-	43	GACCACATTTGATCCAAACGAAGCAATGTAGTATGATGTGA	2.18	0.514	6
1	2464612	-	42	ACTCTCTCTCATTGTGCCCAACCGAGCTTTGACAACATCAA	2.31	0.377	10
1	2466111	-	42	AATGAAAATTGGATTGATGCAGGTAATGAAGGGCAACTTTA	1.92	0.431	6
1	2467425	-	45	AAATAAGTATTGTTATGAAAACTGAACAGAACTGGTCAATT	2.14	0.497	7
1	2467531	-	44	TTACGATTTGCGTTAGGCTGAATGGAGGTGATTCAAGTCCT	2.54	0.454	3
1	2467674	-	42	CTTACATTCCCCTGGATGCCATTGAACAACACTTACTCAAA	2.46	0.661	24
1	2468237	-	44	GTCAATCAAGAAACATCATTAGCGGACATTAACAAGAAAAC	3.74	0.5	7
1	2476611	-	38	AATATTGGAAAAAAAAAACTAGTTAACACCAATAAAAAAAA	2.5	0.453	5
1	2610825	-	41	ACAATTACTAGTGCTTGTTCAGTGGACGGGAATACTTCCTG	6.61	0.805	31
1	2610933	-	41	ATCGACGGAGGTCCCAATCGATCTACCAGCTTCAGCTGAAG	2.53	0.69	5
1	2611192	-	42	GGATGAAGCAGATTGTAGATAAGCAGCAACGGGACGTGAAA	2.53	0.39	7
1	2611819	-	40	TTTCGCGCATTCCCCGTACGAGGACCCAACCGAAATTCTCT	3.44	0.616	8
1	2611903	-	40	TCCGGCCTTAGCCTGGTTTTAGTGGATGATGCGTAGCCATC	3.37	0.473	10
1	2659063	-	40	CATAAGCGTATATTGGATGGATATCCATATCCGAATTTAAG	1.84	0.495	10
1	2668564	-	38	TTAAAAAGTAATAATAAAATAGGTAGAGCTACAAAAGGGAT	3.5	0.642	5
1	2733895	-	44	TCTGAAACTAACAGAAAGCCAGATGGCAATTAGACACGCTA	2.56	0.503	16
1	2734248	-	42	CACCAACATAGACAAAATTCAGTGAATATATATAGCTCCTC	2.35	0.365	5
1	2744779	-	41	ACCTGCAACTGGGAAAAACTAATGAGTATCGCATCATTGCC	3.43	0.559	3
1	2744829	-	40	AGTTCTCGAATTCAAATCTGAGTTAGAAACCCATAATTGCA	1.94	0.368	4
1	2890305	+	43	CATACTACTCAACAATTTCTAAGTAACGCTCATATATTTCC	2.3	0.459	7
1	2916430	-	39	ATACATATATAAATCATGATACTGAATGTAAAACCACATGT	3.45	0.605	23
1	2924881	+	38	AATTAAGTAACGATTAATCTAAGTGCCAAATGATTCTTTGT	2.32	0.452	3
1	2925202	+	40	CAGTTCAATGTTTAAACTTCAGGTACTGAAATCTATGTTGT	2.12	0.553	6
1	2925754	+	43	GGTGTCCCTTGAACTGCTCCAGGTAGAAGGAATTCTCAACA	2.42	0.48	7
1	3138720	+	40	CAACACCTTTCTTTCTTGCTAGAGATTTATTCCACATAGAC	2.37	0.297	11
1	3140907	+	41	CTGGAGAAAAGAAGTTGCTGAGATAGCTCAATGGTCCAACA	2.1	0.427	4
1	3141346	+	40	AGAGCATGGACCACAATTTCAGGTGTCTCTCCACACCTCAA	3.45	0.562	16
1	3142680	+	40	TTTATTTTAATTTTTAATTAAAGTGACGGTTAAAAATTATC	3.72	0.763	16
1	3154396	+	41	CATTCTGGACAAAAAAATTGAATGAATCACTAAAACTGTGC	2.32	0.482	6
1	3246510	-	41	AGTTTTTTTAAAATAAAATTATTGATTAAAATATTAGCTTG	2.96	0.427	5
1	3249403	-	40	TGACAAGAAAAGGCAAGTTTAGTGACTAAGGTCTTGTTCGG	3	0.521	6
1	3249777	-	42	TCAATTTGCCCATATCTGCCAGGGCACAGCATGAAAATGAT	2.64	0.406	12
1	3251668	-	39	GAGAGTCTCCGACAATGGCGAGGTTCATAGGGGAGAGAGTT	2.03	0.717	14
1	3254579	+	38	AGATAGTAATAAGGAAAATGAATGAGTGATGGATTAACTAT	2.12	0.638	23
1	3256674	+	45	TTGTTTCAGGTGAGTTAACGAGTTCCATATTGGAGATGGAG	2.27	0.44	10
1	3258385	+	43	CAGAACCCTTAATGGGACTCAGAGACCAAAACCAAAACCAA	2.39	0.339	5
1	3356694	-	39	TGCAAAGAATAACAGCAGCTAGGTCCCACACTGTCAGGTTA	2.34	0.693	13
1	3356722	-	40	TTCCAGAAGGCATGGAAACGAGTTCAGGTGCAAAGAATAAC	2.67	0.381	8
1	3358794	-	42	TTGCCGGCCACCCACAGGCCATAGGTTGGTAAATGGTAACC	2.12	0.307	5
1	3361949	-	38	ATCTCACACAAGGGCAAAGGAATGATTAGTATTATGATGAA	1.88	0.546	9
1	3416688	-	42	GTGAAATTGTCTCTAAACTGAGTGAGTGTATGAGAATCTAC	2.19	0.555	7
1	3416788	-	41	AAATCAATTTTGACTGAAACATTCCAAATTTGAGACAACTC	3.39	0.296	4
1	3624994	+	39	AAACCGCAAAGCACAAAATGAGTAAACAAAAAAGTCACATT	2.1	0.42	4
1	3650713	+	41	ACTGCAAGTTAAGCAAATTGAGTGCGTACTTAAAAATTGAT	2.15	0.551	10
1	3686645	-	39	CAGAGTTTTAGAAATAGCACAAGGCCATCCAATCTCGGCCT	5.64	0.52	32
1	3686937	-	39	CAATCACCGCTGTCGTCCGCAAATGGAGTCAATATTTGCTC	3.73	0.521	8
1	3761307	+	38	CCCTCGCTCAGCGCGTGTAGATCCCGCGCTTAGCGCGCATG	4.52	0.54	3
1	3764557	+	39	AGGGATTTCGTGGAAAAGTGAGTGGAGGCAGGGTGCCCTGC	2.85	0.479	5
1	3766034	+	43	CACGCCGTTGTCATCCTCGTAGACAGCGGCAGTACGCACAA	3.3	0.527	11
1	3766132	+	41	CTTGCGCGTTCTTGTTGGGAATGGTAATGAGATTGAATGTC	2.99	0.418	22
1	3766203	+	42	TCCAAGGATATACATTCACCACTGACTTGCATGTCCTGCCT	2.57	0.517	17
1	3767527	+	38	GGCAGTATTGTCTCAACAAAACCACCCAATTGCATTCTTCA	3.07	0.575	19
1	3769355	+	38	TTTCGTGGAAAAGTGAGTGGAGGCAGGGTGCCCTGCAGTGA	2.02	0.603	7
1	3792895	-	39	TCTGCAGAGATAGATTCTTAAGAGGACAATGAGTTTTGATT	2.25	0.555	3
1	3793387	-	38	AAACTTACACTTCTAGACATAGGCAACAACTCATTAACAGC	2.02	0.412	7
1	3797096	-	39	TCATTACTGAATCGATTACAAGTGAAAAAATTCAGAAAAAA	2.34	0.34	10
1	3799050	-	38	AATCATCCGGCAAGCAATCTACCGGTCATATCAGCCTGGTC	4.95	0.83	50
1	3799096	-	38	CAAAATTCTAACTATGATGTAGTGGATGATGCAACAATGAA	4.2	0.464	5
1	3799188	-	39	TGAGCTCAGTCGATCTGACGACCGATAAGGAAAGCCAACAT	3.69	1	63
1	3801544	-	39	AATCCTTAAAACAAAAACTAACCGGATGACGAATGAACAAA	3.01	0.577	4
1	3850483	-	45	TGCGGAGGAGGCCAGAGCCGAGACAGCACTCACACGTGGAG	2.4	0.533	6
1	3850495	-	43	GCTGGAAGTGTCTGCGGAGGAGGCCAGAGCCGAGACAGCAC	2.59	0.589	15
1	3850571	+	40	AAGAGCGTGGAAACTGTGCAAGGCGCCAGTGATGGGCAAAT	4.78	0.886	27
1	3850630	-	43	CTTCCACCTTCCAGTAGGAGAGCTGACGATCACATTGGATG	2.46	0.338	3
1	3851038	-	43	ACAGGGTGCTGATAGTGGTGAGGGGTCAGATGGTGATGATG	2.22	0.766	4
1	4024263	-	39	AAATAAAATGAGAAATATCGAGGTTGTTATATAATCGTCAT	3.87	0.818	36
1	4024374	-	39	CCCTTTTGGTATACATAGCTAGGTGAAGTAAGAAGTTGTTT	2.84	0.448	9
1	4051814	+	41	TGCCCCGAATAGCCAAAAAAATGGCCGCGATTTGCACCATT	2.6	0.338	6
1	4101263	-	40	TCTAATTTTATGTAACGACGATAGGTCATTACAGATCGATG	2.68	0.764	23
1	4106012	-	38	CTGATTGGTCTGATCGATCGATCGATCGAACCACGACTCAG	5.79	1	40
1	4106016	-	38	CAATCTGATTGGTCTGATCGATCGATCGATCGAACCACGAC	4.93	0.984	51
1	4112584	+	39	AAGAAGCAGATGGTCAATTGAGTGAGGGATATGAAATTGAA	2.05	0.506	4
1	4113805	+	38	GATATAGTATATACAAATTAAATGCTCAATTTCAGCAAAAA	2.18	0.393	4
1	4141144	-	43	TGCACCCAGCAATTTAAGTGAAGTGACAAAAATGCCTTTAA	2.14	0.729	13
1	4141389	-	43	TAATAGATTGAAATAAATGCAGGCAACGATATGAACAACTA	3.25	0.733	18
1	4141472	-	41	ACTAAGAGAAAGTGTAACAAAGCGAGCGTTAATCAGAATAT	3.49	0.427	7
1	4145950	-	42	TTACCAAATCAGTGTAATCAATTACACAAAGCTTTTATGTG	4.16	0.518	20
1	4149338	-	39	TGCCCTGCAAGCTCAAGAGCAGCGAAGGTTGATGAGGCAAG	4.28	0.521	9
1	4197673	-	38	AGGAAGATTGGTGAGAAGCCAGGTATCATTAAGCTCTAGTG	2.76	0.722	15
1	4221568	-	39	CGTGCTTTGTTCTCTTGCCTATCGACTTCTAACATCTCGAG	2.5	0.373	13
1	4222194	+	38	CCCAAGCACAAGCCATTTCAAAGTCCCTACCAAAACCGTAA	2.3	0.539	21
1	4223364	+	38	ATGGAACGTGGCAGTTTTGTACCGATTATAGAGCGTTGAAT	4.05	0.624	9
1	4236827	+	38	TTAATGCACAATGCATACATAGGTAATATTTGACTATAAAT	2.92	0.648	18
1	4257752	+	38	CATATTAGGCTCGATTAAAGACTAAACAAAAAGAGGGGAAA	2.75	0.626	11
1	4270594	+	40	GAAATGCAATGAAGAAAAACAGTGATGGAATTGCTCAAGCT	5.84	0.469	14
1	4306757	+	38	ATTTTTGAAAAAAAAATTCAAATGGACACAATTGTGAAATC	2.19	0.445	5
1	4306921	+	38	TTACTGTGAGAAGAAGATGGAGGTAGGCCAGAATGCCTGCT	2.12	0.569	7
1	4328952	-	38	AGTGACCTGACTTACCAGTGAGTGGTCTGTCATGTCATATA	3.55	0.902	8
1	4338717	+	38	CCATACAATGGAGACAATGTAAGTAACAGCAGCCATGAAAA	2.46	0.697	29
1	4463618	-	41	TTTTAAGACGGTGTTTATTGAATCATCGTCAAAAGTTACAC	2.92	0.624	4
1	4463669	-	40	CACTTTTTAAGACGTTGCTTAGTGAACGATCGTTTTAGAAG	4.51	0.829	37
1	4467421	+	42	CTCTTTGCCGCCTTTAAATGAGTGGTCGTTGGATTCTCCAT	3.81	0.967	52
1	4475768	+	45	TATGAATTGTGGGGCTAGCCATGTGGCAAACATTGGTGCAC	3.1	0.734	39
1	4476365	+	46	TTTTTCACGATGAATTATTAAGTGGTCAAGAATAATCATCA	3.23	0.593	8
1	4478509	+	42	TTTTGTTTAAATTTATTCGCAGGTCTTCATATTTCTAAAAA	2.74	0.49	8
1	4478654	+	43	TCCCAAATTTCTAATTAGAGATGCAACAGTGAATTTGTATT	2.59	0.772	23
1	4479029	+	42	ACCCAACCAGGAACGTCACTACCAAACATAAAAAGAATCAA	2.35	0.413	5
1	4479287	+	40	GTTTAGAAAGGTGAAAAAAGAATGGGTGGTTTGAGTCATCA	2.18	0.631	21
1	4481000	+	41	TTTTCGTTTACCTGATTGCAAGCGAATATGACAGTTGGCAC	3.03	0.703	35
1	4605242	-	39	TGTTTGTTGACTTGTATCTGAGTGGGCATTAATTCATGCAA	1.97	0.605	13
1	4607024	-	39	TCAACATAAAACAGGGTCCTAGGTCACGTGTCTATGCCTCC	2.93	0.702	17
1	4608830	-	44	CATACCATGCTAAATTAGTCAGAGGGCGATATAAGGCAACA	2.64	0.43	5
1	4611678	-	39	GTATAATAGAAGGCCAACCTAGAGGACAGGTGAAGAACAAG	2.45	0.413	7
1	4613435	-	43	TGATTTTTTTTTTAAAATTTAGGTAACGAATTTTCAAATTT	2.46	0.721	28
1	4654444	-	41	GTTAAAAATATAATTTAATTATATAACATTAAATTTTGATT	2.15	0.499	4
1	4655919	-	41	TGAAACATTAATATTTTTGCATGAACAACATTTTATATTGT	3.48	0.423	13
1	4655990	-	41	TCACTTGAAGTTTCAAATTGAAGTCTCATGTTTTTTGTTAA	2.18	0.69	9
1	4658159	-	43	TGGGTGATGTATCTTATGTCATTGGCATTAAGATTCATAGA	3.39	0.478	16
1	4658244	-	47	ATGATATTTTACTTGCAGCCAATGATCAGGGTTTGCTACAT	2.88	0.616	29
1	4658301	-	47	AATGCATATACCACAAGGTCAGTGGGAGTAAAATATGTTTT	3.09	0.324	4
1	4658366	-	45	TCAGTGGTACCTTAAGTTTCAGGGGATAATTTCTTCATTTG	2.6	0.443	5
1	4659135	-	44	CTTAGCTTCTGAAATTGATCATATAGAGTCTCAACCTTCCA	1.95	0.428	4
1	4814500	-	41	TCCTCTGAACGCTTCATGTGAGGGGCTAGCTATTATAAACG	2.74	0.619	25
1	4889616	+	44	TTAATTGTTATCACTGAGTCACTGACTTAGTTTAGTTGGAC	1.97	0.532	8
1	4891356	+	46	ATAAAATTATGGGAAAGACTAAGTGACGATATACTGAGACT	3.53	0.755	43
1	4891579	+	46	TTTTTTTATTAAAAAAAGACATTGTAAGACGGTTTTCTGAA	2.19	0.241	5
1	4892432	+	48	GAAAGTAGCCTATGTTTGCAACTACTCAATTTTTTTTTTGA	2.16	0.444	10
1	4893363	+	49	TCATGAAATCCACCTTTAACATATCCCAAAAAGCTTTGATG	2.03	0.325	10
1	4897846	+	41	CACGTGGAGAGTTAAAAAAGAGAGTGCATAATAATAAACTG	2.1	0.358	5
1	4898948	+	41	TTATACAGTAATCTTACATAAGGTCCTAGCAATTTTAATTT	2.35	0.767	16
1	4899919	+	39	GGGAAGAAAAAATCAAAATTAATGAATAAGACATAAAGAAA	2.74	0.484	5
1	4963251	-	38	GTTAGCACTTGTAGTTAAGCAGTGAACAGATTACATGTTAT	2.9	0.711	18
1	4963869	-	39	GGTTTACCAAAAGCCAATCGAGTTGTCATGGGACGGGGCAA	3.99	1	69
1	4964129	-	40	AGAGGTTCATTTTGTGGACCAGGCAGTTGGCACATTCATCG	2.91	0.44	6
1	4964173	+	38	GTAGGAAAAGGGACCTCAGCATCCCCCATGAGAATTTTGAT	2.28	0.362	3
1	4964423	-	39	GCATCAATCAGCCCTCATCGAGCTGGCACTGCTATAGGTAT	3.46	0.664	23
1	4965117	-	39	TGCCCCCACTTACTATCTCGAGGGGGTATGAACTGCTAGAC	2.19	0.691	17
1	4966926	+	39	TATATCCTTTCAACACTTTCATGTAACGTTCAACAGGATAC	2.49	0.548	18
1	4968189	-	40	AACCTACGACTAGGTCTTGCATCGGACGGCATGAATCCTTT	4.41	0.767	32
1	4968887	-	40	CATGCATATAGCATAACACAAATGCTCTGATAGAACAACAA	2.3	0.364	5
1	4969337	+	42	ATGGACAATAATAGTAATTTATTGAACAGCAAACTTACAAT	3.09	0.602	17
1	4971997	+	41	TTAAAATGGCCAGGAAGTATAGGGGACAATCCAGTGCTTAC	2.31	0.344	12
1	4977574	-	38	ATCTTTTGATTGGATTTGTGAATGGCCATCAAAGGCCTATA	2.05	0.52	7
1	4991852	-	38	GACAAGTGTTTAAAAAAATTAGGTGACCAAATATCATAGGT	4.09	0.765	30
1	5096319	+	38	AACTTGGCGGATGACTTCATAGGTAGCATCGTATAGACATG	2.52	0.802	10
1	5132325	-	38	ACAGTAGGCTTTCCAAAATGAGTTTACAATCTTTCTAGAAT	2.37	0.413	9
1	5134998	-	39	TTGTGAATGATAAAAGAAGCAAAAATTAGGAAGAAACACCA	2.32	0.328	4
1	5145535	-	38	GTGCTTAAGCACTTGAGGCTAGAGGACTATGTACCACACTG	4.21	0.72	22
1	5145576	+	41	GAAGAATCTTGAAGTTGTGAACCGGTCGCCGGACGACTGAT	2.59	0.431	4
1	5145581	-	39	TCCACATCAGTCGTCCGGCGACCGGTTCACAACTTCAAGAT	3.23	0.567	19
1	5145674	-	38	AGTATACACAAATTTATTGTACCGGTCGTTCACCGACTGGC	4.29	0.792	26
1	5149069	+	43	TTCGCCTTCGAAAGAAGTCGACCGGATGAGGACGAAAAATA	3.44	0.806	38
1	5150230	+	39	TTCCAGCATATGAAAATTTGAGCGGATACAGTGTTAAGGGC	4.06	0.719	30
1	5150326	+	39	GAAGAAAAATAGTATACACTAGGCATCGACATTTTCTGAAA	3.8	0.68	8
1	5150425	+	38	GTGCGTCGATACCATTAACTAGTTAACATTTTTTTGAGAGG	2.67	0.563	12
1	5150441	+	39	AACTAGTTAACATTTTTTTGAGAGGCTGAACACATGAATAC	2.84	0.602	16
1	5150555	+	38	CTTTCGTACTGGTCCGATCTAGATGTCAGACATTGTATTGA	3.05	0.384	8
1	5152698	+	43	TCCCTGAAGCATCTAATTTGAGGGCGAAGAAGAAAATACTT	2.36	0.421	5
1	5153510	+	42	AGCAGTTGACATTAAAAATCAGGGACAAGTTGAAGGAGTCG	3.43	0.367	14
1	5153767	+	46	GGAACTTGGAAGACTTTATGAGGGGTCGACCAATGTTCACA	3.11	0.844	27
1	5154060	+	45	GTAGGATAAACAGGGAGCTGAGGGACCGGTGAAACCTGCAG	2.96	1	35
1	5154654	+	50	ATTAGTTGAACTACATGACTAATGGATATGCATAAATAGGC	2.58	0.389	14
1	5156311	+	42	AAAGAGGAAACACTAAGTTCAGGTACTACGTAATGCATTGG	2.38	0.854	15
1	5157508	+	40	TAGAATACTCTCAAAAATCGAGTTAATAGATTTATGTTTTT	2.88	0.95	7
1	5181754	+	38	GATGTAGCTAAGATAATAGCAGGTGACAAGTGTCTGAACAT	2.32	0.8	20
1	5183193	-	38	ACTAAAACTCCCTGTAAGCCACTTCCCAGCAGGAACATACA	2.97	0.668	15
1	5183890	+	38	GGATATGGGTATCCCTGCTTACCTAACAATAATGTTGCTGA	2.93	0.881	18
1	5211901	-	38	TCTTTAACAGATTATTGTGCAGTTAGCAAGAGATTAGAAGA	1.93	0.384	3
1	5219312	+	40	ATGGTCTGAAAAATGGATCCACCGGTCGTCTATCTCATCAC	3.54	0.669	21
1	5219493	+	41	CTGACTCCCCGGTGCTCAGCATAGGGCATCCAGGACACGTC	2.47	0.523	17
1	5219775	+	41	ACATGAAGAAGTGTAATATAACCGCCCATCTGCCGTGTAGA	2.64	0.774	17
1	5219793	+	42	TAACCGCCCATCTGCCGTGTAGAGGCCTGTGACGCGTCGTT	3	0.459	6
1	5220259	+	45	TGTGCGACATGCTCAGCATAACCGGTCAAAACCAATGGGTT	2.19	0.685	10
1	5273306	-	38	GATATAGCAAGTTCCTAGTAATATAATATATAATCATAATA	2.82	0.68	4
1	5273980	+	39	AAGCAAACTCAAATTGTTGTAGTGAACAAAAATTAGACCCA	2.16	0.453	3
1	5274755	-	38	AAGTTGTCAAAAATATTTTGAGAGACCGAAAATCATGATAG	2.47	0.808	26
1	5274788	-	38	TAAAAATGATGACAAAAATTAATGAATGATTAAAAGTTGTC	5.29	0.871	17
1	5274847	-	38	ACTTTTGAGCAATAAAAATAAATGAGGGATTAAAAATAGAC	2.64	0.442	7
1	5275963	+	39	ATATTTCAACCACCTTCGGCAGGTCTTTAGTGGATACTAGT	2.71	0.52	12
1	5276652	-	38	ATTAGCCAAGGAAAAATTTAATGTAACAATAATTTTATCAT	2.44	0.778	10
1	5309419	+	38	CATTTGATGATAACAAAATGAGTAAATAGACAATTTAGTCC	2.93	0.44	17
1	5310775	+	40	CAAAAGACTAAAATATTCGAAAGTACCGCGAAATCCTGTGA	1.89	0.607	22
1	5315742	+	41	TTAACAGATATATATTTTTCATGTGGCAATACTACCACCAC	2.32	0.718	12
1	5318941	+	40	GATTTATGGATCTCAATTCAAGGTAAGGTGTACAATGTCTC	2.61	0.89	54
1	5319587	+	40	TGGAGTTTGATTTCATTGCTAGGTTCTTGATCTGCTACCAG	2.95	0.559	9
1	5320101	+	39	GTCATTTTGGGAGGCCAATCAGTGGACAATTAGGACCCTCA	2.33	0.381	8
1	5320344	+	39	TTTGAATTTAACTTTTTGTTAGGTGTGGTGTACAAATGGAT	2.81	0.52	5
1	5341216	-	43	TGGTTCCCATCATAATATTCATCGCGCATTAACTTGTCGTC	2.73	0.559	4
1	5342012	-	40	TGAGACAATAAAAAGGAAGTACCGAGCATAGTCACCTGAAG	3.62	0.809	17
1	5342064	-	38	ATGTTATCAACCAAGAAATTATCTACCAAGAACCCCCAATG	2.39	0.491	14
1	5342959	-	39	GTTCAATAGCCTCTTCAGTGAATGGATGCCAGTAATGCATG	3.04	0.8	9
1	5345796	-	39	AAACACATATTGAGGAAATTAGGTAGAAGCGGGGGGAATCA	2.11	0.454	5
1	5346248	-	39	GCAGCAACCCCCATTAATTGATGTATCAATAAAACATTGAG	2.31	0.905	5
1	5347184	-	38	TCAACCCCTGCAAGGAAACTAGTTCGCATCAATCTGCAGCA	4.49	0.714	18
1	5372527	-	42	GACTCCAAGAGATGGTCATTAGTGACCAATGGTCTTCTTAT	2.76	0.488	11
1	5372863	-	44	GGATAATGCAGCCATTTGCAAAGCAGCAGGTTTAATAATTG	2.07	0.468	11
1	5372991	-	42	GAGAGTGGACCTATATTTTTAAAGGCCATCGATTGTTCAAA	2.67	0.31	5
1	5377424	+	42	AATCACTTTGAGGCGCGACGAGTTAAAATAATTTTGAAAAC	1.92	0.342	4
1	5412929	+	38	CATCAAAATGAAGTTTAGCTAATTGACATCCCAACACTCAC	2.79	0.47	10
1	5415325	+	39	GTTAACGAAATCCTTGAGGTAAGTAGTTGTGGTTATCCCCT	2.55	0.417	5
1	5416422	+	39	AGAATGGTGGTGTAACCCCAATATGGCAGTAATCCATTGAT	2.18	0.485	10
1	5417662	+	39	AGACAATGATGAAATGACGAAGGTAAGGTCGGAACAGAACA	2.15	0.592	8
1	5417920	+	42	ATTTGATGGTGAGGGCATTTAATGCACGGTAATCAACACAA	3.15	0.545	8
1	5417979	+	41	TGCTTTTTAACCAAGAGCACAGGGGACGAGAACGGACTGGT	4.48	0.721	23
1	5418588	+	42	CCCACCATAACGCTCAACGGAGTGCTCGCGTGAGTGGGGAG	2.17	0.684	23
1	5418679	+	42	CATAAACTAATATCACCACCAGGTAGGAATTGATATAGCCC	2.46	0.613	13
1	5419069	+	42	GTTGAACTGGGTGGAAAATGACCCCGCTGTGGACGAGGATT	2.37	0.486	3
1	5419145	+	42	CCGCCGCTTGCACCAAAGTTAGCGGTTGAAGGGCTTGGACT	3.11	0.412	4
1	5419228	+	41	AAGAGAAATGGAGGCGGAAGACCGATGATGTGGTTGGCCAA	2.09	0.652	14
1	5419305	+	41	CCTTTGTGTCAATTTAAACAATGCACCTGTGGGATCTTCAT	2.44	0.471	5
1	5422516	+	38	TATTCTGCCACGTGATAGCTAGTTACTTGTATTGCAAATTA	3.3	0.629	6
1	5422593	+	38	AGAAACTTTGCTCCAAAATAACGTAAGGTGTTTCTGAGTGC	4.21	0.976	23
1	5480636	+	44	AATGTCTACTTATGTAAGCTATAGGATGGTGATCTTGCATC	2.39	0.333	5
1	5480719	+	43	ACAAAGATTTTTTAAAAGTCAGGTAAAGCCAAAACTGGAGC	2.8	0.465	4
1	5481098	+	41	AATGCAGCAAATGGTCTTCTAATGAACAGTTGTAAACCAAA	2.06	0.474	4
1	5511139	-	42	TATAAAAATTCCAATAATTGAGAGGAGAGTATGTGATTCAT	2.25	0.471	5
1	5690206	+	40	TCAGGTTTAGCGTTTGGCTAACCTAGCGCTTCCGTTCTGCG	2.43	0.699	18
1	5690229	+	45	TAGCGCTTCCGTTCTGCGTCAGTTGGCATCAGAGCAGGTTT	2.62	0.446	13
1	5690358	+	46	CATCACCACTTTGACAACACAGGTAACAACGTTATCCAACA	2.46	0.792	25
1	5690685	+	44	GTGGGACAGACTCGTCGTTCAGAGGACGAGGCAGAGAAAGA	2.96	0.558	23
1	5690693	+	43	GACTCGTCGTTCAGAGGACGAGGCAGAGAAAGAATCCCATT	3.13	0.974	47
1	5690814	+	45	TATTGAATGTGTTCAAGGCAAGCGATCAGTGACAGAGTATA	3.8	0.741	33
1	5690907	-	48	AGGATCCTTTCAATCCACTTATATAACGAGCCACTTTCTGA	3.62	0.787	58
1	5691070	+	46	CAGAATAATACTGAATCATCAGGTGACAAAGAGAAAAGTGC	2.73	0.745	24
1	5691731	-	52	CACATTATCTCGTCCCCGGTAAGTAATATCATTATCAAACT	2.08	0.508	5
1	5693048	+	45	CTTTCTTTAGTGAAAAGTTGAGTGAAGCTCGTCGAAAATGG	2.3	0.371	3
1	5693219	-	45	CTTTTGCAGAAAACTAACCCACCGAGCATGCATCTTGTTGA	3.01	0.616	23
1	5693223	-	48	GGAACTTTTGCAGAAAACTAACCCACCGAGCATGCATCTTG	2.79	0.646	3
1	5693531	+	45	ATCTACATGGTGGTGGTCTGAGTGGGCATATGGGGAGAGAT	1.91	0.542	11
1	5693755	+	45	GGTCTACCTCGTACCCAGCGAGGCGTGGATTCCGTGTTTGT	3.11	0.569	17
1	5694015	+	45	CCAAACTGATGGACAAACTGAGGTCACAAACAGAACTCTGG	2.02	1	14
1	5694050	-	42	CGGTTTGTCACCACAAACACATCGAATCATATTTCCCAGAG	3.02	0.421	4
1	5694071	+	46	GTGTTTGTGGTGACAAACCGAAGCAGTGGGATTTGGCTTTG	2.03	0.623	21
1	5698937	-	40	TTTTTCTCAAAATTTTCTTAAGTTACCAGAGTTTTTACTCT	3.19	0.705	32
1	5706916	-	39	GTCTTGGGTGGTGGAAAATGAGGTTTTAGGGTTTGGGTGGC	3.06	1	58
1	5710943	-	38	TCTTCATCTAATCCAGAAACACCGATCGAAAATGTTGAAGT	3.22	0.693	27
1	5722205	+	41	ATGGTCACTTGTTCAAAATGAGGTCAGCAATGTGTCACTAG	2.2	0.54	6
1	5747498	+	38	AAAGTTTGCCATTAAATTTGAAGTATAACAAAAGAAATTTT	2.17	0.449	7
1	5748809	+	38	ACCTGCCTTGATCCTTCGCAAAGTGACATTGTGTGGACCTT	2.62	0.764	18
1	5749938	+	42	TAATATTATTTGAGGGTTTTAGGTTATGATAATCTTTTGTA	5.77	0.916	35
1	5750509	+	40	AAGGGCAACGAGTTAATGCTAAGTCCCTTTAAGGACGATGA	2.27	0.354	8
1	5750548	+	39	GAGTTAATGCTAAGACCCGTAAAGGGCGACGAGTTAAAACT	6.02	1	86
1	5775102	-	40	AGTGTCCCTGTCGTCATCCAACCTGACAACATCCCATAAGT	2.5	0.55	20
1	5775686	-	40	CTAGCAACTTTAGTTTTTTGACCCATTTACAAATTATGACT	3.25	0.828	24
1	5775813	-	40	CAAATATGTTTTGGTAATGCATAGAATACAATTGGAAGCAA	2.2	0.364	3
1	5775842	-	40	AAAAGTGGCAAACTTCAACGAGCGACTTCCAAATATGTTTT	3.65	0.972	64
1	5775846	-	40	CTGAAAAAGTGGCAAACTTCAACGAGCGACTTCCAAATATG	2.76	0.508	21
1	5775963	-	40	ATATTCAATCAAAGAAACTCAGGTGGGGATATTTGTTCTAA	3.19	0.539	23
1	5779953	+	42	GTTCTCAAAATAGAATTTCCAAGGTCGAGAAAAGTTTAAAA	2.9	0.359	9
1	5779982	+	40	AAAAGTTTAAAAGGTTTTCAATCGACCGATTAAAACCCAAA	4.5	0.844	12
1	5779986	+	39	GTTTAAAAGGTTTTCAATCGACCGATTAAAACCCAAACGAC	2.73	0.985	44
1	5781137	+	39	GTAACCTACCATTTTCTCATAGTAGAGCACCGACAATGTGT	4.05	0.388	6
1	5781300	-	49	GCAATACCAATATAACTTTGACATGGCGCCAGACAGAATGC	2.66	0.681	21
1	5781566	-	51	ATGGTAGAGTTGTGCTTGGTACCTGACGTGGTTATTCCTCC	4.98	0.782	42
1	5783269	-	45	TCTAGTAATCAATTACCAGAAGGCAGTAATCGATTACCAGT	2.39	0.531	12
1	5784099	+	40	CACACAGAATGTATGCAACTATACGGTAGGATTATACATAA	2.78	0.379	9
1	5784636	+	38	TGTCATGTGTGAATGGAGCAACCTAAGAATTACCCAACCCT	2.17	0.41	12
1	5784915	+	40	ACATGAGCACAATACGGATTAATGAACGGTAACGAAATGAA	2.58	0.774	11
1	5784994	+	40	TTGTCGCAACCTATCTTACAACCGGACGACGAAAGAAAATA	4.49	0.994	56
1	5785049	+	39	AATCTTCTAAGAAGAAAACGAGTGGGAGTCGCCACCAACGT	4.33	0.915	65
1	5785965	-	48	AAGAAAAAGCTTCAACCCTAAGCGAGCAGCTCGCCTGGGCG	2.69	0.563	5
1	5786085	-	51	GGTTTTGATGGTTGTTTGTCAGTTCCAGAAACAAAAGCCAC	3.2	0.361	9
1	5787346	-	42	AATCCAACGGTTAAAGAGTCAGGGATCGTAGTTTTACTGAG	3.78	0.567	21
1	5788958	+	42	GATTTTACTTGGTGAGAGTGACCTGACATACCTATTTTGTG	1.88	0.498	26
1	5789884	+	41	ATGTTGTAGTAATTAGTTGTAGCGAGCATTAAAGGAAAGTA	3.93	0.671	23
1	5790044	+	38	AACATGTAAGTGCTAAACAGAGGCAGAGGTCGTAAAGCACC	3	0.762	22
1	5793425	-	38	TAATGAATACATACTAAGCTAAGTGTCTCTAGTAGGGGAAA	3.88	0.612	17
1	5794696	-	38	ACTGTTAGATTAATTACATGAGGTGGAAATGATCAAGGTCT	2.77	0.859	15
1	5879086	+	41	ATTGATTAAAGAACTTGGCAAATGGTCGCAAGAATACATAA	2.8	0.594	19
1	5879587	+	40	TGGCGTTGTTGTGGTCAAGCAATGTGTATCCGGAGGCAAAA	2.82	0.526	6
1	5880634	+	42	GATCGGTCGCGACTGAAACAAATGGGTGTCTCGGTGCAATA	2.26	0.493	4
1	5880819	+	41	GAATCACAAACCGGCGGCGGAGGGACCGTCTGAAGGTAGCC	2.08	0.997	38
1	5880895	+	41	CCACAATCTGACCCCATCTGAGCTGGCGGGTGAACGATGAT	3.01	0.634	26
1	5881233	+	42	ACCTGGAGAAGTGTAATATAACCGCCCAGCTGCCGTGTAGA	3.04	0.872	14
1	5881251	+	44	TAACCGCCCAGCTGCCGTGTAGAGGCCTGCGACGCGTCGTT	2.61	0.371	5
1	5881333	+	42	CGAATCACCCTGCCTGGTCCAGGTCCCTGAAAGCCTCCAGG	2.16	0.441	12
1	5882023	+	41	AGCAAAATCGGTCAAAATCGATGGGTCACGTGGTCCACCGG	3.17	0.598	22
1	5884280	+	41	GAAGAAGGTTCTTCTCGCGGAAGAACCTTCGTCTTCAACCT	2.25	0.452	3
1	5884396	+	41	CTAACCTGGATGGCGGAAGAAACGAAAAAAGCTAGTCAATG	3.2	0.528	4
1	5929130	-	41	TTTGGAGCCTGTGGAAAAGTAGAAACCAACAAATTTGGGAG	3.04	0.479	9
1	5933131	-	39	AGTCAAAGAGAATAAAAAAAAGGTGGAACAATGATGAAGGT	4.72	0.656	37
1	5933755	-	42	CTCTAACTTATCTACAAGCTATCGACTATTATCTATAAGCC	3.79	0.597	29
1	5934313	-	44	CAAATTTAAAGACTTCCCTCACCTGACACGTTAGACTTAGC	2.22	0.682	8
1	5934540	-	44	ATATTTTTCTAATTTGAATCAGGTACGGGTATGGGGACATG	2.4	0.48	21
1	5935320	-	46	AGAATGCAGGTAAAATTCTGAATGCTTATGTGATACTTTAT	2.28	0.54	9
1	5935333	-	47	TTATGGAATTCAAAGAATGCAGGTAAAATTCTGAATGCTTA	2.76	0.468	4
1	5935429	-	49	GAATCGGCATTTAGTATTGGAGGTCAGATATTAACTCCTCA	2.18	0.57	3
1	6024909	+	38	GGATAATTAACTAGCCATGTAAAGGACGATCTCATCTATAG	2.82	0.486	22
1	6026867	-	38	TTTTATCTTAATTAATAACAAGTTAATAGTAAAAAATAGTA	2.6	0.597	15
1	6029363	+	38	ATTTCACAAAATGCATTCTGAAGAAAGAACAAGAAACTTTA	3.84	0.496	7
1	6029668	-	38	CGCTGGAGACCATGTCTTGGAGGTATATCATGTTCTACATA	1.92	0.633	7
1	6031865	+	39	TAAATATATGATATGTCATCACCGAATATAATAGGAATTAT	2.83	0.659	8
1	6034243	+	39	GCTAGAAAAGTAAACATTTTAGAAACCGGTATGCTCATCCT	3.95	0.455	4
1	6076058	-	39	ACGATGCTTCATACTTGTCTACCTAGCAGCAAATAGACTGT	2.06	0.344	4
1	6076630	-	41	TAAGAGAATGTAACTGAATTAGGTGACACATTAGATAAGCA	3.06	0.862	11
1	6077326	-	41	ATGCCATGAGTTTGGTCAACAGGTACATGGGAAAGCCAAGA	2.59	0.487	3
1	6078234	-	43	CAGCCATGAATGATGAATTGAGTTCTTTATATAAGAATGGT	2.34	0.379	3
1	6080627	-	44	TAACAAAATGTAACTGAATTAGTTGACAGATTAGATAAGTT	2.89	0.407	4
1	6111050	-	41	TTGTGCGAATCAGTACACTTACCGACCACCTGAACACTCGA	2.06	0.512	4
1	6111851	-	41	AGCTGAAGTGACAGAAATTGAACCACCAAGAGAGTTCAGGT	2.64	0.546	20
1	6111908	-	41	ACTGAAGTTGGTGGAAACTGAGAGAGAAGTAAAAAAAAAAA	2.51	0.584	15
1	6112186	-	40	TAAGCGAGGCAAATCCGCTTAGCGAGTGACATCCGCTAAGC	3.59	0.453	6
1	6114700	-	38	CTACAATTGCAACCTTATCGATCGACTGCATTTGTCTACAA	3.09	0.626	6
1	6115888	+	38	TTGGTTAGCCGCTTTGAGATACCTGGCGTCCTTTGTTGCAC	3.21	0.504	14
1	6116699	-	39	TTAACGGATGATACAATTCAAACGATCGATGGAAATTTATT	3.79	0.684	25
1	6116746	-	38	ACGTGGTTACGGCACGACCGAACGGTCGGAATTCATTTTAA	3.49	0.785	11
1	6117340	-	38	GAGAGAAGGCAAACAATTCGAGGCAGAGGAAGACCCAAAAA	3.1	0.985	28
1	6130734	-	38	ATTGTGCAACAAAGGACGCCAAGTATCTCAAAGCGGCTAAC	2.98	0.498	5
1	6135237	-	38	CTGATTGAGACAAGTATGCGAGCGCAGAATTCTGATGTGTA	3.01	0.575	8
1	6135753	+	38	CCCACTAGTTGAACCTCGTCAGTGGGTACAGGAATGAGAGC	3.12	0.457	5
1	6135936	+	42	TCTGAGTCACCTGTCTCTGGATCGGTCAGTGAGGGATCAAC	5.15	1	81
1	6135989	+	43	TGTGCTAACACGAGCAGCTGAGGGACCAACATTAGGCTCCG	2	1	5
1	6137272	+	46	CTCTCTGCCCCAGGTGGTCTAGTGGCCAAGGATCGTAGCTG	3.06	0.442	6
1	6138346	+	46	TGCAATCCTCTTGAACCCTTACCGCCCACTCTGTCATCACG	2.28	0.49	7
1	6141113	+	42	TGATGACCCTTGACACTGCAACCACTCAGATTTCCATACGA	2.85	0.635	17
1	6141553	+	44	GTTTCTCCCATTTGCATGCCAGGTAAGGTCTTTTGCGTCGT	2.63	0.675	39
1	6170483	+	40	AATGACATTGCAGCTAGTAGATCGCTCAATCACAAGGCCAT	2.97	0.505	12
1	6170580	+	39	TTTGTGATTATGGACATTGAAGAGGACGCCGAGATTCCACT	3.32	0.633	5
1	6175135	+	38	CTTTTTGGCAAAGAAAAAGCAATGGGCAATGGTTAGAGAAA	2.32	0.53	7
1	6186453	+	40	TATGTCTAGGAATGGAGTGCAGTGATCTAGTCCATTTTACA	3.59	0.506	10
1	6202400	-	44	CTCCCGTTTTCGTGTTTTTGACCGGTTTCTTCCCGAAACAT	3.01	0.942	28
1	6202478	-	40	TGGAGGATCTTGATAAGTTCACCCCCCTAGCTAAATACACT	2.6	0.538	10
1	6202790	+	38	CCAGCTCGCTTGGGCAAGCTAGGCGGCAACCTCCTCCCCCT	4.59	0.689	15
1	6202924	+	40	CATGAGGAAAATCCAAGTCGAGGTGCTTCCGTAATGCTTCT	2.11	0.744	8
1	6203038	-	45	GAAATGAATTGAAAGTCTCGAATTCGGAAACTAACCGGTTG	2.4	0.385	22
1	6203237	-	44	CCGTGGTTACAGCGTGAACGATCGGTTAGATTTAGCTTTAA	4.25	0.816	50
1	6203241	-	44	TTAACCGTGGTTACAGCGTGAACGATCGGTTAGATTTAGCT	4.02	1	66
1	6203561	+	39	TAAAATCAACCCATAACTTTACCGCTTTTGCAAGAACTACG	3.17	0.565	8
1	6205122	+	42	GCATCTCTCCATGGCATCGTAATGGACGTATCGTTCCTGCA	4.19	0.752	28
1	6205339	-	44	CAACATGGTTGGCTCATGGTACCGAACATATGCAACTAAGA	2.81	1	31
1	6205675	-	47	AATGTGTTTGGCAGTAGACGAAGCAGCGATGTAACCCGATC	2.11	0.836	31
1	6206257	-	47	GTATAGTTGGGAGGCAAGCCATATGGTGGGAAGGCATGCTT	1.91	0.283	10
1	6206286	+	38	TCCCAACTATACGCCACCCAATGTGGCGTACACTCCCAATG	3.02	0.542	12
1	6206692	+	41	CATCACCCCTCCCAAGTTGAAGGTGCCGAACTTTGACAAGT	2.5	0.697	22
1	6208779	-	42	TATCACCAATAATGTTGTCGAGGGGATGATCTCTTGAGGCT	3.11	0.997	70
1	6212553	-	44	ACGAACGATGAATCTTGAAGAACGGTCGAGAATCTTCGCGC	4.17	0.966	67
1	6212574	-	43	GAAGACTGAAGAAAACGAAGAACGAACGATGAATCTTGAAG	2.43	0.81	24
1	6212781	-	44	TTAACGGATGATACAATTCAAACGATCGGTGGAAATTTATT	3.62	0.679	22
1	6212828	-	43	ACGTGGTTACGGCACGACCGAACGGTCGGAATTCATTTTAA	2.95	0.771	11
1	6223729	+	39	CCATCGAACCCAAGGCGTCGAACGGTCACCGCTTCATTCTT	2.63	0.683	3
1	6224919	+	40	TCAACCAAGGTAAGAAGATGACCGGTCACGATTGGTCGCAT	2.11	1	48
1	6224929	+	42	TAAGAAGATGACCGGTCACGATTGGTCGCATATCATTTGGC	2.42	0.547	4
1	6225038	+	41	CTTCCCGGCGCTAAACAAGCAGAGGACGTCGCTGCAAGGCA	3.33	0.686	8
1	6225677	+	43	GTCTAAACGTGCGCCCACCAAGTGCTCGGTGAAATGCCTCA	2.94	0.661	17
1	6227232	+	40	TGCTTAGCAACATCCTGCCCAGCGATCATAATTCTGACCTC	4.24	0.638	25
1	6227262	+	41	ATTCTGACCTCCCCCTGCCGAAGTGTCAGCTGGTGTACGCC	1.78	0.686	22
1	6227638	+	40	TCGCCAGCAGGCGGCCAACCACCGAGCACATGTACAGACCC	2.61	0.736	19
1	6227744	+	40	ACTCCGGACCAGTTCAGGGTAGAGGTCGCATGGCCTGGAGA	3.66	0.599	12
1	6227960	+	40	ATCTTATTTTCGTTTGACTGAGGGACTAACGTTTGTTTCAT	2.34	0.662	24
1	6241511	+	49	TCATCCTGACCCGTGAAGTCAGGAGACAAGCGGAGATACCC	3.57	0.393	4
1	6241704	+	56	TCATCATGACCCGTGAAGTCAGGTGACATATGGAGATACCC	2.16	0.719	14
1	6242036	+	58	TCATTCTAACCCGTGAAGTCAGGTGACATGCGGAGATACCC	2.3	0.815	11
1	6242127	+	61	GGTGAAATGCGGACATACCCAAGCGGTTATCCGTACAAACG	1.93	0.228	4
1	6242175	+	60	TCATCCTAACCCGTGAAGTCAGGTGACAAGCGGAGATACCC	1.91	0.627	20
1	6242438	+	61	TAATCCTGACCCGTGAAGTCAGGTGAAATGCGGACATACCC	6.85	0.872	60
1	6242520	+	62	TGAAGTCAGGTGACAAGCGGAGATACCCAAGTGGTTATCCG	2.27	0.662	5
1	6242792	+	57	GTGACATGCGGAGATACCCAAGCGGTTATCCGTACAAACGG	3.2	0.449	8
1	6242797	-	60	AGAAACCGTTTGTACGGATAACCGCTTGGGTATCTCCGCAT	2.5	0.798	3
1	6242839	+	61	TCATCCTGACCCGTGAAGTCAGGTGACATGCAGAGATACCC	2.16	0.73	21
1	6243102	+	58	TAATCCTGACCCATGAAGTCAGGTGACATGTGGAGATACCC	2.5	1	41
1	6243124	+	56	GTGACATGTGGAGATACCCAAGCGGTTATCCGTACAAACGA	4.1	0.544	39
1	6243171	+	55	TCATCCTGACCCGTGAAGTCAGGTGACATGCAGAGATACCC	2	0.661	12
1	6243434	+	43	TAATCGTGACCTGTGAAGTCATGTGACATGCGGAGATACCC	3.95	1	52
1	6243572	+	41	TCATCCTGACCCGTGAAGTCAGGTGTCATGCGGAGATACCC	2	0.648	21
1	6243642	+	41	TAACCCTGACCCGTGAAGTCAAGTGACATGCGGGGATACCC	3.11	0.793	24
1	6243643	+	40	AACCCTGACCCGTGAAGTCAAGTGACATGCGGGGATACCCA	3.64	0.55	6
1	6243664	+	40	GTGACATGCGGGGATACCCAAGCGGTTATCCATACAAACGA	4.79	0.667	22
1	6243712	+	40	TAACCCTGTCCCGGGAAGTCAGGTGGCAGGCAGGGGTACTG	1.87	0.638	4
1	6243771	+	45	TCGTCAACCAAGGGCAAACGAGCCCGTTGACGCCCAGAGAC	3.93	0.616	13
1	6244161	+	41	TTCCGCTGGTTGGGATACTGATCGGCCGAATGATGTTCCGC	4.49	0.691	24
1	6247457	+	38	TCGTGGAAGTATAGAAAATGAGGTGTAAGATTAATATTGTT	2.49	0.797	8
1	6249723	+	39	CGCTGCAGTGCACATTGACAAATGATCGTCATTTTGCCTAA	2.75	0.683	26
1	6249920	+	39	TTGAATAGTGCTTTGAAAGGACTTGACGATACTCCACAAAG	2.34	0.745	5
1	6267595	-	43	CCAAAAAGCAAATTAGAAAGAGTGGTCTAATATATTTTCAA	2.4	0.441	15
1	6267977	-	45	GTTTTTAAAACGGCCAAAAGATGCAATGAATAGAAAATAAA	2.97	0.657	38
1	6271749	-	42	ACTTTGTTACTGCTTTTGTCAACGAACAAGACACCTCCAAT	2.42	0.509	11
1	6271873	+	45	ACAGAGAGATGTGCAGTGCCACCGATTATAAAACTAAATCA	3.74	0.764	33
1	6272330	-	40	GGAAACAAACTAGTGGCACCACCGCGCACCACGCGACACTT	2.35	0.452	16
1	6272370	+	46	CAAGTTATTGAGTGGCACCAACCGGATAGAGTATTGAGACA	2.95	0.532	15
1	6273120	-	42	GGTTGTGTTTCCGCAACACCACCGAACAAATGATGGCTTGT	3.14	1	50
1	6275380	-	38	GTGGTGGCCTCTTGGAAATGAAGCGGCAATTCCTCCTTCTG	2.3	0.438	4
1	6276149	+	49	TGCGATTGAAATTGCTCGCTATGTGTCGGACGCAGTACACA	4.42	0.644	43
1	6276430	-	39	TACTATAAGCCAATCATACAAGTTGACGACACACATTTATA	2.49	0.456	15
1	6278109	+	45	CAAAAAACTAGAAGGGAATCAGGTAATTATTTGTAAGGATT	2.37	0.591	15
1	6283671	+	43	GTTGGATCATCGTGAAATTTAGATACCTGGTTTTTAATTCA	2.05	0.452	9
1	6284257	+	44	TTGTGATTCAAATTGTGAGTAAGTGACAAATTGAACCTGTG	2.78	0.555	5
1	6284872	+	46	AGTACATATATGTGAATGGTAGAGGGCGTCACAGGGTGTAC	3.77	0.714	35
1	6285041	+	39	ATAATTACCTTGATGAGAACATAGAACAGGCATCAACTATA	2.52	0.364	6
1	6286566	+	40	CATTTTCCTTTTTGTTACGCAGATACCATTTTAGATCAGTT	2.74	0.676	8
1	6300839	+	38	TTAGCATGAGAATTGTGTTGATCGAGCATGTGACTTAAAGC	2.37	0.587	14
1	6341778	-	38	ACAGCTTCTGCACCAGGTGCAGGTATGTCCTCACTAATAGT	4.07	0.741	34
1	6342564	-	40	CATAGCTTCCACTCTAACTGAAGTCTCGAAAAGCGTCTAAA	2.06	0.511	16
1	6343508	-	38	GACGCTAAAACCTTTCTGCGATCGCTTGGCACGCATCCTAT	2.75	0.466	5
1	6343882	-	42	ACTTTTCTTTCACATAAACGACTAAACATGATTGTGCTAAA	2.77	1	48
1	6343968	-	42	AACCAAAAAAGATATGAATCAGTGAACAAACCCTTTTGTTG	2.1	0.402	8
1	6345928	-	39	GACGGTAATTGTGAATATCGATCGATTGTCGCTTTATTAGG	3.91	0.691	26
1	6347677	-	39	TGGGCAATTGACTAATGATGAGAAGACAATTATTGTTGATA	6.48	0.955	66
1	6348329	+	39	AATTCATAGTCATATATATCAATGAACAAAAACCCTATATT	2.62	0.584	13
1	6353238	+	38	ATTCCCTGGTGGTCCACGAGACCCGTCAGTGCTCACATCAT	2.91	0.472	17
1	6353727	+	39	GCTGGAAGTGTCTGCGGAGGAGGCCAGAGCGGAGACAACAC	2.42	0.545	10
1	6354165	+	40	GCACTTCCCTAGTGTGCACTAGTGCGTGACTGACGATACAT	3.14	0.399	5
1	6356836	+	41	ATAAATGAAAGCCAACCTTGAGTTGACAATCGTCTGACTGC	2.23	0.635	8
1	6357242	+	42	TTTCCTTGCTTAACCAAACGAGTACTTGATAATATTAATTG	3.66	0.62	5
1	6357938	+	44	GTTCATGTACTCATGCGACCACCTGCCAAGTTCTTTAATCA	2.66	0.558	12
1	6357973	+	47	TAATCAATTCATTACGCACTAACGGCCACGAATCTTCCCCC	2.72	0.685	29
1	6358122	+	45	GGGATGATCCTTGATGGCTGAGGCGGTTGAGAACATGATGC	2.36	0.384	12
1	6358576	+	47	AAGAAGAGAGATTGTTGCCGAGATAACGTAGACGGTCAACC	2.17	0.828	11
1	6359015	+	45	CATGTGTCGTTAACATAGTCAATGAACATCGGCCAAGGCGA	2.2	0.629	29
1	6359247	+	46	TCACTGCATTCATCAGTGCTAGGTCTCTGTCAGTGACAATA	3.03	0.664	17
1	6361109	+	40	CCACCAATGGAAACTGCAAAAGGGACCACCACCGAAACAAC	2.92	0.53	21
1	6361119	+	42	AAACTGCAAAAGGGACCACCACCGAAACAACAGCAACCAAC	2.73	0.467	3
1	6385721	-	40	GGATTTATACTGGTTCGGCCATAACCCGTGCCTACGTCCAG	2.02	0.357	5
1	6386752	-	39	CATTGGCTGTAATTTCCCGAAGTGGTCGTGCTTCTATGCAC	2.38	0.486	12
1	6397683	-	38	AATCATTTTAGCACACAGACACTGCTCGTGAATTATACAAT	2.69	0.459	13
1	6472772	+	39	AACTAAGGTTGAACACGCCAAATGGACAGTCAAAGATGCTC	2.95	0.785	19
1	6473046	+	38	TATGCGGACTTGCCTTATGAAGGTCTCAGTTCAGTCCAAAC	1.95	0.609	12
1	6517742	+	44	ATATTTTCGCTGATAAAAAAAATGGTCTGTCAAATCTGCCA	2.74	0.458	6
1	6520020	+	38	ATATATTATGAAAAGAAATTAGAGGACATTGAAGAGAATGT	2.43	0.451	5
1	6552974	-	43	TTCTGTTAAAATGAAATCCGACCATTCAGTCATGCCGTAAC	2.27	0.437	4
1	6553191	+	43	TGAAAAGTTCGATTTCGAGAACTTACCGGTTAAAGATCGAA	1.97	0.471	3
1	6554102	+	42	AAATTGTGAAAATGATCAGCACCGAACGACCAACATCATCC	2.77	0.876	32
1	6554193	+	41	ATAATTTGTCTCTGCGTGCCATTGGACACGATCGCCTCTGG	3.2	0.698	19
1	6554233	+	42	GGTGGCGAAAAGGTGTGCGCAACGACCATAATTTGTCTCCG	3.12	0.704	35
1	6557022	+	38	GCTTCGCTTCCTCCCAAGAAACCGAGCAAATCCGACATCTC	2.29	0.599	5
1	6557537	+	40	TGGCATACCTTCAAACAAATAGATGGCGTCAGCAATCAACG	3.2	0.569	17
1	6558315	+	40	ACAACATACTAATCTTTTCGACTTAGAACAAACTTGTGCAC	2.3	0.488	23
1	6559462	-	41	TCCCGCTCATTCAAAAAACGAAGGCTCACGGATTCCTTGGT	3.31	0.776	35
1	6559620	-	38	CCCTTAAGGGGGTTCGAGTAAGCGAACGCCGACCCGTAGAG	3.79	0.806	29
1	6559657	-	41	AAAGTGTCTTTAAGGTAAGTATCGGATGTCTCATCTACCCT	2.25	0.335	4
1	6559767	+	38	TGGGCAAGGGACGACAATCTATCGGTCGTGACCCTAGCCTC	5.51	0.722	46
1	6559829	+	39	ACCTGAAAGTAGGAAACGACATCGCGCAGCAAACTGTGGTC	3.2	0.473	13
1	6561059	-	40	CCATCGAACCCAAGGCTTCGAACGGTCATCGCTTCATTCTC	3.38	0.999	42
1	6561169	+	40	GAGCATTGACATTATCCGCGAACGGTTGACATTTATGGCAT	2.61	0.664	4
1	6561564	+	40	CTTCCACGACACCAAAACTCAATGGACGATAGGTCCCCGTG	4.07	0.748	10
1	6561634	-	38	CGTTCCCCGAGAGGAAAACCAGATGGCGGATGCGCTTGCCA	3.22	0.586	4
1	6561748	-	39	TTTCGAACTCCCACCAGCTGAGAGGGGAATGGGAAACTAGA	2.19	0.521	4
1	6561855	-	38	AGCGTGTGCCCTGGCCATCCAGGCGGCGATTAACTCCAATG	5.07	0.755	30
1	6562204	-	40	AGCTTGCTCTCACAGGGCGGATCGCCCGGTGGCAGGTGTTG	2.96	0.574	17
1	6562911	-	38	TATGATGCATCGAGAAATCGAGGTCTATGTGGACGACATAA	1.93	0.701	25
1	6563263	+	38	GTTGGCAACCCATTCTGGGTACCGAGCGACAGCCAAAAAAC	3.59	1	55
1	6564611	-	38	CTATACAGATAGGCCCTCATACCTGTCAGGTTACCTTTCAA	3.95	0.876	21
1	6567845	+	41	GATCTCCTCGGGGGCGGGGTAGGTGTCCGCCATTGCTTTGG	2.96	0.661	7
1	6568891	+	44	CACACGAGCGATGGCTTCGGAGCGGACATGGATGCCTTATG	2.71	0.708	16
1	6574802	-	38	CTGATCCTGACCCAGGCGTCAGGTGGCAGGTGGAAATACCC	2.05	0.993	19
1	6575865	-	38	ACATACACCAATTAATCATAAACGATCATTAAGCATGAACG	2.68	0.564	11
1	6650923	-	40	CCCATTTTAGGTTCCACTGCAGTGGACATTGGCAGATGGTG	3.06	0.625	17
1	6651484	-	39	TTTAACTTTGTTTCATGAACAGGTAGTTGTGTCTCCGCCAA	2.37	0.5	5
1	6652015	-	40	AGCAGCTGACTCAGCAGATCAGGGACCAGCTAGAGGAGTCC	3.11	0.607	13
1	6652045	-	38	GCGCTTCCTCCCTGCCTCCTAACGAATTACAGCAGCTGACT	3.55	0.558	9
1	6652159	-	39	AGGATGTTCTGGCCGCTGCTATTGGACGTCCAGAGCACCCT	3.74	0.575	10
1	6692516	-	38	ACAATTTAATATAATGAATGAGAGGTCACAAAATTACACAA	2.46	0.877	24
1	6701467	-	38	AGCGTTACACAAATTTGTCGAGGCTGAAAACCGAGTTTGTT	2.34	0.404	7
1	6728107	+	39	GACTTGCAAGAGGCATTGTTACCCATCAGAACATTACCATC	2.69	0.588	8
1	6728502	+	40	CGAAGCTCTCTAAAATAGAGATCGAACATGACTTCTTCAAG	3.9	1	77
1	6728906	+	39	TGACTTATCAATCTTCGACGATTGATCAGAGAGAGGTGCCC	2.49	0.685	6
1	6742238	+	40	CATCGGCTAGGGTCTTTTCGAATGATATTGACTAAGGCTAT	2.35	0.471	12
1	6743007	+	41	GTCAAAAAAATCCTTGGGCGATGTCGACAAAAAATTCCCAT	2.24	0.41	12
1	6743954	+	40	AATAATTTCTAAGGATGGCTACTTGGGGAAATTTGTGTTGT	2.18	0.327	13
1	6747211	+	45	GTTTGATGATGATTAATTTGAATTACTGGAAATTCACACGT	2.23	0.466	8
1	6747626	+	43	ATTCCCCTATAAGCTAAGGGATAAATAGTACATTATCTAGG	2.47	0.298	11
1	6748066	+	43	CTTTTAAGGGAGAAATTGCTAGTGAATTGTGCTTTTGCACA	2.59	0.472	11
1	6762248	-	38	TTCTTCCTTTTCTTATTCTGAGAGGTCGAAGTCAAGTGAGC	2.9	0.831	8
1	6780199	+	38	GCTCATCCAAAGAATCTTGTACCGAACACTTATTTGTCCAA	3.07	0.839	27
1	6860602	-	38	AAATTTCCACAGAAAGGAGGAGGCTGCAATTAATCACGTCA	2.07	0.481	9
1	6860674	-	40	ACTTACTTGCAGAAATTTCGACTAGACGTTATCTATAGAGG	2.64	0.447	3
1	6867117	-	39	GGCATTCGTTGGGAAAAAGTAGGCGTCTCACAAATGTCAAG	3	0.414	4
1	6868204	+	39	CGATCCCTCGTGATAATACGATAAACTAGCCTTGTCCTATC	2.01	0.347	7
1	6868765	+	38	TGGACCACTCAGGGCGCATTAGTGGATTTCGGCTTAGTGCG	3.51	0.408	7
1	6909022	+	44	AACATACAATTTCATTAGCTAATGGACACAAATTTAAACAT	2.97	0.578	5
1	6910092	+	42	TTATTATCATAACTAAAACAACCGAGTAGTCATTTCTATGT	3.39	0.945	51
1	6910871	+	45	ACAACCCTCTCCGGTCGATGAATGACCGTCAAGGGACCGCA	2.23	0.927	6
1	6910976	+	45	AAAATCTAGCACACTACGTCAGGGGTCAGTCTCTCCAAACG	4.53	0.628	33
1	6916496	+	39	GATGGAGAACAAGCAACACGAATGGAGGAAGAAGAAGCAAC	2.39	0.418	7
1	6917358	+	39	GGTGCCAATAATGAAGGAACATATGGCATAAATCTGGAGTT	3.03	0.678	28
1	6935323	-	42	TTTGGTGGCCTAGGTGAGCCAGAGGCTAGCTTGGGCGAGCT	3.1	0.534	17
1	6935408	-	42	TGTTGCAGCTCGCCCTAGCGACCTGAAACTTAACCCTGAAG	2.4	0.372	7
1	6935412	-	42	GGGCTGTTGCAGCTCGCCCTAGCGACCTGAAACTTAACCCT	5.54	0.659	57
1	6935604	-	41	TCGACGGTCACACGAAGAACACCGAACAGGGAACAATGTAG	3.13	0.631	17
1	6935761	-	43	AAAGACAAATTTACAACACTAGTGATCGGTTAAGATTGAAA	3.92	0.682	19
1	6938147	-	39	GTATAGTTGGGAGGTAAGCCATATGGTGGGAAGGAATGCTT	2.05	0.283	6
1	6953555	-	38	ATGATCTCGAACCTTGTGCTAGAGAACGTTGATACACAATG	4.01	0.786	27
1	6995723	+	38	TAGAAAATTTCTCAAATTCAACCTAACCTAACCCAATTTTT	2.56	0.482	13
1	7111370	+	39	AAAATGGATTAAGTTGATATACCGATCATTCTAAGTCTCTT	3.18	0.531	9
1	7111970	+	40	GGTACCATCTTGGTAAGCATACCGAATGACACAATTAATAT	2.48	0.46	13
1	7130437	-	41	AATGTGTTTGGCAGTAGATGAAGCAGCGATGTAACTCGATC	2.44	0.772	4
1	7130726	+	38	ACCTGTGCTAGAGCTAGAGTAATGGGTAGAGTAGAGGAGGT	2.9	0.673	30
1	7130927	-	40	CTCTTTGCCTCTCACATCCGAGGTTGGATGCCTTATTTGAT	2.11	0.588	13
1	7131010	-	42	GTATAATTGGGAGGCAAGCCATATGGCGCGAAGGGGTGCTT	4.31	0.881	79
1	7131584	-	44	AGGTTCCAAGTTAGCATACCAGGTAACAGCTACCCCAGTAA	1.84	0.695	7
1	7134121	+	38	GAGACTTGAGCTCCTGGTTAAGGGGCCAGTAATTTCCTTTT	2.87	0.685	30
1	7134328	+	42	CAGATATGGATGACGTTACTACTTAGCAACATTCTACCCAG	1.87	0.384	4
1	7134331	-	44	TCGCTGGGTAGAATGTTGCTAAGTAGTAACGTCATCCATAT	2.18	0.561	4
1	7134343	+	41	TTACTACTTAGCAACATTCTACCCAGCGACTGCAATGCCGA	2.25	0.434	8
1	7134557	-	45	CCTTGCTGGGGGGGACGGGCACCCAGCAGGATGGATAGAGA	2.85	0.498	7
1	7134652	+	45	CATCTATTATTTGCAGGGGTAGCGCCCATAAGACACCCAGT	3.16	0.591	22
1	7135138	+	49	ATGACCTGTGGTCGACCAGTAGGCAACCAAGTCCAAAGCCA	2.8	0.496	16
1	7135195	-	44	CTTGAGCTGGACGCGTGATGACTTGTCGGTCATGGACCTAG	2.31	0.766	4
1	7137283	+	47	CGTCATCCTAAAATAAAACGAACGAACGTCGTGATAACGCC	2	0.911	42
1	7138054	-	44	ATTTGGGGCAAAACAAATTCATGTGCCAGAGTGTCGGTTTC	2.08	0.476	6
1	7139030	+	41	TCATGCATCCTCCACCATCGAGTCCGGAGCCCCACGAATTG	2.54	0.448	3
1	7140371	+	44	ACCTTTGCTTGACCGCTTCGAGGAACTTGACACCCATCGTT	2.61	0.435	3
1	7140842	+	45	CATTTGATGATAACAAAACGAGTAAATAGGCAATTTAGTCC	3.36	0.644	42
1	7141775	+	46	AAATGGGTACAATCTCAGGGACTAAATTACCTATTCACTCA	2.2	0.489	10
1	7142557	+	43	TCCGTTTTTAACGAGCTTTAACCGATCGTTTAAGCCGTTTT	2.23	0.523	8
1	7142755	+	43	ATAAAATAAAAAAAAAATCAATCGGACGTTTTTCTTTGGAA	3.98	0.597	28
1	7143837	+	47	AAATTCAATAACAGAGCAACAGGTAGCGGAAATAAACCCCC	2.15	0.563	13
1	7181933	-	39	AATACACATTTACCAGCAACACCGACTAAGCTTCATTCGTT	1.99	0.379	5
1	7182457	-	40	GTTTCGTTCCTTTTTCAAGTATATAACAGGGTTTGTTTTTT	2.47	0.589	5
1	7184774	-	38	TACATCTGTCAAGGAAATCCACCGTCCAGAAATTCCTTCTA	3.25	0.588	11
1	7188154	-	40	ACGACTGATTTTTCTAATTTAGCGACCAATCGCTTTTCAAA	4.78	0.634	8
1	7189288	-	40	AAACATGGAGGCGAGGTCAGAGGGGACGACGACGGAGAAGA	3.43	1	39
1	7189658	-	39	CCTTTCACTAAAAAGTTCGTAGATCGCGTCTTTTCCGGTTT	3.1	0.516	6
1	7190289	-	40	TAAAAATAAAATAAATTTCCACCGAACGTTTGAATTGTATT	2.84	0.751	15
1	7190849	-	40	AGAATCACCAAAAAAACAGCAGAGGGGGTGAACTTAGTAAA	2.66	0.423	8
1	7190943	-	39	GGATGATTATGTAATCCGCAAGGTTCCGTAACAATTACGGA	2.2	0.57	9
1	7191715	-	41	AGTTTGGTCATTCTGCACCCATGATACGCGGAGATACCTTA	3.55	0.39	6
1	7191871	-	39	CGCGGAGATACCTTACGGTTATCCGCACCCTTTTGTCATCC	2.53	0.431	4
1	7194072	-	45	TCGCCAGCAGGCAGCCAACCACCGAGCACATGTACGGACCC	2.58	0.59	7
1	7194276	+	45	TAGGTGCAACGGGGACTCCGAACGACTGGCAGAGTCCTGTG	2.67	0.738	13
1	7194353	+	46	TCTGGGTCCAAAGGATGCCTAGTGGGCGCCATACCTGCAAA	3.94	0.707	27
1	7194389	+	45	GCAAAAATATAGATGGCATCAGCGATTAACTGAGCCACATG	4.8	0.496	9
1	7194451	-	48	ATTCCGACCTCCCCATGCCTAAGTGCCAGCTGGTGTACGCC	2.18	0.56	3
1	7194557	-	49	CGGACTGCTGTAGGGAGGCGAGTGCGAATCATGCGCACCAA	2.09	0.675	21
1	7194616	-	49	ATGGGTTCGATGAGGAGGCCATCGCCCAGCTGCTATGTATA	2.88	0.674	26
1	7194725	+	50	AGCTGGCTGATAGCGTCGGCATCGAACGGGATCCACTGACC	4.27	0.929	43
1	7194748	-	49	GTGACATGAGATCCTGGGTTAGGGGTCAGTGGATCCCGTTC	3.19	0.577	12
1	7195271	-	52	AAAAAAATATGTACATGGATAGGTGTCGTAAAATGCTTCAC	2.75	0.574	18
1	7195777	-	51	AGCATGAAGGATTTAAAATGAGTGCCCGAATGCAATTCTAG	2.85	0.816	42
1	7195880	-	51	GCCTAAACATGCGCCCACCAAGTGCTCGGTGAAATGCCTCA	2.32	0.499	11
1	7196191	-	50	CCCCCCCTCATTCAAAAAAGAAAGCTCACGGGACTCACGGA	1.96	0.376	8
1	7196553	+	54	TCGCACAGAGAAGAGCAACGATCGGTCGGTCGTGACCCCAT	4.74	1	122
1	7196558	-	44	CGGGGATGGGGTCACGACCGACCGATCGTTGCTCTTCTCTG	2.42	0.955	15
1	7196828	-	49	TCAGTTCATGGGATCCCCCAAGCGCTTAATTAGAATTGAAC	3.09	0.435	6
1	7197859	-	47	CATTGGGGCCATTGAACCCAAGGCCTCGAATGGTCATCGCT	2.03	0.497	12
1	7198269	-	49	TGGTATTACGACATCAAGCGATATGTCGAAAGCAAAGAATA	2.81	0.715	26
1	7198734	-	50	GACGGAGCGTCAAACATTCTAGGTCATGGCGTTGGGGCAGT	2.45	0.448	8
1	7199155	-	45	TGACGAATCCGGGAAAAAAGAGCGCGCTGTTTACTACCTAA	2.89	0.616	28
1	7199321	+	46	CTCTTGGCAATCCTCATTCCACCGATCAGTTTGGTTTTTGC	2.8	0.603	30
1	7199940	+	51	CCTTGGGACTGGCCCGATTCAGGTCCCGGTAATCTACACAC	2.35	0.859	51
1	7200019	+	53	GTTGGCAACCCATTCTGGGTACCGAGCGACGGCCAGAAATC	2.52	0.583	12
1	7200792	-	45	GGTCTGGGAGACGAAGGTCAAGTGGTCGCGATATGTGAAGA	2.67	0.537	24
1	7200927	-	43	TTAGGCTATAAACCCACTCAAGCGGACATGAAAAGAAGCAT	3.95	0.776	44
1	7201071	+	53	CGGGCCATCATTACCGCCGCATCGGACAGACAAGGTTGTCC	3.74	0.644	29
1	7202024	-	41	GACTGAGTGGTGTGACCCGTAGTGGTCGTGTGTTCGCACCT	4.04	0.709	21
1	7202075	+	57	TGTTACTTTAGCCGACAGCGAGCTGACGTCAGTGACTTCTT	3.31	0.746	34
1	7202859	+	52	TTCCTTGTCGTGTTGGAATTACCGGCCAGTCGAGGCGTGTT	2.78	0.616	13
1	7203413	+	53	GTACTGATACTGCCTTAGGAAGGCGGTAATCAGATCCTTCC	2.16	0.33	5
1	7203537	+	51	AACTTTTCATCTTTAGAATGAGCGCCCATCTTACGGCAGTA	2.71	0.735	27
1	7204587	+	58	AATCTCTTCGGGGGCGGAGTAGGTGTCTGCCATCGCCTTGG	3.25	0.801	72
1	7204797	+	58	TAGACCCAACTCTTCTTGGTACTTGGCGACGATAGCTAACA	2.54	0.537	7
1	7205633	+	58	TGCACGAGCGATGACTCAGGAGCGGACATGGATGTCTTGTG	2.71	0.734	20
1	7205688	+	57	GTGTGAAACCAACCAAACACAGAGGGCGGGTAAGCAACAGA	4.13	0.716	55
1	7205699	+	58	ACCAAACACAGAGGGCGGGTAAGCAACAGATGATCCGTGCG	1.94	0.424	23
1	7205856	+	58	CAAACCATCCACGTTTGGAAAGAGGACGACCCCAAAAATTA	2.21	0.408	5
1	7206668	+	54	TGCACAGTATGACAATATTTACCGAACATAAGCAAAAGGGT	2.84	0.959	47
1	7206755	+	54	TTGCTTCGTGCCCCTATTTAAGGGACCTATAAGGGAGAGAA	2.42	0.455	17
1	7208172	+	49	CGAAAAGCTTGGTTCGAGGTACTTACCCGTTGAAGATCGAA	2.75	0.499	4
1	7209018	+	47	TAAATGCTGTTTACATCCAAAGTGAACAAATTAGGCAGCAA	2.77	0.608	15
1	7262713	+	44	CACCCTAGTTGGGGATTTCTAATGAACAACTGATGTAAATA	2.79	0.693	4
1	7263086	+	41	CTTTGATATTCAGCCTGACGAGGGATCGAAGGTTTAGTAAT	3.75	0.924	36
1	7263465	+	42	AAAAAGTAACTGCAATGGGGAGCGATCAGCGCGCTAAGCGA	4.12	0.971	60
1	7263485	+	42	AGCGATCAGCGCGCTAAGCGAGCGATGATCTCGCTAAGCGT	4.18	0.741	36
1	7391764	-	40	AAAGGGGATCACCAAGATTCAGGTAAATCAACTCTCTTCCA	2.29	0.352	4
1	7392140	-	42	TCAAACTTGACTACAACCAGACCGATAAGTATCACTCGAAC	2.11	0.431	3
1	7392384	-	42	TTCCCTGAAGGTCACAAATCAATGGCTAGGAAAGGTGCGAC	2.45	0.424	8
1	7392867	-	40	GAAGGATAGATAACTAGACAAGGGGGTATGACATGCACAGT	2.64	0.546	9
1	7396473	-	50	TTCCTCACCTCGGGATGATTAGATACCGGCGCAAGATGAGT	3.41	0.74	46
1	7396976	-	45	AAAGCTAGGGCTCGGGGACCATCGGACGCTTCTGCCCCTTC	3.3	0.527	24
1	7396990	-	48	TTCCGGGGACCCGCAAAGCTAGGGCTCGGGGACCATCGGAC	2.45	0.287	10
1	7397374	-	46	AAGGGATTTATACTTAATGCAGAGGGCGCACCCTGGAAGCT	3.07	0.44	11
1	7397675	-	44	TGAGTTCCGTCAGGAGCTCGAGAGGAGGTGCTGGCATAAAT	2.7	0.593	12
1	7399920	-	46	CAAGCTAATGATGTTAAAAGAGCGCTTACTAGGAGGCAACC	3.15	0.48	4
1	7400276	+	38	ACCATACGGCCTTGTTATAGACCGATCTGCATGTTGTAGTG	2.7	0.711	9
1	7400281	-	46	AATGACACTACAACATGCAGATCGGTCTATAACAAGGCCGT	2.62	0.492	4
1	7401906	-	39	CTTTACCAAAAGAACAAAGGACTAACCGCCTTTTGTGTCTC	1.96	0.432	7
1	7403938	+	39	GAAGACGACTCAGATGATCGAGGTTCCTCTGGAATTGGTGG	2.14	0.672	13
1	7405701	+	40	TGCAGGTCCTTCTCATCACAAGGTTTCGATTAAAATGCCAA	2.46	0.536	10
1	7411272	-	38	AGAATAACATGTTTAGTGGTACTGCCCATGAAGATTCGATG	2.37	0.567	13
1	7440138	+	40	ACTATTTGAGCTCACAGAGCATCGATCGGGTGCGGGTGTAG	4.1	0.776	35
1	7458048	+	41	TTCATCAACATTTTAACAGTAGTGAACAAGGTCATCTATAA	3.05	0.837	22
1	7458479	+	39	CAATCGTTCAAGACTAATTGACCGAGGATATCATGTGTCAA	2.94	0.977	15
1	7458690	+	38	GAAACTAAACCCATGTTTGCATAGGTCGAGTGTAGCATTGG	3.23	0.512	17
1	7458972	+	39	CAGTTGCCAACCGTCTTTGAAGGCCGCATCGTGGAAAGTGC	2.43	0.527	4
1	7459318	+	38	TAAAATGGTTTCTAGTTAAAAGGCGTCGTAAAATGCAAGCA	4.22	0.473	5
1	7459587	+	42	GTTTCATTCAGGAGAAATGGATCGAGCAGTATTGCTTCTTT	3.09	0.869	39
1	7464753	+	43	ACCATCAGCCTGTCCACGGTAAGTGTCAGCTAATGATTGTC	3.3	0.79	39
1	7467091	-	38	ATCGTAGATTGATATAAATTAGTTACTAACATTACTTTAAT	2.86	0.473	15
1	7467787	+	41	AACACGACCTCCATGCTCCGATCGCCCAATGGCAGTGTTCA	3.34	0.72	43
1	7468320	+	38	CCACATCTAACCTACCAATTAGGTGTCTTCTGGGCTATAGC	2.63	0.491	4
1	7469527	-	38	ATCAAGTCATAGGATGATAAAAGTACCGTGCAGAACAGTGG	2.19	0.478	5
1	7469960	-	40	GGGTTATACCAAGAATCAATACCGACCAGAAGCTTCCAATT	4.9	1	71
1	7469997	+	44	ACCCTTTAAGACCTTCATGTACCGCTCAACTGGATACATCC	4.58	0.996	61
1	7470458	-	40	GCATCCGATATCACACGATCAACGAACGTATCTACCACCAA	2.66	0.56	15
1	7470814	-	40	CCTTATCACCCGTATCAACGATTGAAGAAAGCTTTTAATGG	2.17	0.381	10
1	7470855	-	41	GAAAGAAGACAATATATACTAGGCATCGAAGATTTCTCCAA	4.27	0.652	13
1	7471309	+	46	GTTGCCAAAATCTGGATACAAACGATCGATTATCTTCCATT	2.35	0.48	11
1	7471313	+	44	CCAAAATCTGGATACAAACGATCGATTATCTTCCATTGTGA	2.96	0.622	43
1	7471379	-	41	AAAAACCTTACATGGCATGTAGATGGCAGAAAAAGTGATGG	3.94	0.749	21
1	7471414	-	41	GTGTTGAAGATTTGTTTGCTAATGGACATGATGCAAAAAAC	2.12	0.442	16
1	7473713	+	49	TGATTATAATAGAATTTTGTACTTACCAGTAACAAAGACAT	1.71	0.542	17
1	7473759	+	49	CTATAAAATGAGCTATAAGTAGGTTGAAACTCTTTTGTGGC	2.24	0.361	3
1	7474141	+	47	AAGGAAAAGAGTCACAAACCAGAGAATTTTGCAAGTTCAAT	2.84	0.425	10
1	7474615	+	48	TCTAGATGATCATTAGAACCAAGTAACTAACAAATGATGCA	1.95	0.36	6
1	7475058	+	49	AGGATTAGAGTCAGTAAAAGAGGTCCACAGAACAATTGAAC	2.12	0.538	23
1	7475783	+	47	TAAAAGAAACAAACATGGTTAAGCAGCAAGTCATCAAGATG	2.26	0.431	16
1	7476022	+	45	TAAACTATTTACTCATGTGCATAGAGCAGTTAGTCACATTT	2.68	0.567	25
1	7476823	+	40	AATGAAATCAATTCAATTGCAGTTGGCATTCATTAAAGTGA	3.04	0.518	7
1	7477100	+	40	CGCGTAAAACCCGTACCACGATCGGTCAGTGATGGAGACAG	5.52	1	90
1	7495908	+	42	ACAGGGTGCTGATGGTGCTGAGGGGTCAGATGCTGATGATG	1.94	0.554	14
1	7496214	+	43	AGGATTAAGTCCACTAATCGATTGTTCAGTTGTTACTAGCG	2.19	0.4	10
1	7496427	+	42	TTTGCTGACAGAGTTGCTTGAGGTGTCTGCCGAGGAGGCTA	2.05	0.814	6
1	7496516	+	44	TTCGAGACATTTATGAGATGAGATGTCAGGCCCAGCGGTGG	3.02	0.884	26
1	7498121	-	39	GATTTTCTGGCTCTGTTTTTAGGTGTTATTTGACGGAACTG	2.97	0.561	8
1	7498886	+	39	GTATCTGAATACTCAAAGCGACCTGGTTGGCGGAAAAACAA	2.36	0.459	10
1	7499614	+	38	TATATATATAGATGGTTGTGACCGAGCGATTGCTTCACTCT	2.16	1	12
1	7499841	+	39	TTTTTTTGCTTAACGAAACGAGTACTTAATAATATTAATTG	3.74	0.591	20
1	7558864	+	38	TAAGTCTTAACAAATATGTGACCGAAGAGGTTATCGCTGCA	2.13	0.855	4
1	7566514	+	41	GGATGACCAATTTATTTGGCACCGATTTGAATACACCAAAT	2.29	0.421	7
1	7586381	-	38	TGGTATATACGAATAAAGTGAATGGACACTTTATTTGGGAC	2.6	1	40
1	7586576	-	38	AGAATACTAAACTTTTTAGTACCTCTCAGCCCACTTTCAGA	2.82	0.49	7
1	7589160	-	43	AAAAATAATGTTAATAAATTACTTACATAAATATTTTAAAA	2.31	0.563	13
1	7614219	+	40	AAAGAAATTAAGGTTTAATAAGGTGGAAACTCTAGGCTTGT	3.07	0.635	7
1	7616171	+	44	GAGGTTACTACCCTCATTGTAGGTGATGAGGAAATTCCAAT	2.26	0.482	9
1	7616995	+	39	AATAAGCACAATTCAAGTTAAGGTGTCAATTTTCTGAAAAC	2.07	0.755	5
1	7617164	+	43	CCCCCAATGGCCAGAAACTCATAGATTATTGTCTCCCATGA	2.03	0.28	4
1	7617419	+	45	ACACAATAGAATTTCAAAAGAGGGGTTTGCCACACACTCAC	2.69	0.491	17
1	7618144	+	46	ATGAAGAAGGTAGAAATCTGACTTACCCAGGATTTGTCTCT	2.07	0.745	6
1	7619567	+	42	AGGACTAGCTGAGTTTTTTGATTGGTTGCTCAAAGTAGGTA	2.71	0.402	8
1	7619996	+	40	AAGGAATATTGATCAAGCTGAAGGACTATGCAACGGAACAA	2.23	0.45	4
1	7620588	+	39	CATTCAATTATAATAATGTCATATGTCAGGTGCTTCATTTT	2.2	0.768	5
1	7635212	+	40	ATCTCAAAAGAAATAAGTCTAGGTATGTAACAAGCATGATA	3.19	0.496	17
1	7638629	+	42	GTTTGTCGGGTGTAGAACAAAGTGGACGCTCTCAATAGAGA	3.34	0.436	5
1	7639049	+	40	TTCCTACTAAGTTTTCCGCTAAGCATTTATTTTCCACCAAA	2.33	0.36	7
1	7658822	-	39	ATGTATCATGATGCACCGTGAGTGGATGTCTAGGAGGCTCC	2.22	0.514	10
1	7659544	-	44	ACAATGCTCAATTATAGTGTATGCATCAGTTCCAACAGTGG	2.4	0.425	10
1	7659613	-	44	TGTATCCCTCATTCGTCTTAAGCGAACATAAAAATTTCCTT	3.22	0.647	18
1	7661171	-	42	CTAAGCCTGAAGTCTGCATAACCGAAGAGATGGAAACTATA	2.38	0.817	14
1	7661967	-	46	AGTGAAAACTATATTTCCTGAGGCGACTAACTTGTTGTGTT	2.04	0.342	8
1	7662749	-	43	GATTTTACTTAGTGAGAGTGACCTGACAAACCCATTGTGTG	2.22	0.668	14
1	7663594	-	44	ATGACATTCGATTGTAAATAAGTGAATGTGTTTAACACTTG	2.52	0.66	4
1	7664852	-	38	ATAAATAAATAGAGTAAACAATAGGTCGTAAATGCCTCTAG	4.46	0.669	20
1	7706640	-	40	CAAGAGAAACTTAATAGCAGAGTGATCACTAAAAACAACCT	2.07	0.55	5
1	7709398	-	43	CGACTACACACCAAATTTTGATGTAGAACTTAATCACGACC	2.3	0.518	7
1	7711086	-	40	TGGTTCCAATTAACATGGCGAGCGAGTCCTATGGATACTAC	3.69	0.834	44
1	7714689	+	42	CAGAGCCGCTCGTGCAAATGATGCAGAGTGTTCACTACGGC	2.61	0.44	7
1	7716575	+	40	TCAACGCACGAGAATGGCTCAGCGCGCGTGCTCGCTTAGCG	3.66	0.551	22
1	7717434	+	39	GTCTTTTACTATTTAAAACGAATTGGTACACTTGCCAAAGA	2.38	0.457	7
1	7717860	+	38	GAAAATAAGGAGGAAAAAAGAGTGAATTTCGAAGTGAATAA	2.04	0.491	13
1	7734734	-	38	GTTGACCCTATAGAATTATTATGTACCATTAATAGAACATC	1.92	0.64	10
1	7736812	-	45	TTAAGTATGAAAGTAATAATAATGAACGTCTGGTGCACCAG	2.67	0.528	18
1	7736974	-	43	TCAAGTCTAAAAATAATATTAATGGACGTCTGAAGCACAAC	3.95	0.616	23
1	7737421	-	46	CTTAACCTCCAATGTTGACGACCTGTTATATGAATACGAGA	2.89	0.733	26
1	7738117	-	47	AATTTTATTGCTACGTGAACAATGCGCGTGAACAGTAACAC	2.92	0.627	29
1	7739169	-	47	ATGATCCACACACAACAATTACCCATAATGTTGCAGGGACA	2.17	0.447	5
1	7740842	-	45	GCCAGGCGCTTAGCGCCAAGAGTGGGCGCTTAGCGCGTGCT	2.27	0.659	7
1	7741330	-	44	ATCCTCTTCTCTGGTAGGTGAGTCAGCACCTGGTCCCATCT	1.95	0.635	10
1	7741437	-	44	TGTCAGCGTCAAAGCAAACGACCTGTCCTCGCACCCTGCAG	4.45	0.878	52
1	7741441	-	44	ATCGTGTCAGCGTCAAAGCAAACGACCTGTCCTCGCACCCT	3.41	0.714	43
1	7741568	-	43	ACGCCCCCCTGGAGTACATAATGTGGCAGTGATGGTGTCAG	2.4	0.932	34
1	7741651	-	42	GAGAGGACACTCCATGTCTGAGCGAGTGTCGTCATGTCCTT	3.68	0.759	14
1	7742087	-	46	ATGCATGTCCATGGATGCTGAGGTGGAAGCAGGTGGAGGTC	2.43	0.912	34
1	7742118	-	44	GTCCGACGTGAATGGACCTCAGCATCTGACCATGCATGTCC	5.64	0.632	34
1	7742301	-	45	CAGCAATGAGGTCTTCATCGACCGCAGGATCCTCAGCGGCT	3.08	0.641	19
1	7742324	-	41	GCCCCAGTCAGCGCTGGCTAAGTCAGCAATGAGGTCTTCAT	2.28	0.442	4
1	7743095	-	44	GAGAGGTGTCTTACTATGTGATGTACTATTGTCTTAGCTAC	1.94	0.727	33
1	7748339	-	38	GAAGGTTAGCTAGGAGGGTTAGGTGGCAAAGTTAGGTACGA	2.29	0.72	5
1	7755234	-	109	GTTAATCCGATCCGTTCATCAATGGTCGGCAAGTGTGATGG	2.28	0.431	45
1	7755312	+	104	AAGCAAAAGCTTAAGTAACGATCGGACGATAATAAAAAGTC	1.82	0.379	29
1	7761448	-	39	AGAATCCACAATTGAATTCTACCGAATTCTATGTTGTTACT	2.49	0.446	3
1	7762598	+	39	CTTAGGTCATTAACTTGAGTAGGTGATAATGAATTATGAAC	1.91	0.54	4
1	7763124	+	43	TAACGTGCTTTGGAATCTCGAGGCCTTACAACGAGACAAAT	1.91	0.395	4
1	7763390	+	42	AAATGTGCTTTGGAATCTCGAGGCGTTATAGTTACCTTAAG	2.73	0.594	9
1	7764064	-	39	GGTCCAGCCACAACACGACCATCGACTCTAATGCCTAGATG	3.36	0.451	8
1	7765007	-	41	GTATTCCATCCAATCAGTGTAATGATAGCCTCGCATGTCAA	2.51	0.405	4
1	7765107	+	41	GGTTGAAGAAATAGTGACACATACACCAGCGTACATGGAAT	1.93	0.235	13
1	7767555	+	42	CATAATCTGTCACAATAATAACCCACCAGGCAACCAGCATG	1.99	0.562	3
1	7843275	-	40	TAATGTTACTAGATTCAACTAGGTTTTTACTACTAAGTTAA	3.79	0.687	14
1	7844820	-	39	TAGCAAGGTTTAGGCAAACGAGTTAGAGAGAGCTTTTGAAC	2.37	0.596	25
1	7855464	-	38	CTGAGGGTCTATCTTCTGCTACTCCCCAAACATCTACTGCA	2.6	0.375	5
1	7858543	+	38	GCCTTACCAACTGAGACTGCACCGATCGAGCAAGGTATAAT	3.29	0.575	4
1	7859049	+	39	TCTGGTTCAGATGTTGGTTCAGTTAGCAGTTGTTGTTTATC	2.85	0.531	8
1	7859244	+	40	ACCTGGATCTCCAAATTTTTAATGGCCGACTCAGTACTCTT	2.94	0.505	17
1	7859625	+	39	GGCTGACTAACATGTAATTGAGTTGGCAGCTTACTCAGTGT	2.17	0.816	24
1	7861964	+	40	TCTACTGAGCAAATATAAAAACTAAACAAGAAATATTTACA	2.43	0.45	11
1	7862337	+	40	TCTACTACACCATTCATGCTAGGTTTTCCTAGCATAGTGTA	3.25	0.482	5
1	7864277	+	40	GTTCTAATGAAAAAAAAAACAGTGCACAATTGCAATTATTG	2.82	0.494	5
1	7866903	+	41	TCCTTTCAAAAACAAAAAATAGATACCTGCCTTGAAACCTT	2.31	0.436	5
1	7868761	+	50	TCCCAAGCCACCTTGAAGAGAGTGCACGGGTTTCCTAGGTG	2.86	0.648	23
1	7868941	+	50	ATGGTGACATTTTTGTAATTAACGGACGTTGTTAACGACAG	3.88	0.584	12
1	7869172	-	38	ATTAAGACAATGAAGTTCGGAGTGAGAGTAAGACAATGAAG	2.06	0.419	16
1	7870323	+	46	CTGTTTCGGTAGGGTCCATCATATAGAAGGTTTTACTCCCA	2.07	0.51	4
1	7870645	+	50	GCGATTGATAATGCCCTATAACCCAATTACAGCTCAAGAAA	2.42	0.504	8
1	7870727	+	50	TATTATGTACAATATAATTGACTTCTTGATCAATTTGGTCC	2.43	0.53	6
1	7871621	+	46	TGCTTGCTGATTGATTTAGCAGTTACTTGGTCATTCTCAGC	2.34	0.356	4
1	7874929	+	46	GAAAAAACATGATAAAGGCAAATGGTCATTAAAGATCAATG	2.49	0.618	24
1	7878459	+	42	CACAATTACTGTAATTGATTACCAGACAGGATTTTCAGAAA	3.81	1	30
1	7910624	-	41	AATGGGGCCCATTCGCCTTTACCTGCCAAGATTCTTACTTT	2.24	0.519	4
1	7910796	-	39	CTTCTCACATCTTCGGTCAAAGGTGTCATATAGATTGGCTA	2.2	0.555	6
1	7910908	-	40	TCCATGAACGGTGGCCTTCTAGCGGGCAAGCATGCCTCACC	3.68	0.543	5
1	7922958	-	42	ATATCAGAACATTAACTGGTAGCGAACATCAAAATACTTTA	4.27	0.932	59
1	7922959	+	42	AAAGTATTTTGATGTTCGCTACCAGTTAATGTTCTGATATC	2.46	0.345	4
1	7923341	+	39	ATTTGACCAAACAATTTGTCATTCGAGAGGTCCTCCTACAA	2.96	0.553	17
1	7923346	+	38	ACCAAACAATTTGTCATTCGAGAGGTCCTCCTACAATCAGA	2.94	0.684	32
1	7924403	-	38	TCTATTGCTGTCAAATTCAAAGGTGTCAGCAGCCTAAGAAT	2.02	0.698	22
1	7926428	+	45	ACACTTGCAGCCTCATTGAGAGCTGACAATAAAATAGTTAT	2.58	0.466	7
1	7927124	+	42	ACAAATGAAACCGTTCAGCAAGTTAATGATTATATACTATC	2.14	0.391	4
1	7929162	-	48	TTCAACAAAGTGCTGAACAGAATGGACAGGAGGCAGAAACC	1.77	0.407	9
1	7929208	-	49	TACTGATGAAGGTCTGACTAAGGCAGTTGTGCTCCTTGGAA	2.86	0.532	30
1	7930253	-	61	TAGGTAGAGATCGCACGGGTAGTGGTTAGGTGAGAAGGTTG	2.39	0.348	11
1	7930838	+	59	GTGTCCAGTATTTTCGGGCAAGATGTCAGGACATCGTATCC	2.11	0.475	13
1	7931530	+	65	CAGCAGCAGTCTCCCCCTCAAGGTCATATACATGCAACTCC	2.23	0.426	14
1	7931535	+	64	GCAGTCTCCCCCTCAAGGTCATATACATGCAACTCCCCCTC	1.69	0.461	15
1	7932154	+	63	TTTGACAGCAAAGGATTCTAAATGCTTAACAGTTTGATCAA	2.59	0.462	12
1	7932269	-	55	ATTGGTGCTGCAAACTGGGTACCCACCAATCATACTTCCAC	1.96	0.395	8
1	7932362	-	54	AAGGAAATCACTGCCAAACGAGTCCAGCATTGGCCAAAGAA	3.29	0.485	21
1	7933651	+	57	TGTAGAGGGGCGTGTGAAGCAACGGTCGAATTTGTTTTGCC	3.42	0.68	27
1	7933677	+	56	CGAATTTGTTTTGCCTCAGTAGTGAACGTGCTATTAATGTT	3.5	0.817	51
1	7935404	-	50	GATGAATCAAACATCAACCAACCTGACAAGAGACCCTCCAT	2.05	0.467	3
1	7937259	-	39	AAATCTGGAGGCTGAAAAGGAGGCACATGAAGAGGAGATCT	2.34	0.678	12
1	7937479	+	55	TTCACTCTCTGTATCATCAGATCGACATACAGAAAGTCCTT	3.03	0.584	41
1	7937678	-	42	TTCAACAAAGTGCTGAACAGAATGGACAGGAGGCAGAAACC	1.85	0.48	10
1	7937724	-	39	TACTGATGAAGGTCTGACTAAGGCAGTTGTGCTCCTTGGAA	2.43	0.451	13
1	7937777	+	49	TCATCTTCTTCTCCTACATCATTGGACACGAACGCCAGATT	1.99	0.622	13
1	7944259	+	41	AGACCTGTAAAATAAAGATCAGTTACCAAAGGAAAAACGTT	2.42	0.472	15
1	7944583	-	40	CTTGTGCATGAAAAATTGCTATTGACCGTTAAGAAAAAGGA	3.24	0.583	15
1	7946487	+	46	AGTTTATAGGCCACTGGGCCAATGCGCGCCGTTATCTGAAA	2.56	0.583	23
1	7946503	-	47	GCGGTTTTATGGACCCTTTCAGATAACGGCGCGCATTGGCC	1.94	0.349	3
1	7946519	+	43	TATCTGAAAGGGTCCATAAAACCGCTTGGCTAGCTTGGAAT	2.61	0.438	4
1	7946551	+	44	GCTTGGAATATGTCGGGGCCAGCGACGTCTGCCGGTATGGT	3	0.365	4
1	7946658	-	53	TTGACGCGCCGCCTTCAACGAGCGCAGGAACTCATGAAGGT	3.22	0.501	15
1	7946665	+	43	TGAGTTCCTGCGCTCGTTGAAGGCGGCGCGTCAATTGGGCG	4.23	0.591	11
1	7946678	+	39	TCGTTGAAGGCGGCGCGTCAATTGGGCGTGTACTTGCAGAC	2.51	0.426	3
1	7947684	-	48	TACACCATCAACTACAAACCAGGCGCCACCAATGTCGTCGC	3.89	0.5	25
1	7948024	+	50	AGTTGGGATTGGCCAACACGAGCGCTTCGGTCATAGCCTGT	2.57	0.463	4
1	7948029	-	44	CTGCAACAGGCTATGACCGAAGCGCTCGTGTTGGCCAATCC	4.38	0.697	27
1	7948084	-	48	TCTTCGCAAGGACAAATTCGAGTGGTCCCCAGACGCGCACC	2.03	0.408	5
1	7948578	-	50	CAAGGCTTCCACCAGATAAGAATGGCCGAGGAAGACACGCA	2.37	0.536	23
1	7948937	+	50	ACGGGGAGGTGGTAAAGATGAGGGCTCTGCGAAGATGGCGA	2.44	0.533	8
1	7949095	+	54	ATATGCTTTGAGTCTGGGCTAGCCGTTTTAGTTGGTGGGCT	3.1	0.317	4
1	7949454	+	54	AAATTGTGAGTCGAGCCACCATCGACTAGGATGATCACCTG	2.65	0.471	6
1	7949495	-	43	CCCCCCAAATGTTCTGCCTCATCGGTCAGCTGCGTAGCCAT	4.68	0.959	42
1	7949497	+	53	GGCTACGCAGCTGACCGATGAGGCAGAACATTTGGGGGGCT	2.73	0.666	26
1	7949907	+	55	ATAACGGACGCAGCGCTTGTACCTCCCGGCGGAGTTCCGGA	2.8	0.563	21
1	7949992	+	54	TCCCAAGGTACGATTTGCCAAGCGCTCGAATTCCGTTAGGT	3.91	0.681	42
1	7949997	-	46	CGAATACCTAACGGAATTCGAGCGCTTGGCAAATCGTACCT	3.66	0.746	22
1	7950019	-	46	TTCAGCAAACCGACACGGTCAGCGAATACCTAACGGAATTC	3.6	0.549	25
1	7951841	+	40	TATATACAAAAATAATTTTCAATGAATATTATCAACCACCA	3.16	0.713	27
1	7957239	-	40	GCTTTGTTCTTCCCACAAGCAGTTGTCAGTAATGCACTCTC	2.65	0.578	18
1	7990305	+	38	GCAACCGTTGACCCTTGTCTAGGCCGCGGGTCTCGCGTGAC	3.64	0.658	5
1	7992411	+	39	GTAGCAGCTTCACGATCATCACCGATCACCGTAGCTTGAAG	2.55	0.584	7
1	7994145	+	38	TAACAGGAAATAGAGGGTGTAAGTAGCAGAAAAGCCCAAGA	2.21	0.62	16
1	8022182	-	41	AATGATCCGACAAGTAATCTACCGGTCATATCCGCCTGGTT	3.12	0.632	18
1	8025597	-	43	TGCAGTGGAGTATAGATTGCAGGGAACGATGGCGAGATAAA	3.28	0.748	34
1	8025915	-	44	ATATATTTGAAGAACTATTTAATTAGTTCCGAAATTCTCAA	3.23	0.446	17
1	8026149	-	42	ATAGGAAAATGTTATTTTTAAGGCAATTCCAATGTTTTTCC	2.86	0.616	5
1	8026291	-	44	CTACATCTGCATGAAGTTCGATTGGGCGGCCCATGTAAGTG	2.95	0.696	5
1	8029894	-	43	GGCGGAGTAATGTGTAGGTAATGCATCGAGATGGACTCCCT	2.64	0.636	25
1	8030319	-	44	GTTTCGTGGATCGCCTGGCGAGGCGATATCAGAGAGTCAAC	2.53	0.84	17
1	8030654	-	42	GTTTCTGTGCGATGATCTGTAGCGGCCATGTACCCAAGGAC	4.82	0.631	29
1	8030682	-	42	TCCAAGAGGCAAAGCAGACGAGGCACATGTTTCTGTGCGAT	2.77	0.981	28
1	8032054	-	104	GCCGAACCAGTATAAAACTGAGTTTGCATTTTCTCTTCCCT	2.14	0.298	25
1	8032513	-	102	CACAATTACTGTAATCGATTACCAGACAGGAATTTCAGAAA	2.51	0.456	4
1	8032751	-	105	AATTAGCAAAGGTTTGGCCAAGTGATTTAAAATAAAAAGTG	2.05	0.3	21
1	8032771	-	110	AGGAAGGGAATTCCTAATTGAATTAGCAAAGGTTTGGCCAA	2.12	0.495	12
1	8032967	-	108	CTTGCTTGAATCTTGATTTCAGGTATTGTATTGTCATCATC	2.58	0.538	45
1	8033021	-	115	AAAAATAGGGGGAGTAAACGAATGCACATTTTATCTATATA	2.07	0.657	44
1	8033417	+	135	TCTAAAAGCTAAGAAGACGGAGGAGGTGGTGGAAGATCGAA	2.05	0.217	22
1	8033521	+	134	GCGTGAATCTAACGAGTCAAAGCGGTCACCAACATACGAAC	3.42	0.403	37
1	8033835	-	131	CTGGGCCCATTTGGTTCGGTACCGAATGCATAAGGCATTAC	3.5	0.983	94
1	8033836	+	140	TAATGCCTTATGCATTCGGTACCGAACCAAATGGGCCCAGT	3.35	0.744	126
1	8033860	-	131	CTTTTCTAACCGGTCGTCAGATCGACTGGGCCCATTTGGTT	2.29	0.357	8
1	8033864	+	138	AAATGGGCCCAGTCGATCTGACGACCGGTTAGAAAAGCCCA	1.97	0.359	15
1	8033867	+	142	TGGGCCCAGTCGATCTGACGACCGGTTAGAAAAGCCCACAT	3.82	1	311
1	8033872	-	130	TTCTTATGTGGGCTTTTCTAACCGGTCGTCAGATCGACTGG	4.77	0.981	180
1	8034005	+	148	AATGACCCGGCCAACAATCTACCGGTCATTTCAGCTTGATC	3.61	0.619	107
1	8034151	-	138	TGCATGGTACTTCTATGATCATTGATCAGTCACTTTTCTTT	1.75	0.304	25
1	8034239	+	143	ACCTTTACAAGTTCAGGATAATATGGCAATTTAAATGACAT	1.82	0.414	21
1	8034571	-	136	TTCACTCCTCTTTCACTTCCACCGATCAAAATCCAGAAAAA	2.65	0.433	28
1	8034638	+	157	CGTGATTTGGTGAAGAATCGAGTGAGAATCGAAGGTTTGAA	2.51	0.609	56
1	8034939	-	139	ATTAGTAGTGAACATTAGTCATATAAGATGTATTTGAGCAT	1.88	0.432	11
1	8036431	-	162	AAAAGGGTATAATCAAGAAGAGGGGATAGACTATGAAGAAA	2.31	0.432	55
1	8036746	+	202	TATCACCAATAATATTGTCGAGGGGATGATCTCTTGAAGTT	2.12	0.592	47
1	8036895	-	172	TTGTCAACAAAGAATATGCTAGATGACATTGCAGATTCTTT	1.91	0.309	38
1	8036948	-	173	CTATGAATATAGAGGAATCCATTCATGTTACCTTTGATGAA	1.72	0.146	5
1	8037043	-	179	AGATAATCTAGGAAAATTCGATGCAAAATCTGATGAAGGCA	1.47	0.173	30
1	8037281	-	179	GAGTTGTTGAGAGGAAAAATAGGTCATTGGAAGAAATTGCA	1.62	0.206	32
1	8037607	+	215	GATCCATATGCAATAACTGTAATGGTCGAGTGGTTGAAACA	3.41	0.605	125
1	8037972	+	217	CCTTTGTCACATAGTTGACTAACGCTAAGCAGGCTATGCTT	2.02	0.286	22
1	8038071	-	180	ACATATGGTGACAACAACAAAGGTAGAATTCTTGGAGTGGG	1.7	0.286	15
1	8038170	-	194	TTGAGAAAGAAGTGGTACATAGATAGCGGATGCTCAAAACA	1.5	0.17	3
1	8038220	+	206	CATAATCAAGTTTTTGACTTAGGTACCCAAATTTTATTGGG	2.14	0.429	53
1	8038244	-	184	TCGGTTTATACTAACATGCAAGGACCCAATAAAATTTGGGT	1.98	0.319	5
1	8038803	-	195	AGAGGTAACATCTTCAAACAACTTATCTATTTCTTTTGATG	1.71	0.314	6
1	8039012	+	229	CAATCAACCCTCAGATGTCCAGGTTGATTGCATTCAAAGCA	1.94	0.23	48
1	8039089	-	213	TTAAAGTAAGAGGAAATCAGAGGCGACCAAATTTTAAATCA	1.7	0.247	44
1	8039123	-	208	CTAAGTTTCTTTGTAAAAAGATTCAACAAATTTCTTAAAGT	1.77	0.305	37
1	8039349	-	216	AAGTAGAGAATGGCAACCCAAAGTAACGGCTATTTCTGAAT	1.87	0.616	69
1	8039365	-	214	AGGTGCTAAGATGTTTAAGTAGAGAATGGCAACCCAAAGTA	1.93	0.326	30
1	8039919	+	248	TAGAATTTCCTTCTGGAAATAAGGAATTTGCTGAGGCCATC	1.72	0.163	6
1	8039925	-	209	GAAAAAGATGGCCTCAGCAAATTCCTTATTTCCAGAAGGAA	1.55	0.118	5
1	8040052	-	217	GATTTTTAATTAGGGGAAACAGTTTGGAATATCTTAATTCA	1.61	0.145	10
1	8040206	-	224	GCCGAACCAGTATAAAACTGAGTTTGCATTTTCTCTTCCCT	1.89	0.265	51
1	8040903	-	214	AATTAGCAAAGGTTTGGCCAAGTGATTTAAAATAAAAAGTG	1.75	0.245	7
1	8041119	-	205	CTTGCTTGAATCTTGATTTCAGGTATTGTATTGTCATCATC	2.01	0.365	32
1	8041173	-	212	AAAAATAGGGGGAGTAAACGAATGCACATTTTATCTATATA	1.78	0.493	15
1	8041210	-	203	CTTAACAAACTTAGAAATCAAGTGATCATGTATTCCGAAAA	1.88	0.387	4
1	8041422	+	216	AATAACATAAAATGTTAACAACCACAAAATATCCAAGACTG	1.48	0.198	20
1	8041475	+	223	ACAAGATAAATAAGCAAAGTACTTAGCATAATAGTGTAAAT	2.01	0.384	30
1	8041569	+	221	TCTAAAAGCTAAGAAGACGGAGGAGGTGGTGGAAGATCGAA	3.07	0.341	87
1	8041604	+	226	ATCGAAACTCTGACGAATGTATCCGACATCCTCTTCAAGCT	1.69	0.152	31
1	8041673	+	214	GCGTGAATCTAACGAGTCAAAGCGGTCACCAACATACGAAC	2.69	0.387	86
1	8041812	+	222	TCCTTCTTCAGCCATTGTCCATTCCGATCTTTACGATACCC	1.52	0.249	25
1	8041843	+	220	TACGATACCCAAAGGAGGTCACTGCACCAGCACCAATTGCA	1.68	0.711	11
1	8041987	-	197	CTGGGCCCATTTGGTTCGGTACCGAATGCATAAGGCATTAC	3.24	0.903	111
1	8041988	+	222	TAATGCCTTATGCATTCGGTACCGAACCAAATGGGCCCAGT	4.36	0.94	226
1	8042011	+	223	GAACCAAATGGGCCCAGTCGATCTGACGACCGGTTAGAAAA	2.28	0.291	59
1	8042016	+	216	AAATGGGCCCAGTCGATCTGACGACCGGTTAGAAAAGCCCA	2.11	0.233	25
1	8042019	+	218	TGGGCCCAGTCGATCTGACGACCGGTTAGAAAAGCCCACAT	3.74	1	284
1	8042024	-	185	TTCTTATGTGGGCTTTTCTAACCGGTCGTCAGATCGACTGG	4.58	0.9	196
1	8042157	+	221	AATGACCCGGCCAACAATCTACCGGTCATTTCAGCTTGATC	4.04	0.697	179
1	8042301	+	223	GAAAAGAAAAGTGACTGATCAATGATCATAGAAGTACCATG	1.51	0.261	5
1	8042303	-	183	TGCATGGTACTTCTATGATCATTGATCAGTCACTTTTCTTT	2.03	0.383	40
1	8042391	+	210	ACCTTTACAAGTTCAGGATAATATGGCAATTTAAATGACAT	1.78	0.417	23
1	8042527	+	208	TTCTAGAAGAAAACTGAGAAAGGTACCGTAGACGTTGATCA	1.9	0.535	48
1	8042649	+	213	CGGCGATGGGCAGCAGCGGTAGCGGTGGAGGATGATCCCTT	3.04	0.345	29
1	8042723	-	174	TTCACTCCTCTTTCACTTCCACCGATCAAAATCCAGAAAAA	2.64	0.452	46
1	8042790	+	208	CGTGATTTGGTGAAGAATCGAGTGAGAATCGAAGGTTTGAA	2.65	0.561	36
1	8043091	-	160	ATTAGTAGTGAACATTAGTCATATAAGATGTATTTGAGCAT	2.14	0.542	47
1	8043589	-	136	GAAGCGGAGTATATCTTTGCAGGTAGTTGTTGTGCACAAAT	3.25	0.724	93
1	8043953	+	176	CTCGATATTGTTTTATGTCTATAGACTGACCAGATTCATCT	1.84	0.235	9
1	8044583	-	130	AAAAGGGTATAATCAAGAAGAGGGGATAGACTATGAAGAAA	2.02	0.37	30
1	8044898	+	164	TATCACCAATAATATTGTCGAGGGGATGATCTCTTGAAGTT	2.3	0.673	60
1	8045088	+	156	TATAGCATTAGATTCATCAAAGATAACATGAATGGATTCCT	4.06	0.713	132
1	8045352	+	159	TCTATTCATGATGTAACATGAAGTATTGACAGCTTCAGCCC	2.27	0.657	10
1	8045759	+	138	GATCCATATGCAATAACTGTAATGGTCGAGTGGTTGAAACA	3.29	0.539	83
1	8046124	+	136	CCTTTGTCACATAGTTGACTAACGCTAAGCAGGCTATGCTT	2.03	0.269	6
1	8046223	-	105	ACATATGGTGACAACAACAAAGGTAGAATTCTTGGAGTGGG	2.36	0.455	21
1	8046285	+	132	AGATATGTGTGTAAAATTTGATACATCTCCAGTCATATGTT	1.63	0.198	10
1	8046372	+	127	CATAATCAAGTTTTTGACTTAGGTACCCAAATTTTATTGGG	2.39	0.463	51
1	8047164	+	123	CAATCAACCCTCAGATGTCCAGGTTGATTGCATTCAAAGCA	2	0.272	28
1	8047194	+	118	CATTCAAAGCATTTTAGAGTAGAGGATGAATTTTCTGTCCT	2.34	0.329	18
1	8047275	-	96	CTAAGTTTCTTTGTAAAAAGATTCAACAAATTTCTTAAAGT	2.12	0.392	12
1	8047436	+	116	TTCCATCTCGTGTTCCTGCAACTTACCAAATAAAGTGGCAA	2.26	0.636	50
1	8047448	+	118	TTCCTGCAACTTACCAAATAAAGTGGCAAGAGACATGTTAG	2.19	0.65	25
1	8047497	-	97	AGAGAATGGCAACCCAAAGTAACGGCTATTTCTGAATCAAG	1.63	0.206	13
1	8047500	-	94	AGTAGAGAATGGCAACCCAAAGTAACGGCTATTTCTGAATC	2.88	0.28	5
1	8047517	-	97	AGGTGCTAAGATGTTTAAGTAGAGAATGGCAACCCAAAGTA	1.96	0.342	8
1	8049049	+	98	GAAAAACACTTTTTATTTTAAATCACTTGGCCAAACCTTTG	1.8	0.255	9
1	8142616	-	45	TTATAATAATGTGTTTTTTTAGAGAATAATAATGTGTATTC	2.22	0.395	8
1	8142755	-	43	AAATAAAACTTAATAAACCGAAGTCACGTTAATCCTTGAAA	2.58	0.83	6
1	8143092	-	39	GATTATTGTTGGAAATTATTATTGGTCAGAATTTTATACGG	2.35	0.422	8
1	8143485	+	41	GCCAAACGCCAGTTGAGGAGAACGCGCGAGGAAGAAGCAGA	2.87	0.698	14
1	8144413	-	38	GTTATTGATGTAGAAAAGTGAGGCCAAAAGAAAATGTCAAG	2.68	0.48	10
1	8145506	+	38	GGAGTAGTGAGCACAAAACGATGCCGTATCGCAAAGCAGTG	2.93	0.569	22
1	8145546	-	38	TGGAAAAAAAATTTTCCACGATACGGCGTCGTTTTGTGCTC	4.23	0.614	20
1	8145678	+	39	TTGATTCCGAGTCGACTCGTAGGGACCAAGTAAACTCTTAA	2.25	0.44	4
1	8147402	+	38	ATGAAAATCTTGATGATGCTACCGAACCACCTCAACTTCAA	3.04	0.627	22
1	8153314	+	38	AGTCGTTTGGGTTTTAATCGATCGATTGAAAATCTTTTAAA	2.94	0.596	5
1	8157885	+	39	GAAGAGGAAGAGAGAAGTCGAGGCGCTGCAGAATTATGACC	2.94	0.548	24
1	8161015	-	39	CGAAAAGCTTGGTTCGAGGTACTTACCCGTTGAAGATCGAA	3.03	0.71	29
1	8161182	+	40	TAAAAATAAAATAAATTTCCACCGATCGTTTGAATTGTATT	4.13	0.695	19
1	8161238	-	39	ACGTGGTTACGGCACGACCGAACGGTCGGAATTTATTTTAA	3.38	0.797	21
1	8161334	+	40	TAAAATAAAGCGGAAAATCAATCGGACGTTTTTCTCTTTGG	7.01	1	85
1	8164681	+	40	ACGTTTTTACTCCAAAAATCAGTGCGAATCAAGTCACTCCC	3.38	0.47	6
1	8166006	-	42	GTATAGTTGAGAGGCAAGCCATATGGCGGGAAGGCGTGCTC	3.5	0.803	64
1	8168177	+	38	CACTTCCCGCGCCTACGTCCAGTCCTCAAGCAACCCACTTG	2.54	0.378	4
1	8168513	-	38	ATCTATTCAAATTTTTTATGAATGGCCATTAAAAAGAGTTT	2.69	0.886	7
1	8170564	+	40	GATTACATGTCCTCACCTTCAGAGGACAACATGTCCTCGCC	2.52	0.614	17
1	8201673	+	40	TCATCCGGAAAATCATCTCGAATGGGTGAGTCCTCAGACGC	2.24	0.694	7
1	8201824	+	39	TTGGTTCAGCCTTCTTCAATAGGTACTTTAGAGCTGCATGG	2.71	0.646	18
1	8211152	+	38	AGATAGCGGATGTTCAAAACATATGACGGGAGACGCATCAA	2.53	0.381	17
1	8215165	+	38	CTCTGCACATGATGCCCGCCAGTTGGTGTGCACCAACCATG	2.36	0.334	3
1	8251930	+	39	GTTATCTGTCAATTTAGTGTAGTTGTCGGTGTCTCTGCGTA	2.84	0.38	5
1	8252400	+	38	GGGTCGAAGAATGCAAAGAAAGGCAACGGGCCCAACGAATG	1.94	0.492	4
1	8253861	+	43	AATATTGCGATTTTAATATCAGTGAACACAACAAACACCGC	2.88	0.583	16
1	8254043	-	38	AGCAAGGCAAGTGTAAAACGAATAACTGAGTTACCTTGTGG	2.46	0.441	13
1	8254254	+	45	CGTGGATGTAAAAGGAGATGAGTGGTCAGGAGAAGTGCGAG	2.62	1	33
1	8254342	-	40	CTGCACCACCAGACGACGTCAATTGCCAGTTCTTTTGCATT	2.73	0.529	8
1	8254767	+	43	AAAAATTGTAAACAAAATATACCGCTCGTGACGCAAAAATA	4.19	0.616	29
1	8254772	-	41	CGTAATATTTTTGCGTCACGAGCGGTATATTTTGTTTACAA	4.51	0.589	22
1	8255273	+	42	TTATTTTCTTTTTATTTTTGAGGTCGACAAAAGCGAGGCTC	1.81	0.429	8
1	8255679	+	42	TCCAACGTGGTTACGGCACGATTGAACGGTCGGAATTCATT	2.26	0.873	23
1	8255906	+	44	TGAAAAGCTCGGTTTGAAGTACTTACCAGTTGAAGACTGAA	2.12	0.625	3
1	8256183	+	43	GGTTGCTTCCTCCAGAAGCAACCGCCTTATGGAGGAAGAAA	2.17	0.393	7
1	8257146	+	46	GAGAATTGGCAAATAGCGCTAGGCAATCAATTCGCGGGGCT	2.25	0.373	3
1	8259906	+	44	TAGGTGCGACGGGGACTCCGAACGACTGGCAGAGTCCTGTG	2.72	0.888	15
1	8260516	-	38	TGAGCACCAGCAACGCTTCGAGGCCATCAAGGGATGGTCAT	3.57	0.848	18
1	8261432	+	41	ATACGTCATTGGGGCATTTCACCGAGCACTTGGTGGGCGCA	2.91	0.809	31
1	8261441	-	40	GTCTAAACATGCGCCCACCAAGTGCTCGGTGAAATGCCCCA	2.41	0.536	16
1	8262168	+	40	ACAATACGCGGCCAATCGTGACCGGTCATCGTCTTACCTTG	2.47	1	30
1	8262173	-	43	TCAACCAAGGTAAGACGATGACCGGTCACGATTGGCCGCGT	2.06	0.819	11
1	8262549	-	45	CTTGAAGTCTGGGGCAATCGAGAGGACCGTTGCATGTTCTT	1.93	0.506	6
1	8263525	+	43	TTCTTTACATGGGCGCAACAATCGCTCTCCATGGTGAGCCA	2.98	0.548	6
1	8263790	-	42	GTATTTCGACATCAAACAATATGTCGAGAACAAAGAATACC	3.82	0.58	30
1	8263792	-	39	TGGTATTTCGACATCAAACAATATGTCGAGAACAAAGAATA	3.88	0.736	57
1	8264366	+	48	CATCTGGGAACTCAGGGTGCATCGGCCGATAATCCTAGAGG	3.18	0.579	34
1	8264375	-	41	CCAGCAACCCCTCTAGGATTATCGGCCGATGCACCCTGAGT	3.7	0.593	23
1	8264481	-	42	CCCTCATGGGACGAATCGCTAGGTGGCAGGTACTATTATCT	2.01	1	13
1	8265303	+	46	ATTATAGCAGAACGTCCCCCATAGGGTGACGAAAGTGGTCT	3.3	0.524	22
1	8265467	+	49	CTTTAGGACTGGCTTGGTTTAAGTCCCGATAGTCTACACAC	2.67	0.598	7
1	8265888	-	39	CACCAGAGTTGGAGAGGTTGATCGCTCAGGAAGAACGTGAA	3.11	0.701	36
1	8267197	+	59	CGTTAAGAACCTTTATCAACAGCGCACGATGAGGCTCGGAG	4.38	0.562	17
1	8267399	+	58	CGGAGAATCTACTTCTTTCGAGGGGGTAGCTACATCTGTGG	1.91	0.674	14
1	8267465	+	57	CTTGGAGGGCAACTCCGCCGAGCGGGGGGAAGTGAACACCC	2.98	0.391	11
1	8268011	-	40	AATCCGCTAGCTAGTCATGGAGGGGCTAGCGTGAACGCCGT	1.88	0.409	4
1	8268941	+	59	TGGGAAGCTTCCAGATTGGTATACCATGCTACAGCTGCTTC	3.69	0.401	7
1	8271014	+	45	CGAGAAAACACTGAACTGCCACCCAACAACAGAAAACACTC	2.91	0.695	38
1	8271460	+	47	ATAATTTTTGGCTGACCCAGATTGAACGACTCATATAGGTT	2.34	0.687	16
1	8271468	+	47	TGGCTGACCCAGATTGAACGACTCATATAGGTTATATGTAA	2.32	0.576	3
1	8274322	+	45	ATATTGTTAGCCAAATATAGAGTGGACAATTAATTATGACT	2.45	0.842	34
1	8277740	+	39	ATCGCAACCCTAACTTTCTCAGGCAATATACCACGAACAGC	2.06	0.317	3
1	8278721	+	39	ACAGGCCATGAACTGTGACTAGTGCTCAAGTTACCAAATGG	3.01	0.532	3
1	8284030	-	40	AAGGCGGTTCCAAGGAACCGATGTAGAATGTTCGTTAGTGG	2.32	0.653	26
1	8293117	+	41	GCCAAAATGAAACGAAAATGAATGGTGTATGAAGAAAATAA	2.89	0.498	4
1	8293136	+	41	GAATGGTGTATGAAGAAAATAATGAACAAACAAAGGAAGAA	4.52	0.877	52
1	8293923	+	43	ATAATTTCACTGGAAGGTCAAATGGACGAAAAATAACAACT	2.46	0.429	6
1	8294453	+	42	TACCTTATTTATAGACAGCTACCCACTAGCCATAAAATCTA	3.03	0.501	6
1	8296517	+	45	TGCCAAGAAACTGCACCACTAGCTAACATGAAAATGTAACT	3.58	0.472	4
1	8297846	+	44	GAGTTTGTTCTTCATGAACGACCAAATTATCTTGAGTGGGG	2.44	0.453	5
1	8298382	+	41	TCAACCACACCATTCATGCTAGGTGACCCCGGCATGATGTA	2.16	0.455	7
1	8298432	+	42	GATTCCATATTCCTCTAGGTACCTGGCAAAAGGCCCCGGAG	3.52	0.597	20
1	8298618	+	41	AAACAAGTATGAATATCTGGAGTAACCGTCTATGAATGATA	3.04	0.59	25
1	8299313	+	41	TCTAACCACGAAGTGTTTCTAGGTACTTAAGCTAAATTGAC	3.16	0.912	45
1	8299857	+	40	CTCCTTATTGCCTTTTGCAAAGCGCTTTTCAATTTTAGCAA	3.7	0.45	6
1	8326370	-	43	AAGACTGAAGAACGACGAAGAGCGAACGAAGGATGGCAGAA	3.56	0.859	52
1	8328153	+	38	GTTTCCTCTGATGCCTTCTAAGCGAATAATGTTTGTGCAAT	3.34	0.611	32
1	8329759	+	41	AGAGCTGCTCGCCTATCATTAGTGAACAAGAAATAGGCTGA	3.04	0.748	15
1	8330700	+	41	ATAGTTCTTAATCGTGAGTGAGATGACATTTTTAGGAATTT	1.8	0.543	7
1	8330912	+	42	TTCTCTTAGAGACCAAAACAAGAGGCTATGGATGCTCCATG	3.45	0.693	10
1	8333887	+	44	CTGAGGAACTGCAGCAACTGACCCAACAAATCAGGGACCAG	2.12	1	17
1	8333899	+	43	AGCAACTGACCCAACAAATCAGGGACCAGCTAGAGGAGTCC	3.27	0.722	31
1	8339124	+	38	CGTGATATAGACAGAGTCAGAGGCAGTGACAGCAGTGTGGA	2.08	0.826	49
1	8339349	+	39	TGAAATGAACATGAGGAATGATAGGTCATCTAAATAGTTGG	2.7	0.629	15
1	8340043	+	38	TTAAAATTATCTGCATTCTGAGTGAACCTTAGTTTTCCGTT	2.1	0.602	10
1	8343848	+	38	TTAGAAGTTATCCTCTGTCGAGCGCCTAACCCCTAAAACTG	4.44	0.774	32
1	8346383	-	40	GACATTGTGTATGGTGGACGAATTGTCATACACTTTTCCCA	2.78	0.624	12
1	8347149	-	44	ACTGATTCAAGTAAGGTCCTAGGTACACTAGTCGATATGAT	2.23	0.386	5
1	8347238	+	38	TACCTAATTATAGTTTTTCGACTTCAGGGCACATTGGCAAC	3.32	0.57	13
1	8348169	-	44	ATTTTTGTTCTTGTGAGATGAGTTGTCAACAGGACTACCAT	2.94	0.885	25
1	8348191	+	38	ATCTCACAAGAACAAAAATCAGGTAGGACATATACATTCCA	2.29	0.487	7
1	8349096	+	40	AAGAACAGCAAAGAATAAGCAGGTAAAATTGAGGAGAAACA	3.2	0.594	25
1	8350030	-	41	ATAGGGGGAAATAAGGGTGGAGGCAGTGAAGAGGGAGTTGT	1.84	0.673	5
1	8350971	-	40	TGGCTCGCTTAGTGTGCATAAGTGAATTTCGGCTTAGCCCC	2.22	0.429	7
1	8352947	+	40	GAAGATGCCTTGAAAGATCGAGGTTCTTCTTCTGGAGTTGT	2.23	0.651	25
1	8354772	+	42	AAAGTTAGTCGTATAAAACGACTAACACTGGGCACTGATGT	2.4	0.367	16
1	8354787	-	38	AGTTTTTGGGCCTTTACATCAGTGCCCAGTGTTAGTCGTTT	2.85	0.523	15
1	8356468	+	39	CTGACCAAGGCATTGAACTCAGGTCGAGGGGAGCCTAACCA	2.51	0.477	12
1	8356512	+	40	TGCAACCCACTACCATGACCATGTCCCTACATAGAGCACTC	1.83	0.355	4
1	8359919	+	42	AGAATCAGAACATCTATTCTATCGACCTCCTTCCAATGTAG	2.88	0.426	5
1	8363659	+	38	CAATCCCTAAGAGGTATTTGAGCGAACTCGTGTCTTTAGTC	2.88	0.777	25
1	8376477	+	38	ATAGGCTGACTTAGTAGAGTAGAGGCCATTAGGTTCAGCTT	2.71	0.599	12
1	8376686	+	39	GTTGTCTGCTGATCAGGAAGAGAGGATGGTACTTTTGCTGG	2.25	0.498	11
1	8380201	+	38	ATGTAAGATCTGTTGTTTTGAATGGCCAACAAATCTATGCC	2.05	0.6	11
1	8383218	+	43	AGGGCCTCACACCAAAATCGAGATGACACAAAAAATTCCAA	2.62	0.858	21
1	8385233	+	38	TGGATAGTCTTGCAAAACCAAGAGGCTAGGAATTTTGGACA	2.98	0.443	5
1	8481017	-	38	GAAGAATCTTAGTAGAAGGCAGGTGGTAATGACCGACGTGT	1.96	0.547	13
1	8485195	-	38	CTGTCGCTACCAACAATCCGAGGCCCCCTTTATCCAAAGGA	2.31	0.549	6
1	8485352	-	38	AATGATGGCGGTCCCCACATAGGCACCGGCATACCTATCGG	3.03	0.603	12
1	8485944	-	40	AGAGGATGACATACCTTGGGAGTTAGCTGTGAACGTTGTGC	2.71	0.618	26
1	8487727	-	42	GCCCGTAAATTAGATTTTGTAGGTAATCTGTCCCACAGCAA	2.16	0.51	3
1	8493388	-	45	GCAACAATATTAAAAAGAAGAGGCGCCAGTGGATCGCCTTG	2.62	0.788	37
1	8493637	-	45	TCGAGCCGTCTCAAACTGCCACTGCTCAGTCATCCCGATTG	2.09	0.593	31
1	8495419	-	46	ACGCAATTCTTTTGTTAGGCACTTAGCAACAAAATCATGGA	2.42	0.56	15
1	8497903	-	44	TACCATTCTGGTGATGTGTAAGTGGACAAGTCAGCCTATGA	3.25	0.815	25
1	8497948	-	44	GAGAAAGACCTAATTCAACTATGTGACGATGCTTTCTTTCC	3.77	0.703	36
1	8574855	-	40	CCAAAACCAAATGAAAAAAAAGGTGATGGAAATAGCCAAGT	2.52	0.507	11
1	8593537	-	42	GCTAAGTATGGGGGGTTTTGATGTGCCATTATTTTTTCCTA	2.13	0.777	27
1	8597530	-	38	AGAACAGTTGGAGAGTCTGCATCGACTATAGGAGGCTGAAC	3.16	0.606	16
1	8601768	-	39	ATTGGTGTATGTGTTGCTTAATCACATAATGAATGCCTTAT	2.61	0.459	5
1	8642539	-	38	CGAAAAAAAAGAAAAAAAGGAAGGAACGAAAAAAAAGAAAT	3.11	0.931	34
1	8645762	-	41	GTTGCAGCTCATGAAAAATGATGTCTTGTGCTTCTCTTGAT	2.29	0.436	3
1	8647618	-	43	CCTTCGTTGGTGACCGAGGGAAGCAGCGGTGTTGCGTGGAA	2.53	1	21
1	8648796	-	41	TGAATGAGAGAGGCAAAGGTATCGAGCAGGGTGTGGTTGCT	3.15	0.529	18
1	8649575	-	40	AACTCTACACCATTCATACCACCCAATCCCTCAAAACCAAC	2.85	0.473	8
1	8649677	-	42	TCCCTTGTCTATCCAAACTCAATGAACTAGATTTGAGGAGA	2.69	0.454	21
1	8650541	-	39	TATTATTATCAATGAAATTAACCCAACATAACTCAAGACAT	2.14	0.453	7
1	8651596	-	42	TTGTGCAAATCGGTACACTTACCGAACACATCTGAACAACA	3.15	1	11
1	8654051	-	38	TGAATTGATTGTGTGAATTGAGTGAATTGCGATACTAGATC	2	0.487	8
1	8655968	-	39	CCCCACATCACCTCAGGACGACCTGTTGGATCGAGTGGCCT	3.04	0.662	10
1	8656437	+	42	TTCCGAGTATATGTCAAGTTAATGACCGGGCTCAGAGACTC	3.37	0.636	31
1	8656799	+	41	TAGTCTGGCAGCAAGCTCCTAGGGGTCAGGGTATGTGCTAC	3.24	0.437	9
1	8657100	-	41	GATATATTATCAGGAAAATGAGGCCAGAAGGGACTGAGCTG	2.96	0.587	3
1	8658773	+	38	TTGGACGCTCTTCTCTTCCTAGAGGACATCTGCACCAAAAC	2.77	0.62	18
1	8659208	+	38	TTAGCGAGCACGGCTCGCTTAGCGGATGCACAAAAATTCTA	4.42	0.434	5
1	8694079	+	38	AGTTTGCAAAATGATTGGGTAATGATCAGAAAAGTCCCTTG	2.75	0.522	15
1	8695477	+	41	ACTTGATGGTGATTCACTAGAGCTGGCAGCAGGGATATGAT	3.18	0.497	11
1	8699625	+	39	GTAGAAATGGGAGATCGGTTAGAGGACATGATTTGTGACCT	3.41	0.688	28
1	8723525	-	55	AATATGAACATAAAATACGTACCTACTACACAAGTGGCAAT	2.02	0.444	9
1	8723844	-	53	TGAAATTGGCGGTGTTCGCGACTAACCGTATTTCCAACGAT	2.18	0.559	14
1	8726976	-	40	TTTCGAAGGTCATGATACTGATATGTCTGCAAGCGAGCATT	2.41	0.391	9
1	8727989	-	49	TTATTTCATATTTTTTTTGTAGGTGGCTGCGACGTGAAAAC	1.92	0.447	14
1	8728074	-	46	AAATAAACCACTGGGGCACAAGTTAGTTGTTTTAAAAAAAA	2.1	0.309	8
1	8728201	-	46	ATAGAGAGATGTGCAGCGCCATCGATTACAAAATTAAATCA	2.25	0.337	5
1	8728244	-	48	TGCCGCACGTATGCATGGGGACCTGCCGTGCTTGCTTATTT	2.74	0.705	26
1	8728457	-	42	CCACAGGAGGGTGAACTACAAGGCAGTGTGGTAAAATTAAG	1.87	0.402	4
1	8728651	+	46	GGGCCTCCATCTTTCAATTAAGGCAGTAATTAATGACGAAT	2.25	0.581	16
1	8728773	+	44	CTTGACCTTGATAAATGGGGATAGCTCGTCGAATATGCAAT	1.92	0.447	19
1	8730015	-	66	TAAAATAAAGCGGAAAATCAATCGGACGTTTTCTCTTTGGG	3.27	0.512	33
1	8730166	-	66	TAAAAATAAAATAAATTTCCACCGAACGTTTGAATTGTATT	2.54	0.651	35
1	8730333	+	49	CGAAAAGCTTGGTTCGAGGTACTTACCCGTTGAAGATCGAA	2.14	0.435	4
1	8730869	-	78	CATCGTTGCATAATTAAGTGAGGTTCCGTAACATTCCGTAA	1.69	0.453	11
1	8731021	+	58	GCACCTCACGAGGACCAAAGAATGGTCGCACGTCATCGAGC	2.64	0.71	10
1	8731035	+	56	CCAAAGAATGGTCGCACGTCATCGAGCAAAGGTCCCCGGAC	1.91	0.368	3
1	8731641	-	76	ATGATACGCGGAAATACCCGAGTGGTTATCCGTATAAACAT	2.06	0.634	36
1	8731739	-	78	CGCACCCTTTTGTCATCCAGAGGCGGCAGGCCCGATGACAA	2.25	0.688	15
1	8731802	-	78	TGCACCCTTGTATCATCCAGAGGCGGCGGGCCCGATGATAC	2.68	0.696	43
1	8731866	-	75	CGCACCCTTTTGTCATCCAGAGGCGGCGGGCCCGATGACAA	2.89	0.703	58
1	8731929	-	72	TGCACCCTTGTATCATCCAGAGGCGGCGGGCCCGATGATAC	2.62	0.688	65
1	8731993	-	78	CGCACCCTTTTGTCATCCAGAGGCGGCGGGCCCGATGACAA	2.57	0.622	25
1	8732056	-	52	TGCACCCTTGTATCATCCAGAGGCGGCGGGCCCGATGATAC	2.7	0.617	24
1	8732120	-	56	TGCACCCTTGTATCATCCAGAGGCGGCGGGCCCGATGACAA	2.08	0.518	6
1	8732184	-	72	CGCACCCTTTTGTCATCCAGAGGCGGCGGGCCCGATGACAA	3.1	0.796	63
1	8732247	-	68	TGCACCCTTGTATCATCCAGAGGCGGCGGGCCCGATGATAC	3.18	0.832	49
1	8732311	-	70	CGCACCCTTTTGTCATCCAGAGGCGGCGGGCCCGATGACAA	3.18	0.796	66
1	8732374	-	71	TGCACCCTTGTATCATCCAGAGGCGGCGGGCCCGATGATAC	3	0.711	53
1	8732438	-	73	CGCACCCTTTTGTCATCCAGAGGCGGCGGGCCCGATGACAA	3.64	0.932	62
1	8732501	-	56	TGCACCCTTGTATCATCCAGAGGCGGCGGGCCCGATGATAC	3.25	0.776	42
1	8732565	-	61	TGCACCCTTGTATCATCCAGAGGCGGCGGGCCCGATGACAA	3.23	0.881	90
1	8732629	-	68	CGCACCCTTTTGTCATCCAGAGGCGGCGGGCCCGATGACAA	2.99	0.763	55
1	8732692	-	73	TGCACCCTTGTATCATCCAGAGGCGGCGGGCCCGATGATAC	3.01	0.73	57
1	8732720	-	75	GTCATACTGACCCTGAGGTCATGTGACGTGCACCCTTGTAT	1.93	0.74	36
1	8734151	+	72	TTTTATGGTCATGTGATGCTAGGGCTCAGGATTCATTTCCT	2.21	0.357	10
1	8735104	-	76	GGCTCAGGGTGATGCTCCACAGGCCGCAGGCGCGCCCCCAC	2.23	0.472	17
1	8735283	+	69	TCTGGGTCCAAAGGGTGCCTAGTGGGCGCCATACCTGCAAA	4.91	0.849	81
1	8735319	+	66	GCAAAAACATATATGGCATCAGCGATCAACTGAGCCACATG	3.23	0.483	26
1	8735381	-	73	ATTCCGACCTCCCCATGCCTAAGTGCCAGCTGGTGTACGCC	2.33	0.656	38
1	8735411	-	68	TCCTCAGCAACATCCTGCCCACCGATCATAATTCCGACCTC	3.14	0.617	35
1	8735487	-	71	CGGACTGCTGCAGGGAGGCGAGTGCGAATCATGCGCACCAA	1.8	0.519	4
1	8735546	-	69	ATGGGTTCGATGAGGAGGCCATCGCCCAGCTGCTATGTATA	3.7	0.871	100
1	8735655	+	74	AGCTGGCTGATAGCGTCGGCATCGAACGGGATCCACTGACC	3.78	0.817	75
1	8735656	-	68	GGGTCAGTGGATCCCGTTCGATGCCGACGCTATCAGCCAGC	2.36	0.377	24
1	8735678	-	68	GTGACATGAGGTCCTGGGTTAGGGGTCAGTGGATCCCGTTC	4.1	0.699	43
1	8735952	-	68	AGGAAGGACAAGGCGGCCGAAGGAACTAGTTCCGCTCCGGA	1.95	0.567	44
1	8736219	-	68	GAAGTACGTGTAAATAATCTAGATAACGAAGCTGCCTTGAT	2.17	0.379	6
1	8736966	+	70	TAATGCCATTGAGGCATTTCACCGAACACTTGGTGGGCGCG	2.81	0.911	38
1	8736992	+	68	CACTTGGTGGGCGCGCGTTTAGGCATCAATAGCAAGAGAAC	2.35	0.547	29
1	8737289	-	59	CCATACCCACGGGATTTACGAGTTTGCAATCTTAGGGTCAT	2.1	0.396	3
1	8737650	+	67	TGTTTCGCACAGAGAAGGGTAACGATCGGTCGGTCGTGACC	2.35	0.413	10
1	8737654	+	66	TCGCACAGAGAAGGGTAACGATCGGTCGGTCGTGACCCCAT	4.32	0.999	130
1	8737659	-	62	CGGGGATGGGGTCACGACCGACCGATCGTTACCCTTCTCTG	2.21	1	83
1	8738719	-	61	GCATCACAATTCCACACCCTACCGGCCAAAGATGAATGGAG	2.52	0.45	16
1	8738745	-	61	GAAATGTGCGAGGAGTTTAAAATCCAGCATCACAATTCCAC	2.21	0.253	4
1	8738899	-	60	TTATTTCACCAAGTGGGTCGAGGCGGCTTCATATACCAATG	2.38	0.453	5
1	8738959	-	62	CATCGGGGCCATTGAGCCCAAGGCCTCGAATGGTCATCGCT	1.96	0.474	10
1	8739369	-	63	TGGTATTACGACATCAAGCGATATGTCGAAAGCAAAGAATA	2	0.585	32
1	8739466	+	68	ACTGAAATTCAATGTAGGGTAGGTCCCCGTGCGGTGTTAGC	2.08	0.446	4
1	8739667	-	58	ACTACTCAAGGTGTACGGCGACTCAGCGTTGGTAATCCATC	1.71	0.576	11
1	8739712	-	62	AGCATGTGCCCTAGCCGTCCAGGCAGCAATTGACTCCGATG	2.02	0.579	28
1	8739834	-	61	GACGGAGCGTCAAACATTCTAGGTCATGGCGTTGGGGCAGT	2.35	0.397	10
1	8740255	-	58	TGACGAATCTGGGAAGAAAGAGCGCGCTGTTTACTACCTAA	2.28	0.509	19
1	8740421	+	72	CTCTTGGCAATCCTCATTCCACCGATCAGTTTGGTTTTTGC	2.43	0.486	29
1	8741120	+	73	GTTGGCAACCCATTCTGGATACCGAGCGACGGCCAGAAATC	2.39	0.483	9
1	8741466	-	59	CTTCCTTCGGAACTAGAAAGAATGGTCGCCCATGAGGACCA	1.84	0.463	8
1	8741638	+	66	GCAAATGAATGAGAATGGGTAGAGACCAGGAACAGATGAAG	1.92	0.43	6
1	8742172	+	65	CGGGCCATCATTACCGCTGCATCGGACAGACAAGGTTGCCC	4.25	0.692	48
1	8742173	-	53	TGGGCAACCTTGTCTGTCCGATGCAGCGGTAATGATGGCCC	1.75	0.331	7
1	8742906	-	54	AGCAGAGCGAATTCAAGGTTATCGAACAGCTCAACAAAACC	3.13	0.838	35
1	8743125	-	52	GACTGAGTGGTGTGACCCGTAGTGGTCGTGTGTTCGCACCT	3.15	0.605	9
1	8743176	+	66	TGTTACTTTAGCCGACAGCGAGCTGACGTCAGTGACTTCTT	3.14	0.785	75
1	8743655	+	61	CTCCCCCTCCATGATTGGCGAGCGGGTTGGTCCTCACATTG	2.44	0.5	14
1	8743701	+	62	ATCCTCTTGGAAAGTCAGTCATCCGGCATCCATTAAATGTT	2.12	0.293	12
1	8743969	-	48	CCAACTCCGAACACGACTCGACCGGCCGGTAATTCCAACAC	3.61	0.999	115
1	8744255	-	48	GTTTGCCGGGGAAAGAATCGAGGTTGGATTAAAAAGAGGAA	2.55	0.825	32
1	8744514	+	51	GTACTGATACTGCCTTAGGAAGGCGGTAATCAGATCCTTCC	2.3	0.394	4
1	8744638	+	52	AGCTTTTCATCTTTAGAATGAGCGCCCATCTTACGGCAGTA	3.26	0.94	60
1	8745689	+	44	AATCTCTCCGGGGGCGGAGTAGGTGTCTGCCATCGCCTTGG	2.95	0.722	16
1	8745749	+	43	AATTTCTTGACTCCCGTTCAAGGTAAGAGCAAACCGATCCA	2.04	0.61	6
1	8789181	-	38	TATCATTTATCAGTTCAGCCACTTAATCCAACCCTAAATTA	2.21	0.346	5
1	8789190	-	39	ACGAGAATTTATCATTTATCAGTTCAGCCACTTAATCCAAC	3.14	0.336	5
1	8789196	+	38	TTAAGTGGCTGAACTGATAAATGATAAATTCTCGTAACCTA	3.57	0.299	4
1	8839029	-	40	GTCCACATAGATAAATGTCTACCGCACGAGTTAGGCTCATA	3.13	0.667	7
1	8841024	+	40	TTGCTTTGCTTCTCTTTTCGATAGGATGAGATGGGATGCTC	4.16	0.812	43
1	8842582	-	40	CTTGGAGGTTGAGCAAATTGATGTAAAAACAACATTCTTAC	2.41	0.489	6
1	8843074	-	38	CCCCAAAAAACTCTAGGGTGAGGCAGCGAAGACTACAATTG	2.25	0.963	24
1	8843227	-	38	AGAATATAATGGCCCATTCGAGGCATATTGCAAGGCTTATG	2.84	0.668	14
1	8843961	+	39	GTACCAAAATCCCCTTTTTGATATGACGAGAAAAATCCTTC	2.46	0.702	37
1	8845006	-	40	GTTTTCTTTTCGTTTCCGCTAAGTGCCTATTTTGAGTCTAC	2.78	0.512	4
1	8845623	-	40	CATAATGACATTGGGTGATTAGGCATCACCATTAAATGATC	3.89	0.763	24
1	8847099	-	45	AGTTGGATGCAAATATTCCCAAAAAAAATGTTGGGCGGTAA	2.51	0.273	7
1	8847845	-	43	ATTTTTAGTCTCAAAATTTCATGTACCAAAAAAAGTCTCAA	1.96	0.544	8
1	8849878	-	39	TATTTGATACATGTAAAATAAGGTAAAATTATATACTTTCT	3.16	0.81	20
1	8850410	-	40	AAAAAACATCTCAGATTTTGAGGCCACATCACGTGAGGATG	1.82	0.664	3
1	8853778	-	40	TGTATGGCTATTAAGAAATGAGGTTGCGTTTAATGAAGGGA	2.31	0.684	19
1	8854176	-	41	CTCTCTTAATTAGATTTTTTATATACTAGACTTCTAATGAT	2.19	0.532	8
1	8856181	-	39	TTGTTGAAATATATGTTGCTAGGTCTTATTGAGATATAACG	2.96	0.561	11
1	8859205	-	43	GTTGGTGTTTGTTCTGCCGAAGAGGACGGTGGCGTCTACGG	3.07	0.734	42
1	8859460	-	47	TAAGTTGATGAAGCAAATCGAGTGAGTAGCGCGTGTAAAAA	1.8	0.651	12
1	8859601	-	46	GTTAATCCTGAAACAAAGCAACTTAAAACAAACTGAGCTGG	2.77	0.36	5
1	8859736	-	45	ACCGTCGATGCTGGGAAACGATGTGATGATGATCTTCGTGC	2.11	0.59	37
1	8860061	-	41	GGGGGTTGAGTGTCCTAACAAGGCAAGTAGGCTCAGTTGCA	2.5	0.407	8
1	8861170	-	41	TGATCTGTGATAGTTTTGCTATAGATCAATATATCATCGAA	2.03	0.306	3
1	8865582	+	40	AGAAAATTGAAGAAAACGAGAGGCAGAAGAAACCACAAGGG	2.64	0.716	9
1	8889449	-	40	ACAATAAGGGATGACAAAGAAAGTGACAAGAACAACACGCT	1.95	0.499	3
1	8892439	-	39	GTTTAGGAGAAGCCCTAAATAGTTAACATCATCAATAGTTT	2.81	0.558	8
1	8893432	-	42	GCATATGTATAGGTAGATCTAGGTTTCAGATATTTTGTTGG	3.65	0.502	6
1	8906805	-	39	TGTTGTTGATTATGTTTCAAAATGGGTGGAAGCCAAACCCA	2.5	0.386	5
1	8907151	-	39	CCTATTTGTGGAAGTTGTGTAGTGACCAGGTTATTAGGAGA	2.99	0.667	9
1	8907780	+	42	AAATGATAGGGGTGGTATTCACCGCACGCTTGAGGCAATCA	2.77	0.552	16
1	8907860	-	38	AGCAAAGTAGCCCTTCCACTATCCAATCTGCTGCAAAATGA	3.06	0.303	8
1	8907876	-	39	TTTTATCAAGGATTTTAGCAAAGTAGCCCTTCCACTATCCA	2.13	0.416	4
1	8908376	+	41	AGAAAACAATAATGAGACTTACCTGCCAAGCGCTCAAGCAT	3.09	0.655	10
1	8908384	+	41	ATAATGAGACTTACCTGCCAAGCGCTCAAGCATTTGATCAA	4.88	0.96	61
1	8908440	-	38	TGATTATAGGAGGCTAAACCAGGTAACCAGAAAAGATCATT	2.48	0.609	18
1	8908530	+	43	TTTCATTCTTGATCACTGTGAGGCCTGTCTTCTTAGGAACT	2.63	0.562	15
1	8908656	+	45	CATCTAGAATGATGGGGTTGAGTTGCCGCTGTGGCTGCCTT	2.65	0.528	15
1	8913587	-	42	TGTGTTGTTTTGTTTTGTGTAGTGGTCTGTTTCACATTTCA	4.8	0.654	8
1	8914511	+	40	TCTTATCCTAGGTTACGAGAATTTATCCTTAATCAGTTCAA	2.13	0.577	15
1	8914640	-	42	CTTAATTTACGTTCATGCTTAATGATCAGTTTCGTTCATGA	2.83	0.518	15
1	8916019	+	42	TGGAAAAGATAGTGGAAATGAATGGTGAGTTTTTGAAGAAA	2.47	0.479	18
1	8935631	-	38	TATTGCAGCGTACACTGGCAAATGGTCGTCATTCTGTCTAA	2.73	0.594	15
1	8985562	-	40	TCAGTTGCTTATATAGTACAACCGCTTACTTATAATCCTTG	3.51	0.661	7
1	8985755	-	39	AATTTTTCATTCTCTGGAAGATAGCTCGGCTTGTCAAAACA	2.08	0.419	19
1	8986122	-	40	CCCCCTTCTTAATTATTCTGAGGCCACTTGATCCAACAAAC	1.93	0.435	4
1	9027728	+	38	TTTAATGGCATAAGAGTGATAGGTACATATGTTATATGTTT	2.13	0.456	4
1	9079288	-	50	TTTGACACTGTACTCGAGCCATACAGCGCGTTGCTTCCGGA	3.06	0.538	8
1	9079327	-	50	TTCACTACATCCGGGCGGCGATGCAGCGGCCCTTGCTCTTT	2.37	0.957	69
1	9079852	-	55	TCAAAACCTCTAGCCACGCTACCTACATGTCCATTGAGATC	1.87	0.298	9
1	9079882	-	54	TCCCCTAGGCCAAAACCCCCATGCACCCCCTCAAAACCTCT	2.48	0.326	7
1	9081801	+	39	GTGTTATGTGATGCAAAGGTACCGATCAAGCTAAAGGGAAA	3.29	0.678	27
1	9082246	-	40	CAACAACGCCTTATCCCACTAGGTGGGGTCGGCTACATGGA	2.3	0.528	5
1	9086450	-	38	GTTTCATAAGCTGGATTCTCAATGCCAGCGTGACGATCATC	2.66	0.325	4
1	9087078	-	38	CTGACATTGGAAATTAGCGTAGTGACCGGCACCATGACCAC	2.24	0.505	3
1	9089172	+	39	CATCATTCCCTTTACTGCTCAGTGGACGCCAATGCTGTAAA	2.83	0.383	6
1	9092477	+	39	TTTTCTGGACATATTAGATAAGGTCCATATATTGTTAGACA	2.46	0.577	5
1	9164334	-	40	ACGCGATGCTCGTCCAAAGTAATGATCGATGGTGACACCAT	3.57	0.694	25
1	9165139	-	39	AAGGAAAATTCAGTAGAACGACCCAACGCTTTTTACTTGAC	2.07	0.746	10
1	9165758	+	42	TCCATTGGCTCCGTTTTTCGACTCCCCTCTTTAGTTTCCCC	2.77	0.494	8
1	9168133	+	44	TCCCCTAGCCTGAGTCTTATAGGTCCCTGGAAATGTGATCG	1.83	0.344	6
1	9168503	-	38	TTTGTTCTTAACGCTGAAGGAGCGCCCTGGAAGCTCCTGAG	3.82	0.767	3
1	9170385	+	40	ACGAATGAAGAACGTCGAAGAACGGTCAAAACCTTTGCGAA	2.54	0.61	3
1	9174812	+	38	ACTGGCAAAGTCCTGTGATCAGTGCGGGGAATCCCAGAGCC	2.25	0.321	3
1	9174901	+	38	GCAAAAATATAGATGGCATCAGCGATCAACTGAGCCACATG	4.45	0.794	26
1	9175128	-	38	ATGGGTTCGATGAGGAGGCCATCGCCCAACTGCTATGTATA	2.83	0.676	19
1	9175161	-	38	AATGCGAGTATGGCCAGAGGAGGAACCGGTCTGATGGGTTC	2.46	0.519	16
1	9175237	+	39	AGCTGGCTGATAGCGTCGGCATCGAACGGGATCCACTGACC	3.89	0.843	31
1	9175260	-	40	GTGACATGAGATCCTGGGTTAGGGGTCAGTGGATCCCGTTC	4.21	0.782	35
1	9176022	-	40	TTGAATTTGCATGCGACTTTAGGTAGCAAAAACTTGAAAAA	1.95	0.696	9
1	9176371	-	39	TTTTTTATGCAAAAGAACACAAAAGGAGGTGCATTTTGGGT	2.54	0.36	8
1	9176540	+	40	TAATGCCATTGAGGCATTTCACCGAACACTTGGTGGGCGCG	3.11	1	58
1	9176933	-	38	ACCAAAATATAAAAGTGACGAAAGGGGGACGTTTTTTCATT	2.24	0.533	12
1	9177242	+	38	CGCACAGAGCAAGGGCAACGATCGGTCGGTCGTGACCCCAT	4.54	1	81
1	9180629	+	39	CCTTGGGACTGGCCCGATTCAGGTCCCGGTAATCTACACAC	2.33	0.731	25
1	9182764	+	41	TGTTACTTTAGCTGACAGCGAGCTGACGTCAGTGACTTCTT	3.21	0.801	19
1	9183243	+	39	CTCCCCCTCCATGATTGGCGAGCGGGTTGGTCCTCACATTG	2.28	0.549	9
1	9184102	+	40	GTACTGATACTGCCTTAGGAAGGCGGTAATCAGATCCTTCC	2.61	0.441	4
1	9185277	+	39	AATCTCTTCGGGGGCGGAGTAGGTGCCTGCCATCGCCTTGG	2.44	0.664	27
1	9186323	+	39	TACACGAGCGATGGCTCAGGAGCGGACACGGATGTCTTGTG	3.82	1	56
1	9188417	-	42	CCCCTTTCAAAAATCAAAAGACCGTTTCATGGTTCAACACC	2.14	0.333	11
1	9188815	-	38	TAAAATAAAGCGGAAAATCAATCGGACGTTTTCTCTTTGGG	4.92	0.698	35
1	9188967	-	41	TAAAAACAAAATAAATTTCCACCGAACGTTTGAATTGTATT	2.29	0.517	4
1	9189822	+	44	GCACCTCACGAGGACCAAAGAATGGTCGCACGTCATCGAGC	2.54	0.628	17
1	9189836	+	43	CCAAAGAATGGTCGCACGTCATCGAGCAAAGGTCCCCGGAC	2.65	0.681	16
1	9191075	+	38	CGCGAGTGACTCGCTAAGCGAGCACTCAGTGATGTTTGAAT	3.37	0.549	7
1	9192962	-	39	GACCCCACTACTGCATCTTAAGGCATTTAATTTGCTAGGCC	2.49	0.523	20
1	9194209	+	45	ATTATCACTATAGAGTCCTGAATGGCCAGTTCACAACTCTA	2.17	0.673	15
1	9194338	-	38	TATTTGAAAAGAGTTTACCGACCGCATCTTATTATCTTTCA	3.09	0.587	16
1	9194342	-	39	ATTTTATTTGAAAAGAGTTTACCGACCGCATCTTATTATCT	2.84	0.966	11
1	9194940	+	45	CGGGTTGCTCCGGATGAACTAGTGAAGTAGCAGTGAGTCGA	2.86	0.453	12
1	9195324	+	46	GGTAATCGATTACCAGTAGCAGGTAGCACTATGTAATCGAT	1.99	0.69	10
1	9195429	+	53	GTAATCGATTACCAGAAGCTACTTAACATCTTGTCTCCATT	2.18	0.515	6
1	9195692	+	55	GTTTTGGGCAATAGCGCCCCACCTGACGTCCCCAAGGTCTC	2.89	0.49	4
1	9195839	+	57	CACTCGTTATATGTGGTACTAGGTGGCGATCGGGCGATGAT	2.56	0.912	49
1	9195847	+	55	ATATGTGGTACTAGGTGGCGATCGGGCGATGATGCAAATCA	4.57	0.966	86
1	9195856	-	39	TGGGATAATTGATTTGCATCATCGCCCGATCGCCACCTAGT	2.35	0.555	7
1	9197027	+	51	CAAACAACTATCCTAAGGCAATATCCTAGTAGAACTACCCA	2.08	0.425	3
1	9197335	+	50	ATTTTTTTTTTCAAAAAGCAATGCCACATGTCTTATTTTAA	2.11	0.292	4
1	9198617	+	51	CATACAAGAAGTACTAAACAAAGCAACAGTTAACCAAATCA	2	0.505	6
1	9199572	-	41	AGCTAGAGCGACAGAAACGGAGCCACCAAGAGAGTTTAGGT	2.12	0.403	4
1	9199861	-	38	CGAGGTATATGCGCTTAGCGAGTGATATCCACTAAGCGAGG	2	0.492	4
1	9199872	+	46	GGATATCACTCGCTAAGCGCATATACCTCGCTTAGCGAAAC	2.06	0.541	14
1	9203278	+	43	CAAATCAGATGGGGCAGATGACTACTCAGATGAACCAAGCT	2.53	0.768	11
1	9205036	+	39	AAAGTGTAGAACGGCTGGCGAGTCCGCATTGATTATAGGAG	2.9	0.919	40
1	9206347	+	38	CCTATTTGTGGAAGTTGTGTAGTGACCAGGTTATTAGGAGA	2.72	0.58	10
1	9262946	+	45	CCTATTTTTACTTTGACGGCATGTACCATTTTTCCTCCTAA	1.82	0.486	3
1	9263407	+	44	AATAAGTTGAGTTCATATCGAGTTGATATCTATTTTCATCA	3.06	0.698	6
1	9264167	+	39	TTAAATACCCCGGCGTAGCCAGGTAAAGCAATGACAAATTT	2.45	0.38	3
1	9324800	-	40	ATCTTTCACTGCCTCAAAAAAATGGACGGGTTCATGTTCCA	2.59	0.432	9
1	9326015	-	43	CTTAAGCCACTTAAGTTCGCAGGTGGTGGTAGCCATAGAGC	2.17	0.578	16
1	9326299	-	43	GGTGGTGCTTGAGGATTACGAATGCCTAGCTTGCCAAGCAA	2.04	0.497	6
1	9326891	-	42	CACTTTTTCCCAAAAATTTGACCTGCCCTTTTCCTTATCAA	2.7	0.647	13
1	9328698	+	38	GAGAGAAGACAAACAATTCGAGGCAGAGGAAGACCCAAAAA	2.93	0.806	14
1	9331019	-	46	GGGTACAAACAGTAAGGAACAGGCCCAAGAGGATTAGCACC	3.71	0.436	7
1	9331025	-	44	GACAAGGGGTACAAACAGTAAGGAACAGGCCCAAGAGGATT	3.39	0.339	4
1	9331026	-	47	AGACAAGGGGTACAAACAGTAAGGAACAGGCCCAAGAGGAT	2.58	0.414	14
1	9331029	-	44	AGCAGACAAGGGGTACAAACAGTAAGGAACAGGCCCAAGAG	3.41	0.399	18
1	9331540	-	52	TGCAAATTCCAAACGCAGGGATGTGGCGTTTAACGTGGGTG	2.45	0.821	55
1	9332730	+	40	AATTCCTTCAGGCTGTGATGATCGGTCATTATCGTGAAGTG	3.9	0.793	17
1	9334434	-	46	AGATGACCCTACCTAATTGGAGCGCCCGCCCAACCCACCTG	2.85	0.563	10
1	9337741	-	43	AGGAGGGAACTCCCAAGTCTAGTGCTCAACAACTCTTCTTC	2.87	0.567	8
1	9338210	-	45	GGGTTATGGTCCCCATTTGTAGATAGCAGCGCAAACGAGTA	2.88	0.667	29
1	9341235	+	39	TCAGCCACACCATTCATGCTAGGTGACCCTGGCATGGTGTA	2.35	0.616	17
1	9342415	+	42	CCCCAAGTACCATGCATAGTATCGCTCGACGATGTCAGAAT	4.24	0.709	39
1	9343825	-	39	TTAAAATAATTTACAAAATTAGGGACTATTAATGTCCAGGT	2.65	0.457	10
1	9345142	+	38	CACGATAAAATTGCACATTGATCGAATGGCTTAACTCTCTA	2.62	0.615	16
1	9347622	+	38	GGCATAAATCTCTTTATCATAGGTGGGGTGGTTGAGGGTCG	3.49	0.565	16
1	9349165	+	43	GTGATCACAAGGCTCAACTTAGAGACCAATCTTGTGTTGCA	2.69	0.505	4
1	9350793	+	42	ATTATACACAAATGGAAGTAAGGTAACCTATTGGAGGCTCC	1.83	0.561	6
1	9396748	-	49	CCTCTTAAGTTCCTAGATGGACCGAATTAGACACACAAGGT	1.86	0.753	19
1	9399261	-	90	CATTTTATCTTGCCTTGTGCATTGTGCAGCCCAATCTGATT	1.76	0.302	9
1	9399395	+	87	TCTTTAACAGATTAATGTGCAGTTAGCAACAGATTTGGCGA	2.8	0.661	64
1	9399614	-	91	CTCGTGCAGCCTTCATGTTTATATAGCAGTGTGCGTATCTG	2.01	0.516	33
1	9399677	-	96	CACAAAAACACTCAAGTCCCAAAACTCACAGAATAACTCTT	2.01	0.248	10
1	9399977	+	98	GCTTGGTAGCCCCCAGATGTAGGTGACGTTGCACCGAACTG	2.24	0.632	23
1	9399980	-	94	ACCCAGTTCGGTGCAACGTCACCTACATCTGGGGGCTACCA	1.91	0.374	4
1	9400092	-	101	ATACCAATGACAGATGTCGTACAGGATGTCACGACATCACG	2.28	0.346	4
1	9400143	-	102	GATCTCACTCAGTGATTTCGAGTGCCTGCTCTGATACCAAT	2.79	0.549	40
1	9400157	-	103	AATTTATCTCCCTAGATCTCACTCAGTGATTTCGAGTGCCT	1.93	0.317	11
1	9400231	-	99	CAGTATTCATAGTTGGTTCCATCCAGAATTGGTGGTCTGTT	2.5	0.281	16
1	9400288	-	103	ACAGCTTTCTAGGTTCTGCTATCCAGTGATTTGAGGAAGGC	1.65	0.129	7
1	9400664	-	101	ATCTGTCATCCTTTCTCCCAAGGCAGTGCAAGCATTGGCAA	1.76	0.382	8
1	9400873	-	105	TCATCTTCTTCTCCTTCATCATTGGACACGAACGCCAGGTT	1.72	0.429	4
1	9400972	+	110	TTCAACAAAGTGCTGAACAGAATGGACAGGAGGCAGAAACC	1.67	0.32	6
1	9401171	-	111	TTCACTCTCTGTATCATCAGACCGACATACAGAAAGTCCTT	2.78	0.72	56
1	9402189	-	114	TGGTTTCTTGAGGTGTCCATAGGTAACAGTTGTCCTTTGAT	2.29	0.95	53
1	9402427	-	107	AGTAGTTCCAGCACCCTGGAAGTGGTCTGATGTTGAAGCTT	1.95	0.288	12
1	9402572	-	99	CAACTCTTTGAATACTTCAAAGGTGTCTGATTTCTCTCTGA	2.29	0.435	6
1	9403170	+	114	TGTCAGAACATCGGGAGATAATGCAGACACAGCTAAAAGTG	2.76	0.357	13
1	9403252	+	112	GACGAACCAAACATCAATCAACCTGACAAGAGACCCTCCAT	2.76	0.654	65
1	9404074	-	116	ACTTGGAGTCCCAGAAAATAAGTCAGCTCTCCAACAAGACT	2.03	0.236	14
1	9404485	+	123	GCTGATTGGGCTGGAAGTGCAGATGACAGAAAAAGTACTTC	3.11	0.589	43
1	9404967	-	108	CGAATCTGTTTTGGCCCAGTAGTGAACGTGCTATTAACGTT	2.7	0.691	65
1	9405122	+	123	AGCTCTGCTTCTCCATGGCTACCTCATCAAAAGATACTTCA	1.7	0.235	16
1	9405898	-	104	GGTGCATCAGGGACATTTCCAGGCACCTTTTTCCCTGATTT	1.82	0.288	5
1	9406396	+	114	ATTGGCGCTGCAAACTGGGTACCCACCAATCATACTTCCAC	2.56	0.584	52
1	9406540	-	108	CACAATACAGTTGGGAAGGCAATGGGTAATTTGACAGCAAA	2.09	0.364	7
1	9406879	+	95	GCTGAGGAAGAAGAAGAAGCAGCGGAGGAAGAAGAAGAAGC	2.37	0.224	7
1	9407207	+	102	GTTGTATGTATATGATTTTGAGGGGGAGACTGCTGCTGCTG	2.56	0.452	35
1	9407874	+	105	TCTTTAACAGATTAATGTGCAGTTAGCAACAGATTTGGCGA	3.02	0.677	77
1	9407886	+	105	TAATGTGCAGTTAGCAACAGATTTGGCGATCTATCTTTAGG	1.87	0.318	7
1	9408091	-	84	CTCGTGCAGCCTTCATGTTTATATAGCAGTGTGCGTATCTG	1.73	0.379	15
1	9408357	+	99	TAGGTAGAGGTTGCACGGGTAGTGGTTAGGTGAGAAGGTTG	2.24	0.377	17
1	9408454	+	94	GCTTGGTAGCCCCCAGATGTAGGTGACGTTGCACCGAACTG	2.55	0.742	46
1	9409145	-	39	GGAGATGGATGAAGGCCCAGAGGCAGAGACACTATCAAGAC	2.56	0.658	12
1	9412549	-	38	CTTTCTGAGTAATCCATGGAAACGGTCGAGCACCTCGCTAA	4.2	0.673	21
1	9413051	-	44	GCAATGGGGTGTAGTAAGCAAATGCTCACCTCCCCCTCTAA	2.32	0.565	25
1	9413697	-	44	CAAGGAATTAAAGAGAATTCACCGAACAAAAAGATAGAGGA	3.21	0.959	5
1	9413896	-	45	AATATTATGAATGAAAATTGATAGAACCTAAAAGCAACACA	3.56	0.715	34
1	9414484	-	41	ACTTTCAGCTCAAAAAACGTAGTGACCAATTCCCAGTAATT	2.43	0.517	9
1	9415868	-	38	TTTTCTCTCCTATGGGAGTGAGGTCTAAGATGTGACCTATG	2.31	0.666	13
1	9453759	-	44	CTGCTTACCACCCACAGACTAACGGCCAGATCGAGCACACC	3.7	0.666	4
1	9454226	-	44	TAGAAGTAGTCTGAGTATCCACCCGGCAGCGACTAAGATGT	3.38	0.397	4
1	9455204	-	45	TCCAAGTGTGATTTTTGGCTAGAGGAGGTGAGCTTCTTAGG	3.45	0.439	3
1	9456601	-	40	CCTCCCGGGAGTTCTCAGCCAGTTAACAGAGTGTCTCAGCC	2.27	0.354	4
1	9456794	+	40	GCAAGTAGTATAAAACAGTAAGCGAATACCGAGTATCGATC	2.77	0.514	4
1	9459359	-	44	CCCTCCTACACTAGTGCATGAGATGCCAGTAGACCCGTCTA	2.17	0.701	11
1	9459564	-	42	AGAGAAAAGGTGGGGGTCCCAGTGCTCAGGTACCTCAGCAG	3.68	0.65	25
1	9459636	-	42	CTCTAGGATCCTTTCTGACAATGTAACAGTTCATGGAGAAG	2.08	0.662	12
1	9462655	+	39	AGATAAATTTCAGAAAAATTAGGTATAATCTCCAAAAGAAA	3.01	0.588	22
1	9464675	-	48	TCTTTTTTTTTTTTTATCGTAGATGGCATCCAGGAAGAGGA	2.45	0.511	11
1	9464912	+	39	ACACTCGCTTAGCCTTATGCATGCCGCAACGAATAGCGCTT	2.42	0.37	16
1	9464919	+	39	CTTAGCCTTATGCATGCCGCAACGAATAGCGCTTGGCCCAT	2.69	0.476	8
1	9465075	-	47	ACAGATATTTTTTGTTGACTACCTCGCGCAAAGCCGCACCA	2.69	0.414	10
1	9465188	-	47	CCTTATTAACATCATGGCTGAGCGACCGCCGTGTGCGCTAA	4.04	0.973	19
1	9465885	-	43	TCTTATCTTCACAACTCGCTAGTGCACATCTTTGGGCTAAG	2.77	0.437	12
1	9465946	+	40	GTCGGGCTCAATGTCGGCTTAGCGAATATAATGCATCCTAT	4.45	0.621	9
1	9466062	+	41	TGGATACACTGCGCTTAGCCAGTGAACACGATGCGCTTAGC	2.46	0.684	28
1	9466813	-	43	CAAGAAAGATAAGGAACGCCACCTGGCGAGATTCCTAGATA	5.56	0.941	79
1	9467280	-	40	ACACTAGCTCAATTTATGCAAGTGACCATGTCCAACCATAA	1.96	0.608	8
1	9469752	-	41	CCATCTTCACCTTCAGGCTGAGCGAGCGTAACTAGCGCTAA	3.69	0.778	12
1	9471363	-	39	TTCTGGAGTGTGTGAACTTGAATGGACGTGAATAATGTGTG	2.55	0.796	25
1	9471902	-	41	CCCTTTAAGGGTGACGAGTTAATGCGCGATAAGTTGTGATA	3.8	0.742	18
1	9474775	-	38	AGCAACACGGGCACAACCAGAGTGCTCTGATATTCCAATGG	2.23	0.36	8
1	9475831	-	39	ATTGTGCATGGAACAAAACCAGGCGACAACATCGTCCTTAG	3.47	0.52	9
1	9476047	-	39	CATTAACCATTGTTTAAATGACTTACTTTAACTAGAATGCA	1.91	0.692	4
1	9476376	-	39	TCTGAGATAACATCTTGCACACCGAATACAAATTGTCTTTA	4	0.695	16
1	9479737	-	41	TTTTTTTGAGGTGTTAGAGTAGATGCCAACATATGCTAAAT	2.59	0.537	3
1	9509537	-	38	AGTCCACCATAGAGAAAGTGACTCGGCAGCTCATGGCATCA	2.16	0.545	10
1	9509573	-	38	AGCAGCTGACCCAGCAAATCAGGGACCAGCTAGAAGAGTCC	3.36	0.752	9
1	9510657	-	38	AGCTTCGTCGTCTGCCGTGAAGCGGACACGTAAAGCCTCAT	3.79	0.611	6
1	9541838	+	38	GTTTCCATTTGTAATCACCAAAGTGACTGATCAGCACAACA	2.04	0.37	5
1	9566094	+	38	CGGGGTAGAGGGTGTCACTTAGGTAATTACACAATTAAACT	2.43	0.62	4
1	9575408	-	38	TATTTGCTTTATAATTTAGTAATGGACATGCTTAAAGTGAC	3.17	0.788	32
1	9578901	-	44	TTTATTATATGGACTGGCTCACCGATCATATCGGTATTTGA	2.42	0.66	4
1	9579017	-	45	CCTCCACCCACTGATCGAGTAGGTAATGCTGGTTCTCTTGG	2.43	0.712	8
1	9579024	-	45	CATAAAGCCTCCACCCACTGATCGAGTAGGTAATGCTGGTT	4.09	0.838	47
1	9582902	-	45	TGTTTTGTTCTTTTAAGACCATCGACTAATTGCATGTCAAG	2.51	0.348	3
1	9585817	-	48	GGTGAAGCTGAAGAAGAATGAGGCGGGGCCACCAAGTACTC	2.34	0.302	4
1	9586041	-	47	CACCAACGACATATAATCCTATGTCGAGTCTTCCCTACATC	2.34	0.277	8
1	9586719	-	48	TCAACTCACTTATCTACTTAATTGAGCGTCAGAGTCCTTTA	3.03	0.608	22
1	9587915	-	44	TTATGAACAGTCAGATGTCGAGTGCGTCATCAAGAAAAGGT	2.39	0.486	15
1	9587940	-	44	ACAAGGAATAGAGTTGACCGAATGCTTATGAACAGTCAGAT	2.09	0.543	14
1	9587944	-	44	TGTGACAAGGAATAGAGTTGACCGAATGCTTATGAACAGTC	2.56	0.995	46
1	9588206	-	43	CTGGAAACCTTTGTCATTTGAGTTTCATATGATTTTATTAT	3.64	0.561	14
1	9591072	+	40	GCTAGCAAGAGAAACGGTGCAGGGAATGATCCACGGTTACA	3.27	0.461	6
1	9591419	-	41	GTCAAATTATGGTGTTTGGCACCGGTTACAGCATGAAGCCA	3.89	0.577	5
1	9593191	-	42	GAAGTTTCATCTTAAGAGCGAGGTGAAGCTAGAACCCGGGG	3.04	0.782	28
1	9595511	-	40	CCTAAAGAAATTGGGTAGTGAATGGACAAAGGCTTAAACCT	2.09	0.543	13
1	9595515	-	41	TCATCCTAAAGAAATTGGGTAGTGAATGGACAAAGGCTTAA	2.27	0.436	9
1	9596936	-	41	ACTTGGATAACCCTCCAATTAGCGGGCATCTCCATTAAGCG	3.7	0.485	3
1	9598143	+	40	GTAAGTGCATCAAGTTGTTGAGTGAGTAACTTGTTTCGGGC	2.04	0.762	15
1	9599548	+	40	TTGAGTATCTTAACAGATGTAGGTGGAAATTGGGAAAATAG	3.35	0.567	13
1	9599567	+	38	TAGGTGGAAATTGGGAAAATAGTTAATAGATAAAAACACTA	2.34	0.338	5
1	9601308	+	39	GCGTGAATCCAACGAGTCGAAGCGGTCACCAACATAAGAAC	3.32	0.467	5
1	9601623	-	39	CTGGGCCCATTTGGTTCGGTACCGAATGCATAAGGCATTAC	3.68	1	27
1	9601660	-	41	TTCTTATGTGGGCTTTTCTTACCGGTCGTCAGATCGACTGG	7.34	1	45
1	9602359	-	40	TTCACTCCTCTTTCACTTCCATCGATCAAAATCCAGAAAAA	2.49	0.381	5
1	9606857	-	39	TTAAAGTAAGAGGAAATCAGAGGCGACCAAATTTTAAATCA	2.38	0.435	8
1	9609976	-	43	CTTGATCTTCCCACCGGTGGAGGCATCGAGTAGCTGCTTAG	1.92	0.809	13
1	9612538	+	38	ACCACCAGCCTCACCAAAGGAGGCGTCGTACCCTCTAGTGC	3.02	0.629	12
1	9612553	-	39	TGTCCTTCTTTGATGGCACTAGAGGGTACGACGCCTCCTTT	2.91	0.563	4
1	9612648	-	39	TGTGTACAGTGGCATCTGCTATAGGGCGTCTTCAAAAGGGA	3.59	0.608	20
1	9613863	+	40	TCACGGGATGAAAGATGTGCATCGACTACCGGAAGCTCAAT	2.47	0.402	11
1	9613885	+	42	CGACTACCGGAAGCTCAATGAGGCGATAAGGAAAGACCATT	2.28	0.575	5
1	9616720	+	52	CGTCGCTTCTTCAAGGAAAGATTGGGCAGTGAAACTAGATG	2.62	0.738	32
1	9618280	+	51	TAACTACCCACTGGCGACTTAGTGCCCAGTCATTTGGCAAT	3.09	0.55	9
1	9618718	+	52	AATTCGACACGCAGATGTTGAATGAGTTTCTGGGGACCCCA	2.21	0.439	3
1	9618861	+	52	GCAATTCTAGCTGAATGTCGAGGGAGCGTCGTGGAAGATTC	3.57	1	100
1	9618947	+	52	CATACATCAACCTCTCACCGACCTTTCATACATCCGACATT	2.08	0.333	6
1	9620493	+	53	GGGTCTTTGAAATACAAGTCAGGGGTTATCAGGTAGGTGCT	2.71	0.34	12
1	9621431	+	47	AATGAAAAGACATGAAATCTAGATGACGAAGGTTGGCGGGA	4.14	0.575	11
1	9622860	+	47	AGGTTCTTGGTGCCCAAGGTAAGGAACAAGAAACTTTGAAC	2.4	0.467	9
1	9630174	-	39	GGATTCTGATGAGAAAGCCGAGTGGGAAACTTTTAAATCTT	3.18	0.73	31
1	9640136	+	50	TAGGTAGAGATCGCACGGGTAGTGGTTAGGTGAGAAGGTTG	2.87	0.513	9
1	9641178	+	54	TACTGATGAAGGTCTGACTAAGGCAGTTGTGCTCCTTGGAA	2.29	0.451	19
1	9641423	-	61	TTCACTCTCTGTATCATCAGACCGACATACAGAAAGTCCTT	2.85	0.789	30
1	9642022	+	55	CATCCACATCATGGAACTCAAGGGAGCAGCAGTGGAAGGAA	2.53	0.642	23
1	9642127	+	58	GCTAAGGAAGATTGGTACCTAGATAGCGGCTGTTCCAGACA	2.09	0.443	12
1	9642150	-	67	GGAATTCTTCAACTCCTGTCATGTGTCTGGAACAGCCGCTA	2.16	0.572	26
1	9642441	-	67	TGGTTTCTTGAGGTGTCCATAGGTAGCAGTTGTCCTTTGAT	2.39	0.98	30
1	9642679	-	65	AGTAGTTCCAGCACCCTGGAAGTGGTCTGATGTTGAAGCTT	2.48	0.376	9
1	9643027	+	60	AGGAAAAACAGGACTTTGCAAGAGGCTGCTAGGGTCATGCT	2.24	0.469	17
1	9643422	+	60	TGTCAGAACATCGGGAGACAATGTAGCAGATACAGCTAAAA	2.03	0.593	39
1	9643498	+	59	GATGAATCAAACATCAACCAACCTGACAAGAGACCCTCCAT	1.88	0.382	12
1	9644731	+	70	GCTGATTGGGCTGGAAGTGCAGATGACAGAAAAAGCACTTC	2.57	0.498	8
1	9645181	-	63	TGATTCGTTTGGGCACGTTCAGATATCAGTAGTTGCTACAA	2.47	0.436	7
1	9645225	-	58	CGAATTTGCTTTGGTTCAGTAGTGAACGTGCTATTAATGTT	3.41	0.819	68
1	9645355	+	69	AAATTTGCTAAACCATTCCAAACGCTCTGCTTTTCCATGGC	2.23	0.397	4
1	9646650	+	63	ATTGGCGCTGCAAACTGGGTACCCACCAATCATACTTCCAC	2.73	0.533	24
1	9646765	-	58	TTTAACAGCAAATGATTCTGAATGCTTAACAGTTTGATCAA	2.03	0.473	11
1	9647483	+	60	GTTGTATGAATATGATCTTGAGGGGGAGACTGCTGCTGCTG	2.36	0.36	5
1	9648185	-	53	GTGTCCAGTATTTTCGGGCAAGATGTCAGGACATCGTATCC	2.26	0.619	20
1	9648763	+	56	TAGGTAGAGATCGCACGGGTAGTGGTTAGGTGAGAAGGTTG	3.04	0.532	25
1	9718198	-	51	GAATGCTCAGGATGCTCAAAAGGTACTAAATGATGTCTAAC	1.86	0.525	12
1	9718867	-	59	ATTAAATTTCTGGCTTCAGCAGGGGTCATGTCTCCAAGGGC	2.51	0.461	7
1	9719147	+	53	CTGTGCAACAATTTGAAGCAATTGAACAGCCTGAAGCTTAT	1.94	0.467	13
1	9719690	+	57	TAGCATCTTCCTTATCTGCCAATGAATCTGCCCAACCTCAC	2	0.314	4
1	9719755	+	57	AAAAATTTAAAGAGTAAGTTACCTAACAATTTCTATGCAGG	2.48	0.857	26
1	9720064	+	56	CCTGAAAAATGTAAAGATCCAGTTACATTCAGCATACCTTG	2.71	0.337	6
1	9720875	-	53	CTCTTGCTCATCAACAAGGGAGGCAGATATAATTGCTGGAA	2.05	0.513	7
1	9721321	-	48	AGGAAACAGTAGTGAGATTTACCTGCCAGGCGTTCAAGCAT	3.02	0.687	11
1	9722550	+	57	CCTACTTGTGGAAATTGTGCAGTGATCAGGTCATTAGACGA	2.86	0.478	4
1	9723099	+	57	CACCATACCACCCCCAAACCAATGGACAGGCAGAAGTTTCT	2.63	0.569	26
1	9723369	+	58	AGGAAAGAAAGTTGGAACTGAGTGAGTTAGATGAGATCCGC	2.02	0.43	8
1	9723668	+	57	TTCCTCACAAACCCTTCTTTAGTGGACGTAGTGGTGGAAGA	3.98	0.521	8
1	9725259	+	43	GCTAAGTATGAGGGGTTTTTATGTGCCATTATTTTCTCCTA	2.27	0.489	4
1	9748137	-	39	CTTATTTGCAGTATTTCATTATAGGAACTAACAACATCAAG	3.97	0.625	24
1	9748140	-	39	GAACTTATTTGCAGTATTTCATTATAGGAACTAACAACATC	2.49	0.408	14
1	9759831	-	43	TACACTGATGACCATATCTCATAGGTCATGAATATGAGATT	2.1	0.395	12
1	9760190	-	41	ATAAGGGTAAAGAAGTTAAGACCGACTTAATGAGACACACC	2.81	0.97	3
1	9763224	-	41	AGAACATAAATAGAAACTTTAACCAAAAGTAAAAGCGATAA	4.8	0.687	17
1	9763936	-	38	CCACCCTCCACACAAAATGTAGAGAAGATGGTGTGAAGCCT	2.82	0.457	4
1	9829177	+	39	GCTATTACTGAAACTAGCGAACCTGATGCTGTTGACCTTTA	2.96	0.627	26
1	9829679	+	41	AAGGATAGGAAGAAGTCTGTAGGCACCAATAAAGGAAGGAT	2.08	0.582	22
1	9830326	+	40	TATCTCTATTGAGAGAATCAAGCGATTAGTAAATGAAGGAG	3.68	0.685	8
1	9834536	-	39	ATTTCCACATGTCCAAAATAAGGGACCCAGACGAACTGCAT	2.88	0.577	5
1	9837433	-	38	CAAAAGGCAATAACAATTGAATATGGCGACAGGGATGAGTC	2.95	0.597	20
1	9839942	-	38	GTAAAATTTCATTTAAACTCACCGAATATAAACCAATAACA	2.99	0.688	10
1	9845229	-	39	TTTGCATTCGTACCTGTAATAATGGTCAGTATCAGTAGTCT	2.73	0.597	11
1	9845547	-	40	CGATAATCAAGTATGCACTTAGAGAACAACTAGAAATGCAT	2.8	0.632	7
1	9846908	-	41	ATCTCATTCTAAAACCCATCAAAAACTTAAACCCCCTAGGC	3.03	0.388	10
1	9846995	-	40	TGATGGCCCTTAACATTGTAACCGCTCAAATTTCCATATGC	3.2	0.925	17
1	9847109	-	41	AATCACCTATAAAGGTGACGAGGTTTTAGAAAACGTCAATG	2.32	0.734	10
1	9847184	-	40	CGCTGAAAGACCTGGTCACCAGTTAACGGTATCGGTGCAAT	3.62	0.679	36
1	9847195	-	39	GGTGTTAAACCCGCTGAAAGACCTGGTCACCAGTTAACGGT	2.28	0.367	7
1	9847866	-	40	TCTGACCAGATGAACAATTAAGTGAACGATGATGTCAAAGA	2.26	0.836	17
1	9847867	-	40	CTCTGACCAGATGAACAATTAAGTGAACGATGATGTCAAAG	3.28	0.291	4
1	9847941	-	40	CCCTTTTAAGATCTTCATGTATCGCTCAACTCGGTACATCC	4.59	0.722	21
1	9849105	-	38	TTTCTTGTCTGCTTCAAGGTAGATGGCGACTGTGATGTTGT	2.58	0.488	9
1	9869959	-	40	AAAAATGCTCTCCCTCAAACAATGGACGTCGGTTGAGATAC	3.88	0.697	22
1	9876036	-	38	CTCCCTTTTCCAAAAAAACGAAGGACTAACCGCCTGAATTA	3.37	0.778	5
1	9876445	-	39	TCAATTATATGATTTTGGTAATCGATTACCAGTGACAAGTT	2.25	0.608	16
1	9878126	-	38	GCCTTGTAATCGATTAAAATAGATTTTTATGCACTGAAGAA	2.72	0.35	3
1	9899147	-	38	CACTATAGCACACACTGGCAAACGGTCGTCATTTTGCCTAA	3.64	0.798	45
1	9908462	-	42	AGCTTAACTATGTCAAATTTACTATTTGTGTTTTCAAATGT	2.29	0.389	5
1	9908937	+	42	TGTAGTCCTCTTGAACCCTTACCGCCCACTCTATCGTCATG	2.32	0.464	4
1	9908946	-	43	GAGTCTCGCCATGACGATAGAGTGGGCGGTAAGGGTTCAAG	3.01	0.907	43
1	9909101	+	40	CCCTTTTAAGATCTTCATGTATCGCTCAACCGGGTACATCC	4.05	0.55	16
1	9909244	-	44	GTTTGATGACCTGGAAAACGAGGCTGCAATTATATTGTGCC	2.52	0.771	38
1	9910047	+	44	TAATGACCCTTAACACTGTAACCGCTCAAATTCTCATATGC	3.66	0.945	34
1	9910052	-	45	TTCCAGCATATGAGAATTTGAGCGGTTACAGTGTTAAGGGT	3.42	0.503	12
1	9910444	+	42	TCCATTGGGAGCAATCAGTCAGATGACGGACCATTTTATTG	2.55	0.405	5
1	9910564	-	47	AAAGAAGGGCACCCCAGTGAAGGTGTTATGGTATCTGCCGA	2.07	0.518	19
1	9910816	+	38	TATCGTGCACTACTTGAAGCAGTGAACTAAAGCTTTTGTCA	3.09	0.46	6
1	9911210	-	45	TTTGCTTCAGAAAAAAGTCGACCGAATGAAAATGGGAAGTT	2.21	1	42
1	9912006	-	42	GCAATTCCAGGTATGTACGTACCGACTTGTAGGTATATATA	2.2	0.445	6
1	9912274	+	43	TCTTAATCTACTTTTTCTTCATCGACCAGTTGACTTAGTAA	3.17	0.857	30
1	9912323	-	42	TGTTGGTTAGTTAGTTAGTTAGGGGACAATGAATCAAATAG	3.26	0.609	13
1	9919353	-	38	TCTAACCAGATGAACAATTAAGTGAACCATGATGTAAAAGA	2.85	0.644	16
1	9919419	+	38	ATTTGTGGTGGATGTACTCGATTGAACGATACATGAAGATC	1.91	0.681	18
1	9943418	+	39	GCCCACAGAGGATGCAGATTAGGTAGCAAATATGGCAGCAG	2.55	0.936	15
1	9945145	+	40	CGAGGCGGATCCGCTTAGCGAGTGACATCCGATAAGCGAGG	2.1	0.539	4
1	9945385	+	42	AAGTTGCCTTTAAAACACTGAAGCGACAGAAATTGAGCCAC	2.13	0.392	9
1	9945400	+	42	CACTGAAGCGACAGAAATTGAGCCACTAAGAGAGTTTAGGT	2.31	0.358	15
1	9981645	-	40	ACCGAACATGAGGCCCACCTACCTGACGTGTCTCAGCTGTA	3.36	0.626	17
1	9981869	-	38	CTCGTTAAGCTGATTGTACAAGTGGACCAAAGCGGCCGCTC	2.64	0.391	7
1	9982365	-	41	CACCGGTCGTCTATATCAGTACCTGTCAACGAATCACGAAC	3.72	0.694	47
1	9982384	-	41	ATGATCTGAAAAGTGTACCCACCGGTCGTCTATATCAGTAC	3.16	0.525	3
1	9982388	-	41	CCACATGATCTGAAAAGTGTACCCACCGGTCGTCTATATCA	2.69	0.478	3
1	9982527	-	38	TGAGTGGGAGGGGGAGGCGCAGGTCTCGGCTCAACAGTGTC	3.1	0.957	35
1	10001057	-	39	ACCTAATGGTTGCCTTCATTAGGCAGTATCAGTATAATTCT	2.8	0.558	11
1	10001340	-	40	AGGCTCAGGGCCATTGAAGGAGGCAGAGATTATGCCTTTGC	2.7	0.743	17
1	10001485	-	40	TGAAGGGCAAGTATTTGGCGATATACCCCTGCAAAACACTT	2.15	0.68	15
1	10001507	-	39	AGCCTCGCCTCGGATATGCCACTGAAGGGCAAGTATTTGGC	2.2	0.346	5
1	10001968	-	39	ACGCACTTTATGACACCCTTACCGAACGCATGCTAGAGTTG	3.05	1	6
1	10004504	-	40	ACTATTCAAAAAAAAAATTGAATGGCCACCAAAGGCGTATA	3.05	0.865	40
1	10004764	-	39	CTCTATGGTAATCGATTACTAGAGGATGTAATCAATTACCA	3.21	0.367	4
1	10008220	-	41	ATAGACATTAAGAAATATCGAGGTATGATCGGATCACTTCT	2.51	0.94	20
1	10008252	-	40	GCTATTTGGATAAAGATGAAACCGGTCAGTCAATAGACATT	2.52	0.547	3
1	10009525	-	40	AGTTGGTACATAGATAGCGGATGCTCTAAACACATGACGGG	3.51	0.431	8
1	10010591	-	45	TCGCACCCCCGCCGGAGGGCAGGTAGCGACAAGCTTCATCT	2.29	1	19
1	10011647	-	43	TTCGTTTTAAGCGAGTTTTGACCGATCGTTCATACCATAAT	2.45	0.986	24
1	10014583	-	38	TCGATAAGTACAGGGGGACTACTTGCCCCAAGAACCACCTA	2.76	0.355	11
1	10014595	+	38	GGGGCAAGTAGTCCCCCTGTACTTATCGAAATCTGGTACCT	2.46	0.468	5
1	10014910	-	38	ACACCTTTTGCTCAGCCTGTAGGGGACGCCCGTGAAGAGCC	4.1	0.689	26
1	10016713	+	38	CACACATGCGATGACCTTGTAGGGGACAGGCGGGTTTACTT	3.92	0.644	32
1	10016772	+	40	AAGACCAGCCATACATAAAGAGCGGGTGTGCAACAGACAAT	4.41	0.835	44
1	10016936	+	38	TAGCCCATCCATATTTGGAAAGAGGACGACCCCGAACACCA	3.39	0.646	18
1	10019495	+	48	AAACCTTGCTCACCTAGGCGAGCTGGTTACATTAGCCCTAA	2.5	0.403	10
1	10022634	+	42	GAGACCTTTTGACTATGCGTAGCGGTTATGGGACGCATTGT	3.43	0.43	5
1	10023018	+	42	TTCAGAGTCATTTCTTTCTTACCGCTCATAATCTTTAAACT	2.46	0.538	5
1	10024557	+	45	GTTTTGGGCAATAGCACCCCACCTGACGTCCCCAAGGTCTC	3.49	0.55	26
1	10024704	+	47	TACCCATCACATGTGGTACTAGGTGGCGGTCGGGCGATGGT	2.19	0.782	29
1	10025487	+	42	GGATTTACGCCTAAAATTTCACCGAATCAAAATTTGACTCT	4.16	0.892	44
1	10027016	+	40	GTGGATGCCCTTGACTTCCCAGAGGACGATGAGGACCCACT	2.78	0.538	19
1	10027431	+	38	ACTTTATTTGAAAAGAGTTTACCGACCGCATTTTATTATTT	4.32	1	20
1	10027435	+	39	TATTTGAAAAGAGTTTACCGACCGCATTTTATTATTTTTCA	2.81	0.611	22
1	10080349	+	38	CAAGAAAAAAGAAAATTTTGAGAGAGAAAGAAAGGAAAATA	2.29	0.571	9
1	10082287	+	42	TAGAAATCATAAAATTTTGTAGGTCCCACATTTTATTTTGT	2.55	0.81	33
1	10087689	+	38	GTGGGATTTTCAGACAGCGGATGAACAATACAATCCTCTTT	5.86	0.542	28
1	10090099	-	39	GGTGAGGGCAACGAACGGCGAGGGCGCGTGACGGCGCGTGA	2.16	0.898	25
1	10090110	-	40	GGCCACGCGCCGGTGAGGGCAACGAACGGCGAGGGCGCGTG	2.84	0.591	7
1	10090313	-	43	CCGGAGAAGGAGAGAACTGGACCAGACGAAGCCATTTCTAC	3.76	0.684	26
1	10090748	+	46	GTGGCTGACTCGCTGGAGGAAGTGAACAGAAAGCTGGATAA	2.31	0.64	7
1	10091298	-	45	AGAAATGGATGTAAAGGAGGACCTGTTACCAGAAATATGAT	2.01	0.465	5
1	10092560	+	47	CCTCTAGGTACCTCACACCAAGATGTCAGTGAAGTTCCATC	3.35	0.665	20
1	10093152	-	47	GGCAGCCATAGCAAGAAACAAACGGACAGTAGTGATCTTAG	3.21	0.759	34
1	10102962	+	40	AAATTGAGTTTGTAGCTGCTACCCACCACATTTTCCATCTT	2.44	0.574	8
1	10104675	-	40	AGAAGTAGATGGGTTAAAGAAGGGGACAGCAACAGCTCATT	3.02	0.717	23
1	10106077	-	45	TATTCCCTAAAGTGTATGTGAGGCAGAGACACGGCCTAGCT	1.88	0.469	7
1	10106464	-	45	ACCGAGAAGTCAGCAGAGGCAGGGAACGCCAGTCAGGGGTT	4.03	0.773	34
1	10106509	+	38	TTTTGGACCTGTGGGTTATTACCCAGCAGATGTGGGTGGTT	2.99	0.895	5
1	10106599	+	38	GGAGTTAGCCGGTTCTTGGCAGATGACAGTTCTGGTGAGTA	3.44	0.655	9
1	10106846	-	44	GGAGGACCGGCGCCGGTTGGACCGCGCGCGACTGCTGGTTC	1.8	0.798	30
1	10106943	-	45	TTCAATTATGGGGGTTTCCGATCGAAGCTTGGGACGTTCAA	2.05	0.311	5
1	10107124	-	46	TGGGAGTTAGGGTACAACATATGTACCAGACTCCTTGGTGA	2.27	0.49	22
1	10107547	-	49	GCAAAACGTCTGAACAAGGTAGGCAGAAGGTTTGGGTTCGT	3.16	0.525	20
1	10107745	-	48	AAAAGGAAGAAGACGTCTTCAGAGAGTAGTGAACTTCACAA	2.31	0.398	5
1	10108037	-	48	GGAGAGATAGTCCGAGAGTTAGAGGGCGAGGTACAGAGCTT	3.46	0.711	52
1	10108154	-	46	TTTAAGTGATTAGAAGTAGCACCTTCCTAAACTGACATTCA	3.87	0.569	29
1	10108170	-	47	TGCTACATCAACATTATTTAAGTGATTAGAAGTAGCACCTT	2.13	0.335	4
1	10108186	-	45	GAGAATGAATGTCAAATGCTACATCAACATTATTTAAGTGA	2.84	0.416	25
1	10108192	-	49	AACCCTGAGAATGAATGTCAAATGCTACATCAACATTATTT	2.78	0.419	26
1	10108238	-	45	TACTATCTCGTACTTTAGCAACCCATTTAGCACCTTCCCAA	2.27	0.32	7
1	10110022	-	44	GGAATCTGATTTCCTGTCCGATCGGACAGTCCACACATATC	4.64	1	69
1	10110081	-	41	GATAATGTCAACATCAAATCATATACATATCGAATCTATAA	1.98	0.662	9
1	10111214	-	39	TTCAACAATTTTTTAAAACTACCTAACAATTTTAATATTTT	2.13	0.546	9
1	10111716	-	45	TTCAAAATCTCTCAAAACTGATGTGTCATGGGGTCCGCATG	2.02	0.521	25
1	10112770	-	47	GGAATCCAGTACACAACATCAGGGGTCAATCTATCCAAACA	2.67	0.418	7
1	10112989	-	48	CCTACAGGTGCAATATAGTCACCGAACTGCATCCATCTAGC	3	0.768	17
1	10113174	-	50	CATCAGGTGTCACTACCGCCACCGATTGTTGAGACACATAT	2.59	0.463	20
1	10113503	-	52	TATAAGGCAAAAAAAACTCCAATGATCGTCTATACACCGCC	3.12	0.594	39
1	10115255	-	48	TTGCCATTATCAGGAAAAGCAGTGGCCGACCCCATACATAT	4.48	0.63	27
1	10115339	-	49	CATTGAATATGTTTGTCGTTATGTAACAAGTTTTTTATGAG	2.21	0.875	3
1	10119926	-	51	GTTGAAACCTAACTATATGCAATGATTAATAAAATAAAAGA	2.2	0.355	11
1	10121042	-	50	AGCTTTGGGGCTGGAAAACTATATAACAGCATCAAGGTTGT	2.33	0.616	10
1	10121353	-	47	TCTTAATTGTCAAATTAATTAGGCAGTTTTATTATTTGGGC	2.88	0.562	25
1	10121433	-	47	AGAAGGAATTGGGCTTAGTGATATGCCATTATTTTCTCCTA	2.07	0.51	8
1	10121711	+	40	TAAAAATTCAAATGTCACAGAGTGCTCGCTTAGCGAGTCAC	3.07	0.806	23
1	10121991	-	38	ACAGCAAAATCAACACTTTCAGCGAACATAACATGGCTTCT	3.96	0.655	24
1	10123013	-	38	GAGGTAGATTTCCTCTTCCTAGAGGCCATCTGCATAAAAAA	2.14	0.432	6
1	10123489	+	39	AGGATTTGTTCTGAACGCTGAGGGCGCGCCTTGGAAGCTTC	2.03	0.637	15
1	10123872	+	43	TTCTGGGGACCTGCAAAGCTAGGGCTCGAGGACCATCAGAC	4.39	0.502	12
1	10125608	+	45	AGCTGGTGTCTTGCAAAACGAGGCATATGTGCTTAGCGAGT	2.06	0.564	9
1	10127296	+	44	TGCATAAGCTACATGCTCATACTCAACAACAATTTTATTTA	2.44	0.537	20
1	10127572	+	45	ATTAAGTAAACACTTAAACAAATCAACACAAACAAAAAAAA	2.36	0.467	7
1	10127828	+	48	CAATCCTATGCATTTTTTTGACTCACTAGGGTTTTGCACTT	2.44	0.952	44
1	10128403	+	43	CTACGTCCAGTACTCAAGCAACCCACTTGAGTTTTCCACTA	2.82	0.473	20
1	10128913	+	41	GACTCTTCATTTAAAATTTGAATTCCCAACATTCAGAGTCT	2.17	0.529	22
1	10147547	-	39	GCTAGCAGATTGGCTTAGCGAGCGGATGAAAATCAGCACTT	3.96	0.898	20
1	10155188	+	39	CTAAGCCAACCTGCTAGCTTAGCGAGCATCCGCTAAGCGCA	4.21	0.623	13
1	10156402	+	40	TGGGAAGTTAGCTCATTTTTAGGTGTCTATTATTTATTTGT	2.47	0.589	22
1	10156795	+	45	CTAAAGGTTATTGTTATTCTATGCAACAACAGGGAATTCAA	2.09	0.402	4
1	10157980	+	44	CTTCATGGATCAAATGCTTGAGAGACTTGCAGGGCAATCTT	2.09	0.579	5
1	10159284	+	43	TGGCATTGTCACAATTCACCATGTGGCAGGCATTATGGCGG	3.24	0.864	55
1	10160659	+	41	GCGCTAAGCTACGAGTATCAAGCGCTTAGCGCCCAACCCTT	3.76	0.544	10
1	10161321	-	39	GCCAGCAGATTGGCTTAGCGAGCGGATGAAAATCAACACTT	4.02	0.883	36
1	10161507	+	41	ACGTTAAGCCAAAATTCACTAATGCGCGCTAAGTGATCCAG	2.59	0.685	13
1	10161924	-	40	CAGAGAACACGTAAAACATCATTGAATAGATATATAGGTAT	2.12	0.521	4
1	10162258	-	41	ATGTTAAAAGGATATTCTCTACTTAACAATGTTCATGTGCT	2.83	0.616	23
1	10162287	-	38	AACATGTTGGTCTTCTGATTAGGTGCCTGATGTTAAAAGGA	2.55	0.599	20
1	10162409	-	39	TAAAGCTATATTTAGTGAGTAGGTGTCTAGTATGAAAAGAG	2.97	0.796	10
1	10168576	-	40	CTACAATACAACACATCTCTAGAGAGAGCTAAAAAACATCA	3.12	0.467	6
1	10170591	-	42	CCCCTGCTCCAAGAATATTTATAGAACGGGTCCTACCATAC	2.42	0.462	4
1	10170895	-	43	TATAAGTCCTCCTAACAACAACCTGACGATTCTCAATATAA	3.1	0.654	12
1	10172705	-	52	ATTTATAATATATAAATTTTAAGTACCTTGAGGAGGATGTG	2.35	0.477	12
1	10174667	-	46	TTTAAATTCATACATAATTAATTTTGTCTTAACAACAATGG	2.2	0.364	3
1	10175653	-	45	AGGATGTCCTGACTGCTGTCATTGGGCGACCAGAGCACCCT	2.56	0.453	15
1	10175847	-	44	TTGCACCAAGAAAATTGGGCAGATGACGTCTAAGGCAACAA	3.7	0.558	16
1	10176292	-	45	AGAAAATTCTTCAGACTGTCAGCGAGCGGTGGAGGCAGTTT	5.03	0.77	24
1	10176602	-	44	CCACCTAGGGCAGAGAGACCAGTGGTCAATGTCGATCCTGC	3.22	0.536	17
1	10176609	-	44	CACTAGACCACCTAGGGCAGAGAGACCAGTGGTCAATGTCG	2.21	0.792	29
1	10177978	-	39	GTTTGATGACCTGGAAAACGAGGCTAAAATTATACTGTGCC	2.92	0.363	13
1	10203235	-	41	AAGAATCACCAAAAAACAGCAGAGGGGGGTGTACTTAGTAA	2.28	0.318	8
1	10203327	-	40	GGATGATTATGTAATCCGCAAGGTTCCGTAACATTACGGAA	2.03	0.447	3
1	10204255	-	39	CGCACCCTTTTGTCATCCAGAGGCGGCGGGCCCGATGATAC	2.98	0.77	8
1	10204318	-	40	TGCACCCTTGTATCATCCAGAGGCGGCGGGCCCGATGATAC	2.99	0.86	11
1	10204382	-	41	CGCACCCTTTTGTCATCCAGAGGCGGCGGGCCCGATGACAA	3.49	0.834	42
1	10204509	-	40	CGCACCCTTTTGTCATCCAGAGGCGGCGGGCCCGATGACAA	3.49	0.913	56
1	10204572	-	42	TGCACCCTTGTATCATCCAGAGGCGGCGGGCCCGATGATAC	3.94	0.985	48
1	10204636	-	42	CGCACCCTTTTGTCATCCAGAGGCGGCGGGCCCGATGACAA	3.3	0.825	39
1	10204699	-	41	TGCACCCTTGTATCATCCAGAGGCGACGGGCCCGATGATAC	2.6	0.655	28
1	10204763	-	43	CGCACCCTTTTGTCATCCAGAGGCGGCGGGCCCGATGACAA	4.4	1	74
1	10204826	-	41	TGCACCCTTGTATCATCCAGAGGCGGCGGGCCCGATGATAC	3.81	0.973	62
1	10208106	-	38	GAGACTTGCACTTCCGGTTAAGGGGCCAGTGGTTTCCTTTT	2.49	0.499	6
1	10209866	-	42	GGGGCAGATTAGAAGTTCTCACCCAATAGGTTCCCTCCTAC	2.11	0.549	6
1	10209896	-	39	GGCACCATGCAAAAACTTCAAGCGAACCTAGGGGCAGATTA	2.14	0.355	4
1	10211023	+	38	TGCAAGACAAGTAATCTCTGATTGAACAGTCTTGGAAGTCA	1.77	0.418	15
1	10212116	-	42	ACCTAATGGTTGCCTTTGTTAGGCAGTATCAGTACAATTTT	2.91	0.658	20
1	10212849	-	44	CTCCCATCTGGCCTCAAGCAAATGAATCATCCAACCTCAAA	1.78	0.345	3
1	10232056	-	42	TCAAGAATAGAAGAATTGAGAGGCGTCAAAATTTCAACCAT	2.7	0.486	15
1	10232329	-	42	AAGTTTTGAAATGCTTAAGTAGGGAATGGCAGCCCAAGGTA	2.95	0.472	10
1	10234048	-	41	AACTTACCGGTGGAAGACTCAAGAACGACAAAGAACGAACA	3.17	0.272	6
1	10236219	-	41	TTTTGTTGTGGGATTTCCTTACCGGTCGTCAGATCGACTGG	5.78	1	42
1	10236375	-	43	ATGCTCACCATATGGTTTGTAATGACCAGGCTGAAATGACC	2.88	0.632	25
1	10237837	-	38	GAGGAATCTCAAAGAAAAGAAAGAAAAGAAAGCATAAATCA	4.34	0.582	14
1	10239320	-	39	CCGTAATGTGACGGAAATCGAAAGGAGGTGTTTTTCGCAAT	2.99	0.494	7
1	10240211	-	45	GTTTGGAGCCATGCGTAGTGATTGCTTAGTGCAATTCTCCA	2.24	0.381	5
1	10242295	-	43	CCCGCGAGGACGAGGAGATGACCGATTTACTTGATTTCTTA	2.39	1	11
1	10242363	-	44	GCCTGAGGCTCGGGCAGGAGAGGCGCTAGCAGAGGCACCAG	2.05	0.384	5
1	10242407	-	43	ACTCCGGACCAGTTCAGGGCAGAGGTCGCATGGCCTGGAGA	3.86	0.605	16
1	10242513	-	45	TCGCCAGCAGGCGGCCAACCACCGGGCGCATGTACAGACCC	2.68	0.518	12
1	10242612	-	47	GGCCCAGGGGGATGCTCCGCAGGCCGCAGACGCACCGCCAC	2.84	0.589	24
1	10242878	-	45	ATTCCGACCTCCCCCTGCCGAAGTGTCAGCTGGTGTATGCC	1.92	0.834	23
1	10242908	-	43	TGCTCAGCAACATCCAGCCCAGCGATCATAATTCCGACCTC	4.91	0.776	41
1	10243034	+	38	TTGCCCTGGTATACATAGCAAATGGGCGATGGCCTCCTCAT	2.99	0.908	43
1	10243043	-	40	ATGGGTTCGATGAGGAGGCCATCGCCCATTTGCTATGTATA	2.9	0.526	8
1	10243175	-	42	GAGATATGAGGTCCTGGGTGAGGGGTCAGTGGATCCCGTTT	1.92	0.65	3
1	10243381	-	44	TGAACACCAGCAGCGCTTCGAGGCCATCAAGGGATGGTCAT	3.6	0.745	12
1	10243449	-	43	AGGAAGGATAAAGCGGCCGAAGGAACCAGTTCTGCTCCTGA	2.32	0.601	12
1	10244998	-	47	ATTGTTTGTCTCCTACTTGCAGGTACTTAGGGAGGGAGGCG	1.78	0.49	8
1	10245039	-	47	TCGACCAAGGTAAGACGATGACCGGTCACGATTGGCCGCAT	2.33	1	35
1	10245417	-	47	CTTGAAGTCTGGGGCAATCGAGAGGACCGTTGCATGTTTTT	1.75	0.41	8
1	10279720	-	38	GTGGAACTAACATTATACTCACCGGGCAGCTAAACTTTGTA	3.2	0.681	16
1	10282657	+	38	GATTCAATAAGGAATTTTTTAGCGCTCAAATTGTTCAATCT	5.13	0.624	18
1	10289330	-	38	ACCTTCCCCTTCCGATTCCTAATGAACGAACACCCTCCCCA	3.99	0.885	22
1	10291526	-	39	CCGCCACAACACTTTCGGTGACCCACCAGTGTTAATTGCTA	1.92	0.718	4
1	10292872	-	40	TCAAAATATTGCAAAAAACTAATTAACAGGTTTGGGATGGA	2.9	0.606	5
1	10295414	-	38	CAAAATAAAGCGGAAAATCAATCGGACGTTTTCTCTTTGGG	4.31	0.719	14
1	10295565	-	39	TAAAAATAAAATAAATTTCCACCGAACGTTTGAATTGTATT	2.51	0.59	19
1	10295739	-	38	ATCGTTCTTCGATCTTCAACAGGTAAGTACCTCGAACCAAG	3.05	0.497	5
1	10297292	-	44	CGCACCCTTTTGTCATCCAGAGGCGGCGGGCCCGATGACAA	3.22	0.889	32
1	10297355	-	44	TGCACCCTTGTGTCATCCAGAGGCGGCGGGCCCGATGATAC	3.37	0.873	56
1	10297361	-	44	TCATTCTGCACCCTTGTGTCATCCAGAGGCGGCGGGCCCGA	2.68	0.368	11
1	10297419	-	39	CGCACCCTTGTGTCATCCAGAGGCGGCGGGCCCGATGACAA	3.65	0.864	49
1	10297482	-	41	TGCACCCTTGTGTCATCCAGAGGCGGCGGGCCCGATGATAC	2.85	0.568	13
1	10297522	-	43	CGGCGGGCCCGATGACAAGCAGCGGCCAATTTGGTCATTCT	2.91	0.386	4
1	10297614	-	43	TCATTCTGCACCCTTGTGTCATCCAGAGGTGGCGGGCCCGA	2.76	0.568	12
1	10297672	-	43	CGCACCCTTTTGTCATCCAGAGGCGGCGGGCCCGATGACAA	3.78	1	72
1	10297735	-	43	TGCACCCTTGGGTCATCCAGAGGCGGCGGGCCCGATGATAC	3.39	0.775	49
1	10297799	-	38	TGCACCCTTGTGTCATCCAGAGGCGGCGGGCCCAATGACAA	3.3	0.677	17
1	10297863	-	41	TGCACCCTTGTGTCATCCAGAGGCGGCGGGCCCGATGACAA	4.09	0.969	44
1	10297927	-	41	TGCACCCTTGTGTCATCCAGAGGCGGCGGGCCCGATGACAA	4.11	0.943	50
1	10300282	-	44	GGTAAGCAAAGTACTAGGTCAGTGATCGACAAGTCATAAGG	2.62	0.48	6
1	10300421	+	39	CGGTGTGTCTATTGCCCGCTACCGGCCATCCCAATGCTGCT	2.92	0.572	32
1	10300903	-	46	ATGCCAATCACCCCCTGCAAAAGTATCAGTTGGTCTGTGTC	2.02	0.414	5
1	10300933	-	44	TACTTAGCAACATTCTGCCCAGCGACCGCAATGCCAATCAC	4.34	0.636	19
1	10300952	-	45	TAGATATAGATGATGTTGCTACTTAGCAACATTCTGCCCAG	1.86	0.393	11
1	10301159	-	44	AAGACTTGCACTTCCGGTTAAGGGGCCAGTAGTTTCCTTTT	3.09	0.717	36
1	10302822	-	42	CCCTACACTGGGGCAATGAAAGGCCCCATGCATAAACCTCA	2.68	0.495	6
1	10302883	+	38	TCTTGTTTTCACAACCTCGTAGTGAGGAAGAATGAAAGACG	3.06	0.411	6
1	10303237	-	43	AATTTTGAATTCAAATTTCTAGTGACTGTTATAAACATTTT	3.65	0.693	39
1	10316298	-	38	GACTTATCTTCCTTCACCGGAAGTGGCGTCATCCAAACCTC	2.03	0.996	12
1	10318234	-	39	CAGAAATTTGAAAAAAAAAGAGAGAGAGAGAAGAAAACAAG	2.17	0.475	14
1	10321536	+	38	TATGGCTAAACCATTGACTGAGATGGTCAAAAAAGATAGTT	2.17	0.335	5
1	10323541	-	39	ACTTCGTGTCTGGCAGTTCGATAACCTTGCCCTAACCTATC	2.02	0.315	6
1	10323703	+	39	TTGGTATTTATGCCTTCAGCATAGAACACAAAAATAATTTC	2.48	0.487	18
1	10323757	-	38	AGCGTTGGGTCCTTCTACTGAGATACTTGATGCAATTAGGA	1.98	0.555	4
1	10324093	+	41	AAAAGTTTAGTTCAGTTCGTAGGTGTTATTCTTTATTCTTT	2.38	0.542	4
1	10324313	+	41	ATTTTTTTTGCAGGATATAGAAGCAGCGGCAATTCTTGAAG	2.37	0.858	28
1	10324945	+	40	ATATTTTCATTGACGGGTTGAGGCCACAATCTAAGCAGCTC	1.93	0.779	8
1	10325182	+	42	TTTAACAGAAACACTGAGTAAGCTGTCAACTCAATTACATG	2.61	0.407	5
1	10326633	+	40	TAGTCTCCCCAAACCGTCCAAACGAACAATTCAAGATTGAA	2.98	0.778	41
1	10327119	+	38	TTTTTCCTCCGAGGCATTTAAGGGGGCAGTTATGACCTTTC	2.5	0.555	26
1	10328855	+	38	GCATGCAGAATAACCAATCAAGGCAGAATGAAGAAGGCAGA	4.86	0.758	39
1	10330901	+	41	GTGAAGAACTGGAATCAGAGAGGCGGCATGCAAATCGAGGC	2.63	0.81	22
1	10331024	+	38	CCCTTTTTGCTCCAATTAAAAGAGGACATGTGGAATTTGCT	3.01	0.584	18
1	10332474	+	43	TGGGATATTTGTTTTGCGCCATCGCCCGATCGCCACCTAGT	3.27	0.528	11
1	10333318	+	38	GGTGTTTGGGAGACCCTCGAAGGCAATGAGAGGTGCCGATT	2.4	0.604	8
1	10333974	+	41	TATTTGAAAAGAGTTTATCGACCGCACCTTATTATTTCTCA	3.6	0.667	23
1	10334140	+	41	ATAATTTTCCTTCTGAAATTAATTACCGTGAAATGAATAAC	2.86	0.549	12
1	10337523	+	38	CGCCCTTTGGGGTCTGCACCAGGTCCCGAGTTCTGATACTC	3.12	0.958	35
1	10341077	+	39	CATTTATTTATTTTTGGATTAGGCATCCATACGTTTATCCT	4.74	0.595	24
1	10346481	+	43	TATGCTCAGCCATTCCCCGAATATGGCGATACTTATTGATG	2.08	0.456	16
1	10346701	+	45	AGAAGGAGATGAATGAAGGGAGAGGGAGAGAAGAGCACGAA	2.66	0.509	6
1	10388716	+	38	TCATGTCATACATCTACGGTAGGTACTTTCCACTATGAGGG	1.91	0.567	3
1	10390212	+	40	ATATTTTCATTGACGGGTTGAGGCCACAATCTAAGCATTTC	2.01	0.89	12
1	10391393	+	39	ATCACACAATAGATGCTCCCATATGTCGTCCAGTATTTGTC	2.33	0.315	4
1	10391907	+	40	CAGTCTCCCCAAACTGTCCAAACGGACAATTCAAGATGGAA	4.13	0.73	13
1	10392999	+	40	CAACTAGCTCTGATAAATTGACCGAACTTTGACTCCAAAAT	1.96	0.795	4
1	10393101	+	39	CCCTGGATTGTCTTTCAATTAGATAACAGTGAATTTCAATT	2.84	0.586	8
1	10412709	+	44	CGCAAGACGAGTAATCTCTGATTGAACGGTCTTGGAAGTCC	2.35	0.658	17
1	10412909	+	44	ATTCTCCTCAAATTTCAGCCAGCCCGCATCAATTAGACCTT	2.71	0.348	4
1	10413588	-	39	ATACGCCCAAAGGTGGAGAGACCTGGCAGCTCAAGTGGCAC	2.66	0.981	22
1	10413694	-	38	ACCTAATGGTTGCCTTCATTAGGCAGTATCAGTACAATTTT	2.81	0.607	13
1	10413978	-	39	AGGCTCAGGGCCATTGAAGGAGGTGAAGATTATTCCTTTGC	2.21	0.511	5
1	10414309	-	40	TCTCAACTATACGCCACCCAATAGGGCGTACACTCCCAATA	3.72	0.645	14
1	10414914	+	43	AATGTGTTTGGCAGTAGACGAAGCAGCGATGTAACACGATC	2.47	1	10
1	10415269	+	40	CAACATGGTTGGCTCATGGTACCTAACACATGCAACTAAGA	2.06	0.668	6
1	10415527	+	41	TGAATGCATTTACGGACACGAGAGCCCGGAAAATTATCTCT	2.93	0.755	12
1	10417232	+	41	TGAAAAGCTCGGTTTGAAGTACTTACCCGTTGAAGACCGAA	2.1	0.413	13
1	10417263	+	43	GAAGACCGAAGAAAACGAAGAACGAACGATGAATGTTGAAG	2.46	0.81	14
1	10417284	+	43	ACGAACGATGAATGTTGAAGAACGGTCGAGAATCTTCGCGT	4.44	0.937	59
1	10418907	+	49	GATTCTCAGATTTTACTTCGAAGGGATAGCATTCGATCTTT	2.97	0.641	13
1	10419008	+	49	CGATTCTGTTTTGTATGCCAACCTAACCATGAGAGATGAGT	2.04	0.423	6
1	10419678	+	48	TTCCCTTTACTAGGTGGTGGACCGAATCCTTTGTCATTGAA	2.62	0.859	11
1	10420202	+	46	TGATGCAATCCTCCCTAGCAAGGGACCATTCACTAGAGCCA	2.21	0.609	12
1	10421445	+	49	TTCATTCATAATATTCTTGTACTGAACCTTAGATCTAAATC	1.82	0.345	4
1	10422062	+	46	AAATTATAAAAAAATAACCAAGCGATTTGGATAAAAGGGAA	2.63	0.373	5
1	10422119	+	51	CACAAATAGGCAGAAAAATCAGTGTCCAGGAAAAAAAAGTG	3.88	0.582	29
1	10423323	+	47	TTTAAGTGAAGAACTTAGCGACTACTATAGAGGGCGCCATA	2.55	0.441	16
1	10423331	+	48	AAGAACTTAGCGACTACTATAGAGGGCGCCATAGTTCACAT	2.91	0.389	9
1	10423897	+	45	TGTATAAGAGTGGAGAAACAACTTAGAAGAAAGCCTTCTTT	2.62	0.434	4
1	10444450	-	39	GCTCTGGCAAAATTGGGCCCATTTCTCCTTGCTAATGTCGT	3.01	0.352	6
1	10444474	+	39	CCCAATTTTGCCAGAGCCACAGAGACCCTTCGTGGGAGGTA	2.87	0.351	4
1	10445185	+	39	ATGGCTGAGATAAGTTTGCGAGCGGGGAATGCCGATGTCTA	3.37	0.587	13
1	10445413	+	40	CACTGCAGTGCACATTGGCAAATGGTCGTCATTTTGCCTAA	3.28	0.781	29
1	10454115	-	38	AAAATAATAAAAAAAAATTGATCGGACGTTTTTTTTTCTTT	6.01	0.861	63
1	10454217	-	38	TTCTGTTAAAATGAAATCCGACCGGTCGGTCATGCCGTAAC	2.72	0.871	44
1	10480191	-	45	CCCTTTCTTTTATTTCTTGTAGATCGCAATGGCAGCACAAT	2.44	0.582	18
1	10480493	-	48	ATTACCAGGCTTAGAAATAGAGATAGTATGTTGAGGAGGCC	2.08	0.624	12
1	10482985	-	54	ACGAACGATGAATGTCGAAGAACGGTTGAAAATCTTCGTGT	2.93	0.632	14
1	10483006	-	54	AAGACCGAAGGAAAACGAAGAACGAACGATGAATGTCGAAG	2.41	0.811	37
1	10483038	-	54	TGAAAATCTCGGTTTGGGGTACTTACCGGTTGAAGACCGAA	2.68	0.762	33
1	10483260	-	56	ACGTGGTTACGGCACGACCGAACGGTCGGATTTCATTTTAA	3.33	0.783	32
1	10483665	-	56	TTAGTTCTTTTTATTTTTTGAGGTCGACAAAAGCGGGGCTC	2	0.513	8
1	10485304	-	51	GAAACCAACCACACACAAAGAGTGGGCAAGCAGCAGGCGAT	1.85	0.555	9
1	10485363	-	48	CGCACGAGCGATAACTTTGAAGCGGACACGGGTGTCTTATG	2.71	0.386	3
1	10485532	-	51	GTGGGATTATAGTTAATACAACCGCTCGTCCCTATCAATGG	2.98	0.739	53
1	10486779	-	51	CATTTGATCTTTTAAGGCTGATAGGTCGGCCTTCATCTGTT	2.64	0.592	41
1	10486878	+	40	CGACCGCCTCCAATACAGCTAGGGAAGCGGAACCGGTGCTA	2.94	0.408	6
1	10487317	-	62	TTGGGAGGGATGACGATGTCAGGTACCAGACAGAGATCCGC	2	0.852	26
1	10487552	+	60	ACTTGGCAACTACTTTTATTAGGTAGTACCAATACAACACG	1.71	0.427	3
1	10489075	+	64	GTGGATCCTCCGGTGGAAAGAGGGGTCGAAAAGAAAGAAGG	1.71	0.393	8
1	10489248	-	84	TGTTGAGGACCTTTATCAATAGCGCACGATGAGGCTCAGAG	4.97	0.628	57
1	10489292	-	82	GCCTTCAAAACCCTCAACTGAGATATCGTGTGCTACATGGG	2.49	0.711	42
1	10489548	-	85	CTTCCCGCCGAGTACCGTCAAAGGCTCGTACCACCATCGAA	1.97	0.306	7
1	10489675	-	83	ACTCCCAGCGCATGAATCCAAGGTCTCCCCAAGAGGCAGCT	1.57	0.316	13
1	10490558	-	89	TTCATTTCGCGTTCTTCCTGAGCGATCAACCTCTCCAACTC	2.06	0.532	7
1	10490582	-	86	AGTTTGGTTTCCTCTTGGTGAGACTTCATTTCGCGTTCTTC	2.26	0.378	6
1	10490645	+	68	GGGAAGAAAGAAGTAAAAGTAGGGACCGGTATGACCGCACC	2.93	0.6	31
1	10490971	-	90	CCTTAGGACTGGCTCGGTTTAAGTCCCGATAGTCTACACAC	2.06	0.529	35
1	10491854	-	86	AGCATGTACTGCCTAAGCCGATCTGACGCCCATACCAGGGT	2.44	0.369	19
1	10491977	-	84	ACGTACACAATATCGAATTCAGATAGTAGTACCTGCCACCT	2.22	0.456	10
1	10492063	+	64	CCAGCAACCCCTCCAGGATTATCGGCCGATGCACCCTGAGT	3.9	0.655	30
1	10492304	+	66	GCGTGCGCCCTTGGGATTCAAGCGGCCATTGATTTTGATGT	3.4	0.553	9
1	10492715	-	78	CCACTCACAAAGAAACCAGTAGCCAGTCTCCTTAACGTTCT	2.05	0.215	6
1	10493294	-	74	CCATTCATCTTTGGCCGATAAGGGGTGGAGTTATGATGCTA	1.96	0.323	4
1	10493312	-	73	TTTGCAGTCTCTACAGCCCCATTCATCTTTGGCCGATAAGG	1.9	0.209	6
1	10494969	+	46	GCCTAAACACGCGCCCACCAAGTGCTCGGTGAAATTCCCCA	3.3	0.71	40
1	10495069	+	48	CAACATAGAGGATTCAAAATAGGTACCCAAATGCAATTCCA	2.9	0.725	18
1	10496123	+	52	AGAGGAGATAGCTCGCCGGCATTGGACGTCGCTGGTCACTC	4.51	0.704	54
1	10496236	+	52	GGGACCTCCGGTCATGAGTTAGGGGCCAGTGGATTCCTTTC	4.33	0.63	25
1	10496368	+	48	ATGGATTTGATGAGGAGGCCATTGCTCAGCTGCTATCCATA	3.69	0.856	63
1	10496394	-	38	GCGGTCCGGGCAAAATCCTGACCTGGTATGGATAGCAGCTG	2.25	0.645	11
1	10497118	+	40	CCTGCATGGACGAGGAGATGACCGATTTGCTTGATTTCTTA	2.55	1	9
1	10497240	+	38	ATTTTATTTTTGTATAACTGAGGGACTAACGTTTGTTTCGT	2.51	0.755	25
1	10501751	+	38	GATGAGTTCAGGATAGAGCTAGTCAGAAGAAACTGGCACAG	2.87	0.4	4
1	10569821	-	42	TGATGACACATAGAGACCAAAATGGTCATCTGCACCCTTCC	3.05	0.609	4
1	10569899	-	44	TCCAGCGACCCGAGATTCCGATTGCACACGGAGACATCTTA	2.42	0.594	30
1	10569907	-	44	TTTTGTTATCCAGCGACCCGAGATTCCGATTGCACACGGAG	2.52	0.659	9
1	10569912	-	42	TCACCTTTTGTTATCCAGCGACCCGAGATTCCGATTGCACA	2.66	0.339	3
1	10570000	-	42	CCCCAAGTCCGATGACACGTAGAGACCAATGTGGTCATCTG	2.79	0.684	12
1	10570252	-	47	TCACCTTTTGTTATCCAACGACCTGAGATTCCGGGGGCACA	2.33	0.397	11
1	10572138	-	46	ATGTTGTTAGTTTTTTTTCGAACGCCCAAAATAGACTCGAA	3	0.783	8
1	10572318	-	44	TCTAATCTTTTCTTGAAGCAATCGACCAAAAGAATTAGACA	2.67	0.542	6
1	10572467	+	39	CATCATGAATTAAACACGACAACGCGCGATAGATAATTGAA	2.63	0.493	13
1	10572476	-	44	GCTATCACTTTCAATTATCTATCGCGCGTTGTCGTGTTTAA	2.82	0.424	6
1	10572744	-	43	TAGATTTCCTCCAGTGAGAGAGGCAGGGACGACCAGATCGC	2.08	0.435	12
1	10572976	-	41	ACCAGTAGGCAACCAACCACAGGGGTCAGGTGCGGCTACAT	3.05	0.409	8
1	10573011	-	45	CACAAAAGTTAGTCGTATTTACCGACTAATAGCTAACCAGT	3.78	0.883	38
1	10574869	+	38	AACTTTGACTGGAAACAGGAACCGGTCATGTATGATTACCA	3.19	0.664	19
1	10575102	-	46	CCTAGATTTCTACACTTTGGAGTGCTCGTTGAATTGATTTA	1.84	0.417	3
1	10575282	+	42	ACAACAACAATGGAAGAAGTACTCAACAGTAGAAATCCAAC	2.47	0.737	28
1	10577087	+	42	TTGCGGCAGATGTTTAGCTTAGCGGGCACTGTCCAGCTAAG	3.34	0.384	5
1	10578019	+	44	ACCTCCTACGAGAACCTAAGACCGGTCATTGACTTAGCCTA	2.65	0.885	36
1	10579442	+	45	ATCAGCACACACAACAAACAAGTTGTCTGTTAAAAAAAAAG	4.35	0.653	22
1	10580064	-	43	CACAAAAGTTAGTCGTATTCACCGACTAACAACTCCCCCAA	3.35	0.983	36
1	10581467	+	46	GAACATCAGCCATGTGTCATATATACCGCTCCAATCTCCTT	2.41	0.478	19
1	10581701	+	46	TGATCAGTGCTGGAAATCCTAATGCTCTGTTGGACTTTTCT	2.05	0.308	13
1	10582171	+	44	TCGAATCCCCTCCTTAGTCGACCGGGCATTGGCATAAAATT	2.26	0.79	30
1	10582402	+	44	AAAATCCGCGTCAGCTGACTAGGCAGCGCTGGAGCCTTCTC	3.65	0.78	6
1	10582629	-	45	TATGTGCATGCGTGTTTCCTAGGTAGCGAAAATACCTTGAA	2.28	0.771	4
1	10582748	+	43	TTGAACAAGGTATCTTCACTACCTAATGCAACACGCATACA	2.49	0.449	5
1	10582828	+	46	ATTCACGAGGCACTTTCGCCACCTAACATGCAACATATATA	1.87	0.384	5
1	10583475	+	41	ATAGCAAGGGAATGGGGGCAATGTGACATGCCCAGTCACTT	1.91	0.588	25
1	10583654	+	46	AGAGAACCAAAGAATGATGTACTTACTTGTTGGGAGTGACT	2.33	0.516	20
1	10583734	+	49	CTTGGAGCTGCTGTTTTCGTAGTTCCCGCGAGCTGGTTTTT	2.67	0.457	8
1	10583974	+	51	ACTACGACTTTAGAAAAATAAACGAATAGATAACAAGCAAA	3.16	0.694	5
1	10585834	+	49	GATGCTAGAGTGGCAAGCGCATCGGCCATTTGATTCTCCTC	2.76	0.545	27
1	10586618	+	44	TACAGGATAAGAGGTCTCCCAGGTACCGGTGTCATTGTTAA	1.83	0.749	13
1	10586677	+	45	AGAGTTGAAAAGCGGCTCGCAGGTAGCGATGAGCTGCGATA	1.92	0.696	7
1	10586871	+	47	CCCTGAAGATGCACTTGGCGAGGTTTAATCTCAATTGGTAC	2.21	0.53	3
1	10587668	+	40	TTTATCTCTCGGTCTTCCTGAGCGATTATCCTCCGTATTAC	3.85	0.672	12
1	10593126	+	46	TTTCTATTGTTGGTGTCGGTAGGTGACACATAATCAAACTT	1.92	0.685	15
1	10593999	+	47	TCTGTGTTCTCATGCACGGTAGGTGGCGTAAAGTTGGGGGG	2.36	0.833	23
1	10594536	+	47	CTTTAACTGGCCAAAATCTGAGTGATAATACAATTGCCTTA	2.62	0.438	11
1	10595791	+	44	CCACTTTTTTCACATCTCCGATCGAACGTGTGTTACATGTC	2.62	0.85	37
1	10598062	+	46	TTAGGCGAGATAACGACCTAAACGATCGGTCGAAGCTTGTT	4.29	0.711	36
1	10598066	+	46	GCGAGATAACGACCTAAACGATCGGTCGAAGCTTGTTAAAA	5.69	1	101
1	10598198	+	43	AGCTTCGAGATTGAAAACTAACCGGTTGAAGATCGAGGAAC	3.65	0.642	6
1	10598358	+	42	CTAATTTTAAGTGATTTTTGAGCTACCAAGGTGTTGAACCC	2.8	0.859	38
1	10598422	+	45	ATTTTATAAGGAAACGAGGGAGGTGGTTGTCGCCCAGCTCA	1.86	0.702	18
1	10599586	+	41	TGATTAAAATTTTTATGTGCAGGTAACTATGGATAAGTGGA	2.63	0.919	12
1	10601001	+	42	ATTAGTCGTCAACTTATCCAACCGCTTATGATAGGTAGTCA	3.08	0.583	15
1	10602831	+	38	GAAGGTTAAAGTGTAGGTTAAGTGAAGGGTATTTTTGTTTT	3.84	0.705	31
1	10640163	-	41	TTCAACAGTGCTTTGAAAAGACTTGACGATACTCCACAAAG	2.45	0.687	3
1	10640592	-	43	ATGACTAAGTCAAGTATGCGAGCGGGGAATGCTGATGTATA	3.93	0.653	25
1	10640931	-	41	TGTTGGATAAACGGGGTGCTATGGGACCGACAAAACCTGCA	3.78	0.45	12
1	10644779	-	39	TTCCAGCATATGGGAATTTGAGCGGTTACAATGTTAAGGGC	4.73	0.823	42
1	10645291	-	41	AAAGAAGGGCCCCCCAGCGAAGGTGTTATGGTATCTTCCCA	2.04	0.536	4
1	10645373	-	40	AAGAAATGCCTAAATGCCCTAGGTGTGGGGTATCATGGTAC	2.65	0.522	9
1	10653630	-	55	TTCCTCACGAACCCTTCTTTAGTGGACGTAGTGGTGGAAGA	3.56	0.496	5
1	10653957	-	53	TGCAACTTCTCTATGGATCAAGCTGGCGAGGAAAGGAAGTT	4.43	0.629	7
1	10654199	-	59	CACCATACCACCCCCAGACTAATGGACAGGCAGAAATTTCT	4.01	0.732	52
1	10654979	-	56	TTGCTAATCATTTGAGTCGGATCGAACGTGTCTCTGATGCA	2.96	0.837	28
1	10656297	-	53	TGTATGCATCGAATAAATTTAGAGGATGGAGCTAAACCAGT	2.34	0.298	4
1	10657453	-	51	TTCCAACAAAAAAATGGAAGAGGCAGAGAAAGAGATCTTGA	1.95	0.415	6
1	10657514	-	52	CAGGTAATTCTGATTTGCAGAAGCAGCACATTCCCCCTCTT	1.94	0.459	11
1	10657569	-	50	AAGGGTGATGACAAAAATTTACCTAACAATTTCTGTGCAGG	3.84	1	67
1	10657757	-	51	GACAATTAGCTACCCAATTGAATCAACAACAGTCCCAGAAT	2.09	0.691	7
1	10658242	-	46	GCTGGCCTTGAATCAGAAATATGTACCTGTTGCAAGGGTTT	2.13	0.455	22
1	10658545	-	49	ATGTGCCAGTTGCCCCCACCATCAGATTTCAGAACAGCTTC	2.39	0.27	4
1	10658565	-	48	TGGGAGAGATTTAAGAAACTATGTGCCAGTTGCCCCCACCA	2.62	0.523	24
1	10659808	-	45	ATTAGAGACGGATTTTAGCGACCACCCATGCTGAATTATTT	2.12	0.504	10
1	10663527	-	39	AATTCTTGCAGTGAATAATTAGGTGAGTAAGGAAGTTTCAA	3.58	0.606	19
1	10663613	-	40	CAAAACCGAATGGATAAACGAGGCCTTGACTCTCCCCTTAA	1.97	0.551	6
1	10663625	-	40	TGATCTCAAATTCAAAACCGAATGGATAAACGAGGCCTTGA	2.46	0.623	16
1	10663903	-	42	TGCTTAATGGCTAGCTAGCTAGGTGTCTGTTGTAATGCGTA	3.15	0.737	34
1	10665591	-	40	GAAAATGAAAGTGAAAAGCTAGTGAGCAAACCAATTGTATT	2.75	0.647	5
1	10667653	-	45	AGATACAGCTTTAATTCAGCAGGCAGCAGACCCTTCCACTC	2.49	0.576	9
1	10667862	+	41	TCCCTATGAAGAGAAGACTGAGTTCCGGGCCAGGCTACGCA	2.89	0.306	11
1	10668043	+	40	GAGCTGCTAGGGTACGTTCTAGAGGAGGAGCTGTAGATGTG	3.43	0.399	3
1	10668105	-	44	GATATGACAATTACTATCAGAGAGGCCAGGAGAGCGAGGAC	2.37	0.802	21
1	10668370	-	44	TCCTACTTCCCACACCTCAGACCTGACAGTAGATCGAGCTA	1.99	0.537	12
1	10669094	+	46	CTTCACAAAAAAAAAACACTACCGCTTAGTGACATGTGGAG	5.35	0.759	68
1	10669401	-	40	GATCTACCTGTGGCTAAGCGAGGCTGAATCGCTAAGCCCAG	3.13	0.656	24
1	10670242	+	46	TAGCTGATAAGGACTCGCTTAGCGCTCACATTTCCACAATG	5.35	0.633	25
1	10670491	-	39	GCGCTAAGCCGGGAGTCTTAAGCGCTTAGCGCCCAACCCTT	4.71	0.66	6
1	10671087	+	41	AACGCATCTTCAATTACTCCATATGGCCTGGTAATGGAGCG	2.31	0.311	7
1	10671104	+	43	TCCATATGGCCTGGTAATGGAGCGGTCAACTAATTGTAAAG	3.33	0.752	21
1	10680759	-	38	GTCTTGCTTAGCAGCAAGGGAGGCAGAGATGATCACTGGAA	2.77	0.86	18
1	10681436	-	40	CATGTATCAAAAGAGGATCCATAAACAGTAAAATCATCCAT	2.67	0.427	8
1	10728809	+	39	GTAAAATTTGAGGGCAAACTAGTGATCAATGTTGTTTTGTG	3.06	0.508	19
1	10729266	+	38	ATAATATATGTGCGAGAGCCAAAGGGCAGGAAGATGAAGAC	2.64	0.585	20
1	10778061	+	41	GCAGTCATTCAAGGGGTTCGATTCAGCAACCCCTGATGGAC	2.12	0.575	32
1	10779093	+	42	TCTTATCTCTTTCCTCGGTGAGCGATCCTCTTGCTGCCTTG	3.01	0.543	5
1	10779405	+	42	ATTCTAGCTAATAGGAAGCGAGATGACGACACTGGGGTGTC	1.82	0.624	7
1	10780042	+	38	GCACCAAGAAGCTCTGTGCAAGATGGCGTCCTTAGAGATGG	1.94	0.483	3
1	10784855	+	39	TGAAATCCTCCAAGCTAATGATAGGTCGATGCTGAGTCGGG	3.17	0.624	12
1	10785064	+	42	GAAGGAGAAGGATCAGAAGGAGCGGCTGAATATGGGCCCTC	4.64	0.766	14
1	10785630	+	43	CTCTAGAAAGGCATTTAGCGATGTCGCATAGAACTTTATCA	2.09	0.957	22
1	10785934	+	40	TCATAGGGCTCCTAGGGCCGAGATGTTGTGGCTTTCCTCTT	2.55	0.568	8
1	10786109	+	42	GAAAAATAACACTTACGCTCAGTGCGCAGGGGCGCGCTTAG	2.74	0.578	9
1	10786949	+	43	ATACATTGCGCTTAGCGCACAGCGGGCGCTTAGCGAGATGC	3.56	0.439	7
[truncated: 245,123+ more rows]
