# Supplementary material for: DNA N6-Methyladenine Modification in Wild and Cultivated Soybeans Reveals Different Patterns in Nucleus and Cytoplasm
Source: Front Genet. 2020 Jul 27;11:736. doi: 10.3389/fgene.2020.00736 (PMC7398112; doi:10.3389/fgene.2020.00736)
Supplement: Supplementary file 2 [file Data_Sheet_2.xlsx]

## Sheet: Sheet1
chromosome	Total A number	W05 6mA number	ZH13 6mA number	W05 density(%)	ZH13 density(%)
1	36213665	17574	17398	0.0485286	0.0480426
2	31433227	11325	11855	0.0360288	0.0377149
3	29359598	12595	7741	0.0428991	0.0263662
4	33351075	13020	17224	0.0390392	0.0516445
5	26886961	11778	11715	0.0438056	0.0435713
6	32777919	11304	10084	0.0344866	0.0307646
7	28672108	12278	11478	0.0428221	0.0400319
8	31117897	12122	11087	0.0389551	0.035629
9	32219905	12152	12516	0.0377158	0.0388456
10	33146635	13156	14586	0.0396903	0.0440045
11	22520906	7003	7763	0.0310956	0.0344702
12	25676940	9427	10741	0.0367139	0.0418313
13	29902953	15660	13176	0.0523694	0.0440625
14	31320702	14048	15566	0.0448521	0.0496988
15	33049021	11333	9814	0.0342915	0.0296953
16	24378526	9321	8209	0.0382345	0.0336731
17	26889783	10819	11665	0.0402346	0.0433808
18	37198597	14694	16420	0.0395015	0.0441414
19	32289305	12526	10595	0.038793	0.0328127
20	30627112	10920	13090	0.0356547	0.0427399
Mt	281780	147	3023	0.0521684	1.07282
Pt	98375	98	1376	0.0996188	1.39873
