# Supplementary material for: DNA N6-Methyladenine Modification in Wild and Cultivated Soybeans Reveals Different Patterns in Nucleus and Cytoplasm
Source: Front Genet. 2020 Jul 27;11:736. doi: 10.3389/fgene.2020.00736 (PMC7398112; doi:10.3389/fgene.2020.00736)
Supplement: Supplementary file 3 [file Data_Sheet_3.xlsx]

## Sheet: 6mA_in_gene_features
nucleus
features	W05_6mA_number	ZH13_6mA_number
gene	31026	26034
exon	10016	10341
3'UTR	2476	1966
5'UTR	2615	1874
intron	15919	11853
intergenic	212029	216689
cytoplasm
features	W05_6mA_number	ZH13_6mA_number
gene	106	2004
exon	62	1084
intron	44	920
intergenic	139	2395

## Sheet: 6mA_number_in_gene
nucleus
6mA_number	W05_gene_number	ZH13_gene_number
1	7513	3624
2	2854	1737
3	1311	936
4	667	537
5	366	328
6	216	204
7	131	161
>7	520	678
cytoplasm
6mA_number	W05_gene_number	ZH13_gene_number
1	25	28
2	9	20
3	4	16
4	2	13
5	0	9
6	1	3
7	1	5
8	0	4
9	1	2
>9	2	46
