# Supplementary material for: DNA N6-Methyladenine Modification in Wild and Cultivated Soybeans Reveals Different Patterns in Nucleus and Cytoplasm
Source: Front Genet. 2020 Jul 27;11:736. doi: 10.3389/fgene.2020.00736 (PMC7398112; doi:10.3389/fgene.2020.00736)
Supplement: Supplementary file 4 [file Data_Sheet_4.xlsx]

## Sheet: W05_nuclear_express
gene_ID	gene_coordinate	stem_FPKM	leaf_FPKM
ENSRNA049760019	11:2675650-2675723	0	0
ENSRNA049760020	11:2794529-2794602	0	0
ENSRNA049760021	11:5126229-5126303	0	0
ENSRNA049760022	11:8090261-8090334	0	0
ENSRNA049760023	11:8422998-8423082	0	0
ENSRNA049760024	11:9000533-9000605	0	0
ENSRNA049760026	11:10293699-10293771	0	0
ENSRNA049760027	11:15564803-15564874	0	0
ENSRNA049760028	11:15782354-15782436	0	0
ENSRNA049760029	11:24778642-24778714	0	0
ENSRNA049760030	11:26165815-26165898	0	0
ENSRNA049760031	11:29729195-29729277	0	0
ENSRNA049760032	11:31367047-31367119	0	0
ENSRNA049760033	11:31367199-31367272	0	0
ENSRNA049760034	11:34251795-34251876	0	0
ENSRNA049760035	11:33525015-33525106	0	0
ENSRNA049760036	11:28420414-28420487	0	0
ENSRNA049760037	11:26568388-26568461	0	0
ENSRNA049760038	11:26117617-26117698	0	0
ENSRNA049760039	11:11978227-11978299	0	0
ENSRNA049760040	11:9704715-9704787	0	0
ENSRNA049760041	11:8091047-8091120	0	0
ENSRNA049760042	11:6001909-6001981	0	0
ENSRNA049760043	11:2660578-2660650	0	0
ENSRNA049760044	11:1605496-1605569	0	0
ENSRNA049760045	11:1193431-1193504	0	0
ENSRNA049760046	11:83245-83319	0	0
ENSRNA049760047	12:2344510-2344583	0	0
ENSRNA049760048	12:3126682-3126754	0	0
ENSRNA049760049	12:3181515-3181587	0	0
ENSRNA049760050	12:4258185-4258257	0	0
ENSRNA049760051	12:6450567-6450640	0	0
ENSRNA049760052	12:9076350-9076432	0	0
ENSRNA049760053	12:9089838-9089928	0	0
ENSRNA049760054	12:10830801-10830874	0	0
ENSRNA049760056	12:11282455-11282526	0	0
ENSRNA049760057	12:16088257-16088330	0	0
ENSRNA049760059	12:20934138-20934210	0	0
ENSRNA049760061	12:21765660-21765733	0	0
ENSRNA049760064	12:32678439-32678511	0	0
ENSRNA049760065	12:34245539-34245620	0	0
ENSRNA049760067	12:36400718-36400791	0	0
ENSRNA049760068	12:38276020-38276094	0	0
ENSRNA049760070	12:39042203-39042276	0	0
ENSRNA049760071	12:36749967-36750040	0	0
ENSRNA049760073	12:36230492-36230565	0	0
ENSRNA049760075	12:34182633-34182716	0	0
ENSRNA049760078	12:33875896-33875969	0	0
ENSRNA049760080	12:32422362-32422436	0	0
ENSRNA049760081	12:12869537-12869610	0	0
ENSRNA049760083	12:3430887-3430961	0	0
ENSRNA049760084	16:2126095-2126169	0	0
ENSRNA049760085	16:4518022-4518095	0	0
ENSRNA049760087	16:29501709-29501781	0	0
ENSRNA049760088	16:29831259-29831331	0	0
ENSRNA049760089	16:36452768-36452839	0	0
ENSRNA049760093	16:33747199-33747272	0	0
ENSRNA049760095	16:32019635-32019709	0	0
ENSRNA049760099	16:29756446-29756533	0	0
ENSRNA049760100	16:6693211-6693283	0	0
ENSRNA049760102	16:5520165-5520246	0	0
ENSRNA049760103	16:5459918-5460000	0	0
ENSRNA049760104	16:2365308-2365381	0	0
ENSRNA049760107	5:2238721-2238794	0	0
ENSRNA049760111	5:3297115-3297195	0	0
ENSRNA049760114	5:4310513-4310594	0	0
ENSRNA049760115	5:4358177-4358251	0	0
ENSRNA049760117	5:6278006-6278079	0	0
ENSRNA049760118	5:6681294-6681366	0	0
ENSRNA049760120	5:32301011-32301084	0	0
ENSRNA049760122	5:32301156-32301240	0	0
ENSRNA049760125	5:32316981-32317054	0	0
ENSRNA049760127	5:34241333-34241415	0	0
ENSRNA049760128	5:35157170-35157243	0	0
ENSRNA049760131	5:35288076-35288150	0	0
ENSRNA049760133	5:39723284-39723357	0	0
ENSRNA049760134	5:41039774-41039846	0	0
ENSRNA049760136	5:39136031-39136103	0	0
ENSRNA049760138	5:38327882-38327964	0	0
ENSRNA049760140	5:37989890-37989962	0	0
ENSRNA049760142	5:37100344-37100425	0	0
ENSRNA049760144	5:36415869-36415941	0	0
ENSRNA049760145	5:35744776-35744849	0	0
ENSRNA049760147	5:32321722-32321806	0	0
ENSRNA049760148	5:32171713-32171785	0	0
ENSRNA049760149	5:32114500-32114572	0	0
ENSRNA049760151	5:2230273-2230347	0	0
ENSRNA049760152	15:1388760-1388834	0	0
ENSRNA049760155	15:2461188-2461260	0	0
ENSRNA049760156	15:4737533-4737607	0	0
ENSRNA049760158	15:5582566-5582639	0	0
ENSRNA049760159	15:9675143-9675217	0	0
ENSRNA049760162	15:44823093-44823166	0	0
ENSRNA049760165	15:44035090-44035164	0	0
ENSRNA049760167	15:9130154-9130235	0	0
ENSRNA049760169	15:8358621-8358693	0	0
ENSRNA049760171	15:7865147-7865230	0	0
ENSRNA049760173	15:6255042-6255115	0	0
ENSRNA049760175	15:2962708-2962780	0	0
ENSRNA049760177	15:1349094-1349176	0	0
ENSRNA049760179	7:4219099-4219171	0	0
ENSRNA049760182	7:6949303-6949374	0	0
ENSRNA049760183	7:7018139-7018210	0	0
ENSRNA049760208	7:4909969-4910042	0	0
ENSRNA049760210	7:456526-456600	0	0
ENSRNA049760239	9:887290-887371	0	0
ENSRNA049760241	17:1129822-1129894	0	0
ENSRNA049760245	17:2237316-2237391	0	0
ENSRNA049760247	17:4441814-4441887	0	0
ENSRNA049760248	17:7969543-7969617	0	0
ENSRNA049760251	17:10439227-10439308	0	0
ENSRNA049760253	17:10914235-10914328	0	0
ENSRNA049760255	17:12037624-12037697	0	0
ENSRNA049760257	17:12322753-12322825	0	0
ENSRNA049760259	17:23606519-23606593	0	0
ENSRNA049760261	17:38875687-38875759	0	0
ENSRNA049760263	17:39828202-39828275	0	0
ENSRNA049760267	17:14048229-14048301	0	0
ENSRNA049760270	17:10475882-10475956	0	0
ENSRNA049760271	17:9726940-9727013	0	0
ENSRNA049760273	17:5569442-5569526	0	0
ENSRNA049760275	17:2853640-2853713	0	0
ENSRNA049760306	19:653045-653117	0	0
ENSRNA049760339	19:4444360-4444434	0	0
ENSRNA049760341	19:3194369-3194442	0	0
ENSRNA049760343	2:2778504-2778578	0	0
ENSRNA049760345	2:4256136-4256210	0	0
ENSRNA049760347	2:10125218-10125302	0	0
ENSRNA049760349	2:13821193-13821265	0	0
ENSRNA049760350	2:14523251-14523324	0	0
ENSRNA049760353	2:15491602-15491684	0	0
ENSRNA049760354	2:15643442-15643514	0	0
ENSRNA049760355	2:38573675-38573755	0	0
ENSRNA049760357	2:39483644-39483716	0	0
ENSRNA049760359	2:42837866-42837948	0	0
ENSRNA049760361	2:43431305-43431379	0	0
ENSRNA049760363	2:46294606-46294678	0	0
ENSRNA049760365	2:43966912-43966984	0	0
ENSRNA049760367	2:43431450-43431532	0	0
ENSRNA049760368	2:43389702-43389776	0	0
ENSRNA049760370	2:42543340-42543411	0	0
ENSRNA049760371	2:42320768-42320839	0	0
ENSRNA049760373	2:42287807-42287878	0	0
ENSRNA049760375	2:39254280-39254352	0	0
ENSRNA049760377	2:15758669-15758742	0	0
ENSRNA049760379	2:15654313-15654394	0	0
ENSRNA049760381	2:13769821-13769902	0	0
ENSRNA049760383	2:13769736-13769809	0	0
ENSRNA049760384	2:11950049-11950121	0	0
ENSRNA049760387	2:9820286-9820359	0	0
ENSRNA049760388	2:8398240-8398312	0	0
ENSRNA049760389	2:5117629-5117716	0	0
ENSRNA049760391	2:5116499-5116573	0	0
ENSRNA049760392	2:3580571-3580643	0	0
ENSRNA049760395	2:2200483-2200554	0	0
ENSRNA049760397	2:934210-934283	0	0
ENSRNA049760399	2:882815-882888	0	0
ENSRNA049760419	6:966933-967005	0	0
ENSRNA049760424	6:2231475-2231548	0	0
ENSRNA049760426	6:3833388-3833468	0	0
ENSRNA049760430	6:8155686-8155774	0	0
ENSRNA049760434	6:10815761-10815833	0	0
ENSRNA049760502	6:10999473-10999553	0	0
ENSRNA049760505	6:6258444-6258517	0	0
ENSRNA049760512	6:3633745-3633817	0	0
ENSRNA049760522	6:2621492-2621564	0	0
ENSRNA049760535	13:14993003-14993077	0	0
ENSRNA049760538	13:15852123-15852196	0	0
ENSRNA049760539	13:22996022-22996093	0	0
ENSRNA049760541	13:32546743-32546826	0	0
ENSRNA049760543	13:32765682-32765754	0	0
ENSRNA049760544	13:34230301-34230372	0	0
ENSRNA049760547	13:34255921-34255994	0	0
ENSRNA049760551	13:39304762-39304835	0	0
ENSRNA049760552	13:40163764-40163846	0	0
ENSRNA049760555	13:40206811-40206884	0	0
ENSRNA049760558	13:40470955-40471029	0	0
ENSRNA049760561	13:41397227-41397310	0	0
ENSRNA049760564	13:43008239-43008311	0	0
ENSRNA049760567	13:44483034-44483116	0	0
ENSRNA049760568	13:44865164-44865236	0	0
ENSRNA049760571	13:44779464-44779546	0	0
ENSRNA049760573	13:44447858-44447932	0	0
ENSRNA049760575	13:43496946-43497018	0	0
ENSRNA049760579	13:41363532-41363613	0	0
ENSRNA049760580	13:38700683-38700756	0	0
ENSRNA049760582	13:37305243-37305325	0	0
ENSRNA049760584	13:37133471-37133544	0	0
ENSRNA049760587	13:35960076-35960150	0	0
ENSRNA049760590	13:35060221-35060294	0	0
ENSRNA049760593	13:34371834-34371908	0	0
ENSRNA049760596	13:33921694-33921768	0	0
ENSRNA049760598	13:33008770-33008843	0	0
ENSRNA049760601	13:32766322-32766394	0	0
ENSRNA049760603	13:31326024-31326097	0	0
ENSRNA049760605	13:30934747-30934821	0	0
ENSRNA049760608	13:29283429-29283500	0	0
ENSRNA049760609	13:26456882-26456965	0	0
ENSRNA049760613	13:25412151-25412233	0	0
ENSRNA049760616	13:20411851-20411945	0	0
ENSRNA049760620	13:18452885-18452957	0	0
ENSRNA049760622	13:12237063-12237135	0	0
ENSRNA049760624	13:11486953-11487025	0	0
ENSRNA049760628	14:3112167-3112251	0	0
ENSRNA049760631	14:9557550-9557622	0	0
ENSRNA049760634	14:41302971-41303043	0	0
ENSRNA049760638	14:43752483-43752555	0	0
ENSRNA049760640	14:47435310-47435392	0	0
ENSRNA049760643	14:48469535-48469619	0	0
ENSRNA049760646	14:47493241-47493315	0	0
ENSRNA049760648	14:46839994-46840065	0	0
ENSRNA049760650	14:46815657-46815728	0	0
ENSRNA049760653	14:43057071-43057165	0	0
ENSRNA049760655	14:15895910-15895982	0	0
ENSRNA049760657	14:8004710-8004784	0	0
ENSRNA049760659	14:7159373-7159446	0	0
ENSRNA049760662	14:5728936-5729008	0	0
ENSRNA049760666	3:1558149-1558220	0	0
ENSRNA049760667	3:1602960-1603031	0	0
ENSRNA049760670	3:2270583-2270657	0	0
ENSRNA049760673	3:2271844-2271918	0	0
ENSRNA049760676	3:2544118-2544191	0	0
ENSRNA049760722	3:18483710-18483784	0	0
ENSRNA049760726	3:4471188-4471276	0	0
ENSRNA049760730	3:4468098-4468185	0	0
ENSRNA049760733	3:3068086-3068157	0	0
ENSRNA049760736	4:2326091-2326164	0	0
ENSRNA049760738	4:9277037-9277123	0	0
ENSRNA049760742	4:39584371-39584443	0	0
ENSRNA049760745	4:42112590-42112663	0	0
ENSRNA049760771	4:41123214-41123288	0	0
ENSRNA049760773	4:6702226-6702299	0	0
ENSRNA049760776	4:4469738-4469810	0	0
ENSRNA049760779	4:3815375-3815447	0	0
ENSRNA049760782	4:3247980-3248052	0	0
ENSRNA049760785	4:393764-393837	0	0
ENSRNA049760788	18:145656-145750	0	0
ENSRNA049760791	18:1162550-1162641	0	0
ENSRNA049760794	18:4098238-4098311	0	0
ENSRNA049760797	18:6266243-6266315	0	0
ENSRNA049760801	18:11481780-11481852	0	0
ENSRNA049760804	18:18531321-18531394	0	0
ENSRNA049760808	18:38962988-38963061	0	0
ENSRNA049760812	18:45890884-45890956	0	0
ENSRNA049760815	18:48383000-48383073	0	0
ENSRNA049760820	18:48967708-48967779	0	0
ENSRNA049760824	18:49347917-49347989	0	0
ENSRNA049760827	18:49886387-49886481	0	0
ENSRNA049760830	18:52760626-52760699	0	0
ENSRNA049760835	18:52770400-52770473	0	0
ENSRNA049760838	18:53783794-53783866	0	0
ENSRNA049760841	18:54434860-54434941	0	0
ENSRNA049760844	18:55929306-55929387	0	0
ENSRNA049760847	18:56148537-56148609	0	0
ENSRNA049760850	18:56796829-56796901	0	0
ENSRNA049760853	18:45533245-45533318	0	0
ENSRNA049760856	18:17292053-17292124	0	0
ENSRNA049760859	18:5340502-5340575	0	0
ENSRNA049760861	18:3970949-3971031	0	0
ENSRNA049760865	18:3093261-3093333	0	0
ENSRNA049760867	18:3093110-3093183	0	0
ENSRNA049760870	18:2504184-2504256	0	0
ENSRNA049760874	18:959650-959723	0	0
ENSRNA049760877	18:700144-700218	0	0
ENSRNA049760880	18:458724-458805	0	0
ENSRNA049760882	1:2763130-2763202	0	0
ENSRNA049760913	1:8931372-8931444	0	0
ENSRNA049760916	1:2032381-2032455	0	0
ENSRNA049760919	1:1520898-1520972	0	0
ENSRNA049760920	10:1156319-1156391	0	0
ENSRNA049760925	10:1807638-1807711	0	0
ENSRNA049760927	10:3025917-3025988	0	0
ENSRNA049760929	10:38327802-38327875	0	0
ENSRNA049760932	10:43580353-43580425	0	0
ENSRNA049760935	10:43866946-43867019	0	0
ENSRNA049760938	10:47652577-47652650	0	0
ENSRNA049760940	10:50782536-50782609	0	0
ENSRNA049760942	10:47978078-47978158	0	0
ENSRNA049760945	10:46684716-46684790	0	0
ENSRNA049760948	10:43350197-43350271	0	0
ENSRNA049760951	10:40969090-40969164	0	0
ENSRNA049760955	10:38431023-38431097	0	0
ENSRNA049760959	10:7753866-7753946	0	0
ENSRNA049760962	10:6324373-6324456	0	0
ENSRNA049760964	10:4944861-4944943	0	0
ENSRNA049760967	10:4566212-4566286	0	0
ENSRNA049760970	10:2055292-2055374	0	0
ENSRNA049760973	10:963554-963627	0	0
ENSRNA049760974	10:896706-896779	0	0
ENSRNA049998091	15:1949307-1949455	0	0
ENSRNA050000306	15:9681560-9681648	0	0
ENSRNA050000315	15:6434241-6434378	0	0
ENSRNA050000318	15:8985363-8985468	0	0
ENSRNA050000321	15:5662659-5662738	0	0
ENSRNA050000324	15:9135167-9135272	0	0
ENSRNA050000330	15:6430982-6431100	0	0
ENSRNA050000332	15:1951954-1952073	0	0
ENSRNA050000337	3:28960885-28961036	5.50467	0
ENSRNA050000343	3:28961589-28961750	7.5342	0
ENSRNA050000348	3:28953054-28953215	0	0
ENSRNA050000353	3:28954161-28954357	0	3.14495
ENSRNA050000357	15:1761384-1761629	1.41152	0.724282
ENSRNA050000362	15:2735682-2735760	0	0
ENSRNA050000365	15:9282574-9282677	0	0
ENSRNA050000371	15:1601788-1601929	0	0
ENSRNA050000373	15:284070-284432	9.04537	2.76581
ENSRNA050000376	16:26948569-26948730	0	0
ENSRNA050000380	16:25583564-25583652	0	0
ENSRNA050000390	12:24794685-24794758	0	0
ENSRNA050000393	18:28555488-28555575	0	0
ENSRNA050000396	18:22741322-22741499	0	0
ENSRNA050000401	18:27873441-27873543	0	0
ENSRNA050000405	18:22741702-22741854	0	0
ENSRNA050000408	18:22741521-22741681	0	0
ENSRNA050000411	18:22741851-22742138	0	0
ENSRNA050000414	15:22368245-22368327	0	0
ENSRNA050000418	15:29362930-29363383	0	0
ENSRNA050000421	15:29363388-29364607	0	0
ENSRNA050000423	18:33807992-33808070	0	0
ENSRNA050000426	18:31164545-31164650	0	0
ENSRNA050000429	18:39022463-39022627	0	0
ENSRNA050000431	18:38941280-38941441	0	0
ENSRNA050000434	18:38945608-38945769	0	0
ENSRNA050000440	17:23584948-23585010	0	0
ENSRNA050000441	17:25419984-25420138	0	0
ENSRNA050000471	1:2828131-2828282	5.50467	11.86
ENSRNA050000474	1:2835912-2836108	0	0
ENSRNA050000476	1:2827094-2827290	0	0
ENSRNA050000482	10:41927690-41927772	0	0
ENSRNA050000489	10:42113725-42113852	43.2045	216.192
ENSRNA050000495	10:41927924-41928012	0	0
ENSRNA050000497	10:48866791-48866909	0	0
ENSRNA050000505	10:46177896-46178009	0	0
ENSRNA050000508	10:46176337-46176454	0	0
ENSRNA050000525	10:46167691-46167887	64.8609	43.3155
ENSRNA050000528	10:46140171-46140367	66.3693	34.5945
ENSRNA050000530	10:48981900-48982123	0	2.93185
ENSRNA050000542	12:36206790-36206905	0	0
ENSRNA050000545	12:36233537-36233619	0	0
ENSRNA050000548	12:36206254-36206350	0	0
ENSRNA050000550	12:36233295-36233378	0	0
ENSRNA050000553	12:33657357-33657488	0	0
ENSRNA050000562	12:36206077-36206164	0	0
ENSRNA050000565	12:36205676-36205816	0	0
ENSRNA050000629	17:12820974-12821064	0	0
ENSRNA050000635	17:13675625-13675776	0	0
ENSRNA050000638	17:13675719-13675963	0	0
ENSRNA050000647	5:2232373-2232460	0	0
ENSRNA050000648	5:2232577-2232664	0	0
ENSRNA050000651	5:7402218-7402308	0	0
ENSRNA050000662	5:14951914-14953127	0	0
ENSRNA050000665	5:12071000-12071456	0	0
ENSRNA050000667	5:12070559-12070989	0	0
ENSRNA050000671	5:12069051-12070557	0	0
ENSRNA050000685	17:30453880-30454005	0	0
ENSRNA050000688	17:30503992-30504119	0	0
ENSRNA050000692	17:33437150-33437307	0	0
ENSRNA050000695	17:33438246-33438442	0	0
ENSRNA050000707	17:5668894-5668998	0	0
ENSRNA050000721	17:7966798-7966882	0	0
ENSRNA050000731	17:7966585-7966672	0	0
ENSRNA050000759	17:2933642-2933837	1.53925	4.81618
ENSRNA050000762	17:2930151-2930347	58.8273	6.28991
ENSRNA050000765	17:2529344-2529540	19.6091	12.5798
ENSRNA050000769	17:3000816-3001012	78.4364	22.0147
ENSRNA050000772	17:2995360-2995556	63.3525	42.4569
ENSRNA050000775	17:2994306-2994467	3.7671	0
ENSRNA050000813	13:15414700-15414784	0	0
ENSRNA050000814	13:15413587-15413675	0	0
ENSRNA050000822	13:14765967-14766049	0	0
ENSRNA050000832	13:16625678-16625757	0	0
ENSRNA050000834	13:12122812-12122900	0	0
ENSRNA050000838	13:16626200-16626292	0	0
ENSRNA050000843	5:33905499-33905694	0	0
ENSRNA050000851	5:37716585-37716666	0	0
ENSRNA050000865	5:39651647-39651750	0	0
ENSRNA050000888	5:34874382-34874464	0	0
ENSRNA050000909	5:38037563-38037659	0	0
ENSRNA050000919	5:36563407-36563598	0	0
ENSRNA050000925	5:39715673-39715869	0	0
ENSRNA050001018	5:42055010-42055112	0	0
ENSRNA050001027	5:40836609-40836699	0	0
ENSRNA050001031	5:41581296-41581381	0	0
ENSRNA050001035	5:41820216-41820413	0	1.54064
ENSRNA050001042	18:14586716-14586876	0	0
ENSRNA050001050	18:14540280-14540427	0	0
ENSRNA050001138	18:46557493-46557784	0	0
ENSRNA050001191	13:44214168-44214309	0	0
ENSRNA050001195	13:43970291-43970442	27.5233	0
ENSRNA050001204	13:44118461-44118708	0.689092	2.12058
ENSRNA050001211	13:43212717-43212795	0	0
ENSRNA050001240	13:41750776-41750908	0	0
ENSRNA050001244	13:41629412-41629585	0	0
ENSRNA050001258	13:43723383-43723632	0	0
ENSRNA050001266	4:35269120-35269226	0	0
ENSRNA050001272	4:12566636-12566739	0	0
ENSRNA050001279	4:13862315-13862434	0	0
ENSRNA050001281	4:19670402-19670558	0	0
ENSRNA050001285	4:17078412-17078521	0	0
ENSRNA050001288	4:14690744-14690831	0	0
ENSRNA050001292	13:29968120-29968424	3.19972	0.812556
ENSRNA050001297	13:29966106-29966410	1.19989	0
ENSRNA050001302	13:23236911-23237072	0	0
ENSRNA050001316	13:21489728-21489850	0	0
ENSRNA050001323	13:23220865-23221020	0	0
ENSRNA050001327	13:23647258-23647384	0	0
ENSRNA050001339	13:28512414-28512607	0	0
ENSRNA050001411	13:38204046-38204242	6.03357	12.5798
ENSRNA050001414	13:31122179-31122282	0	0
ENSRNA050001417	13:39860973-39861113	0	30.4093
ENSRNA050001419	13:39860637-39860724	0	0
ENSRNA050001424	13:34973143-34973222	0	0
ENSRNA050001428	13:39835605-39835688	0	0
ENSRNA050001433	13:38205014-38205131	0	0
ENSRNA050001436	13:39602492-39602573	0	0
ENSRNA050001438	13:39835349-39835431	0	0
ENSRNA050001442	13:39860467-39860561	0	0
ENSRNA050001448	4:6411162-6411358	31.6763	7.86238
ENSRNA050001451	4:4095209-4095312	0	0
ENSRNA050001454	4:3838525-3838615	0	0
ENSRNA050001465	4:5634923-5635028	0	0
ENSRNA050001470	4:6410017-6410135	149.386	0
ENSRNA050001760	5:40836041-40836139	0	0
ENSRNA050001764	5:40837492-40837616	27.6704	30.9147
ENSRNA050001768	5:40837242-40837366	27.6704	0
ENSRNA050001771	5:40837733-40837857	166.023	340.062
ENSRNA050001775	5:40836997-40837120	60.4605	33.8315
ENSRNA050001779	11:32181657-32181740	0	0
ENSRNA050001786	11:30563643-30563737	0	0
ENSRNA050001790	11:30564035-30564129	0	0
ENSRNA050001794	11:30563194-30563288	0	0
ENSRNA050001796	11:33177252-33177323	0	0
ENSRNA050001809	11:30889545-30889630	0	0
ENSRNA050001848	15:14204438-14204532	0	0
ENSRNA050001856	15:14207113-14207213	0	0
ENSRNA050001859	15:11758252-11758376	0	0
ENSRNA050001862	15:16889481-16889617	0	0
ENSRNA050001865	15:14213421-14213541	0	0
ENSRNA050001867	15:14218377-14218497	0	0
ENSRNA050001870	15:14168943-14169050	0	0
ENSRNA050001901	12:4785258-4785369	0	0
ENSRNA050001906	12:9811835-9811952	0	63.1219
ENSRNA050001909	12:2878375-2878461	0	0
ENSRNA050001912	12:1060609-1060688	0	0
ENSRNA050001926	12:8918853-8918937	0	0
ENSRNA050001931	12:8919779-8919863	0	0
ENSRNA050001937	12:3301586-3301727	0	0
ENSRNA050001940	12:9812246-9812334	0	0
ENSRNA050001946	12:8919278-8919403	0	0
ENSRNA050001952	12:8919102-8919208	0	0
ENSRNA050001955	12:9812595-9812734	19.6194	21.4421
ENSRNA050001959	12:7946352-7946454	0	0
ENSRNA050001963	15:40476768-40476878	0	0
ENSRNA050001971	15:47439240-47439386	0	0
ENSRNA050001974	15:41523251-41523550	0	0
ENSRNA050001978	15:48509618-48509760	0	0
ENSRNA050001980	15:48237184-48237378	0	0
ENSRNA050001983	15:48509401-48509606	1.27075	0
ENSRNA050001985	15:40605796-40606100	0.399964	1.62511
ENSRNA050001990	11:20662388-20662481	0	0
ENSRNA050002005	16:18836815-18836922	0	0
ENSRNA050002008	15:39765535-39765623	0	0
ENSRNA050002011	16:33204050-33204155	0	0
ENSRNA050002016	16:33264728-33264833	0	0
ENSRNA050002021	16:34281960-34282034	0	0
ENSRNA050002028	16:30385980-30386064	0	0
ENSRNA050002035	16:36840442-36840558	0	0
ENSRNA050002060	15:3499924-3500022	0	0
ENSRNA050002063	15:2318794-2318986	0	0
ENSRNA050002072	15:9700908-9700996	0	0
ENSRNA050002075	10:50832221-50832382	3.7671	0
ENSRNA050002080	10:50833865-50834061	7.54197	20.4422
ENSRNA050002082	10:50655991-50656142	0	0
ENSRNA050002085	10:50830711-50830862	5.50467	11.86
ENSRNA050002088	10:50657172-50657297	0	0
ENSRNA050002092	19:16647429-16647528	0	0
ENSRNA050002098	19:16646778-16646861	0	0
ENSRNA050002117	2:3532397-3532594	0	1.54064
ENSRNA050002123	2:8637874-8638025	0	0
ENSRNA050002129	2:3529763-3529945	0	0
ENSRNA050002131	2:5557593-5557677	0	0
ENSRNA050002144	2:8639775-8639969	0	0
ENSRNA050002160	2:9614521-9614627	0	0
ENSRNA050002185	15:50190730-50190833	0	0
ENSRNA050002249	14:3959628-3959932	19.9982	0.812556
ENSRNA050002251	14:2853747-2854050	14.1076	2.86646
ENSRNA050002254	14:1803846-1804042	0	0
ENSRNA050002270	14:4299161-4299315	0	0
ENSRNA050002273	14:26028094-26028218	0	0
ENSRNA050002296	7:7799366-7799466	0	0
ENSRNA050002311	7:5410271-5410458	0	0
ENSRNA050002314	7:3536766-3536846	0	0
ENSRNA050002324	14:47513138-47513232	0	0
ENSRNA050002333	14:48453990-48454092	0	0
ENSRNA050002336	14:46026759-46026845	0	0
ENSRNA050002346	14:48456107-48456211	0	0
ENSRNA050002349	14:43278752-43278893	0	0
ENSRNA050002353	14:47885327-47885428	0	0
ENSRNA050002388	2:25846387-25846468	0	0
ENSRNA050002390	2:25846066-25846149	0	0
ENSRNA050002394	2:25845761-25845844	0	0
ENSRNA050002413	10:35320395-35320488	0	0
ENSRNA050002416	10:35317214-35317307	0	0
ENSRNA050002419	10:35303739-35303831	0	0
ENSRNA050002422	10:35107946-35108038	0	0
ENSRNA050002425	10:35224012-35224104	0	0
ENSRNA050002428	10:35262128-35262220	0	0
ENSRNA050002435	10:35175691-35175784	0	0
ENSRNA050002441	10:38321993-38322111	0	0
ENSRNA050002606	9:760694-760799	0	0
ENSRNA050002612	9:892720-892825	0	0
ENSRNA050002642	4:25760338-25760489	0	0
ENSRNA050002644	16:5059692-5059795	0	0
ENSRNA050002646	16:5053711-5053814	0	0
ENSRNA050002662	16:7395262-7395362	0	0
ENSRNA050002669	16:7395897-7395980	0	0
ENSRNA050002676	16:946844-946924	0	0
ENSRNA050002679	2:14309848-14309970	0	0
ENSRNA050002753	20:1243867-1243930	0	0
ENSRNA050002761	10:24343357-24343487	0	0
ENSRNA050002764	10:24343189-24343291	0	0
ENSRNA050002767	14:18056848-18056936	0	0
ENSRNA050002770	14:15526289-15526407	0	0
ENSRNA050002775	14:11007753-11007839	0	0
ENSRNA050002778	18:56593396-56593557	18.8355	0
ENSRNA050002780	18:51827696-51827839	0	0
ENSRNA050002783	18:51828171-51828314	0	0
ENSRNA050002786	18:56594426-56594577	11.0093	23.7201
ENSRNA050002789	18:51195799-51195903	0	0
ENSRNA050002792	18:54711001-54711145	0	0
ENSRNA050002828	11:18565582-18565668	0	0
ENSRNA050002869	18:9661673-9661834	0	0
ENSRNA050002878	18:9665150-9665348	0	0
ENSRNA050002880	18:1475495-1475566	0	0
ENSRNA050002883	18:3738552-3738646	0	0
ENSRNA050002885	18:3738115-3738209	0	0
ENSRNA050002891	18:5519447-5519533	0	0
ENSRNA050002893	18:8286861-8286948	0	0
ENSRNA050002897	18:3738788-3738900	0	0
ENSRNA050002899	18:3470689-3470768	0	0
ENSRNA050002902	2:39051478-39051582	0	0
ENSRNA050002905	2:35722451-35722604	0	0
ENSRNA050002907	6:2203295-2203598	3.62768	0.409494
ENSRNA050002909	6:2196922-2197225	9.52719	3.08163
ENSRNA050002911	6:5998874-5999070	22.6259	6.28991
ENSRNA050002913	6:3868140-3868243	0	0
ENSRNA050002918	6:3671211-3671300	0	0
ENSRNA050002921	6:6000134-6000253	0	0
ENSRNA050002923	6:5996769-5996886	0	0
ENSRNA050002925	6:3867965-3868062	0	0
ENSRNA050002932	10:6652544-6652848	1.59986	0
ENSRNA050002936	19:1875633-1875725	0	0
ENSRNA050002938	19:3731562-3731654	0	0
ENSRNA050002942	19:8013604-8013722	0	0
ENSRNA050002944	19:7991953-7992072	0	0
ENSRNA050002947	19:1875208-1875287	0	0
ENSRNA050002948	19:1894105-1894198	0	0
ENSRNA050002952	19:3730291-3730375	0	0
ENSRNA050002956	19:3729194-3729278	0	0
ENSRNA050002958	19:898513-898630	0	0
ENSRNA050002962	19:1869456-1869549	0	0
ENSRNA050002965	2:45149098-45149402	3.99964	0.812556
ENSRNA050002967	2:45998161-45998464	0.403075	2.86646
ENSRNA050002975	2:42888877-42888971	0	0
ENSRNA050002990	2:41533074-41533159	0	0
ENSRNA050003013	11:2982924-2983051	0	0
ENSRNA050003018	11:9185142-9185283	0	9.59707
ENSRNA050003021	11:4588873-4588958	0	0
ENSRNA050003025	11:3051045-3051137	0	0
ENSRNA050003032	11:6169017-6169118	0	0
ENSRNA050003036	11:8708352-8708438	0	0
ENSRNA050003071	13:3390823-3392631	0.0899086	0.059334
ENSRNA050003074	13:3246671-3248478	0.029988	0
ENSRNA050003077	13:3116803-3118611	0	0
ENSRNA050003080	13:3124429-3126237	0.577691	0.366933
ENSRNA050003083	13:3178847-3180655	0	0
ENSRNA050003086	13:3186473-3188281	0	0
ENSRNA050003089	13:3194098-3195906	0.119878	0.178002
ENSRNA050003092	13:3202666-3204474	0	0
ENSRNA050003096	13:3210292-3212100	0	0
ENSRNA050003099	13:3217918-3219726	0	0
ENSRNA050003102	13:3231421-3233229	0	0
ENSRNA050003105	13:3239046-3240854	0	0
ENSRNA050003108	13:3254296-3256104	0	0
ENSRNA050003111	13:3263849-3265657	0	0
ENSRNA050003116	13:3297290-3299098	0	0.0300782
ENSRNA050003119	13:3304916-3306724	0	0
ENSRNA050003122	13:3312542-3314350	0	0
ENSRNA050003126	13:3327790-3329598	0	0
ENSRNA050003129	13:3335414-3337222	0	0
ENSRNA050003132	13:3343040-3344848	0.209787	0.148335
ENSRNA050003135	13:3350663-3352471	0	0
ENSRNA050003139	13:3358286-3360094	0	0
ENSRNA050003142	13:3365909-3367717	0.0299695	0.029667
ENSRNA050003145	13:3372207-3374015	0.149848	0.029667
ENSRNA050003148	13:3383197-3385005	0.179817	0.118668
ENSRNA050003152	13:3398449-3400257	0.0599391	0.029667
ENSRNA050003155	13:3415968-3417776	0	0
ENSRNA050003158	13:3430309-3432117	0	0
ENSRNA050003162	13:3437935-3439743	0	0
ENSRNA050003165	13:3461350-3463158	0	0
ENSRNA050003168	13:3476600-3478408	0.329665	0.504339
ENSRNA050003172	13:3491848-3493656	0	0
ENSRNA050003175	13:3533163-3534971	0	0
ENSRNA050003178	13:3548412-3550220	0	0
ENSRNA050003180	13:3556038-3557846	0	0
ENSRNA050003183	13:3571290-3573098	0	0
ENSRNA050003186	13:3598791-3600599	0	0
ENSRNA050003189	13:3606416-3608224	0	0
ENSRNA050003191	13:3621663-3623471	0	0
ENSRNA050003194	13:3629287-3631095	0	0
ENSRNA050003197	13:3636913-3638721	0	0
ENSRNA050003200	13:3644539-3646347	0	0
ENSRNA050003204	13:3652165-3653973	0	0
ENSRNA050003206	13:3659791-3661599	0.0599391	0.059334
ENSRNA050003210	13:3679400-3681208	0	0
ENSRNA050003211	13:3694651-3696459	0	0
ENSRNA050003215	13:3709901-3711709	0	0
ENSRNA050003218	13:3748003-3749811	0	0
ENSRNA050003220	13:3755628-3757436	0	0
ENSRNA050003223	13:3763253-3765061	0	0
ENSRNA050003225	13:3770872-3772680	0	0
ENSRNA050003229	13:3793746-3795554	0	0
ENSRNA050003232	13:3801371-3803179	0	0
ENSRNA050003235	13:3824236-3826044	0	0
ENSRNA050003237	13:3831856-3833664	0	0
ENSRNA050003242	13:3847105-3848913	0	0
ENSRNA050003243	13:3854735-3856543	0	0
ENSRNA050003246	13:3862361-3864169	0	0
ENSRNA050003250	13:3877607-3879415	0	0
ENSRNA050003253	13:3937514-3939322	0	0
ENSRNA050003256	13:3960379-3962187	0	0
ENSRNA050003258	13:3967998-3969806	0	0
ENSRNA050003262	13:3975615-3977423	0	0
ENSRNA050003266	13:3998481-4000289	0	0
ENSRNA050003269	13:4006107-4007915	0	0
ENSRNA050003271	13:4013733-4015541	0	0
ENSRNA050003274	13:4024383-4026191	0	0
ENSRNA050003277	13:4080041-4081849	0	0
ENSRNA050003279	13:4102436-4104244	0	0
ENSRNA050003282	13:4110061-4111869	0	0
ENSRNA050003284	13:3717521-3719329	0	0
ENSRNA050003286	13:3586539-3588346	0	0.0296853
ENSRNA050003290	13:3563664-3565472	0	0.029667
ENSRNA050003292	13:3509244-3511050	0.0600131	0.0594074
ENSRNA050003294	13:3540787-3542595	0.0599391	0
ENSRNA050003298	13:4094818-4096626	0	0
ENSRNA050003299	13:3816611-3818418	0	0.0296853
ENSRNA050003302	13:3732764-3734571	0.029988	0
ENSRNA050003305	13:3885224-3887031	0	0
ENSRNA050003308	13:3945137-3946944	0	0
ENSRNA050003311	13:3740388-3742196	0	0
ENSRNA050003314	13:3786121-3787928	0.029988	0
ENSRNA050003319	13:3453726-3455534	0	0
ENSRNA050003322	13:3839479-3841287	0	0.029667
ENSRNA050003325	13:4221615-4223422	0	0
ENSRNA050003328	13:3289667-3291474	0	0.0296853
ENSRNA050003331	13:3667415-3669224	0.0299511	0.0592973
ENSRNA050003334	13:3778498-3780305	0	0
ENSRNA050003337	13:4117647-4119454	0.0599761	0.0593707
ENSRNA050003339	13:3468976-3470783	0.029988	0
ENSRNA050003342	13:3422686-3424493	0.119952	0.148427
ENSRNA050003346	13:3578917-3580724	0.0599761	0.118741
ENSRNA050003349	13:3702276-3704083	0.0599761	0.089056
ENSRNA050003353	13:3614041-3615848	0	0.0296853
ENSRNA050003356	13:3983237-3985044	0	0
ENSRNA050003359	13:3446102-3447909	0	0
ENSRNA050003362	13:3869987-3871794	0	0
ENSRNA050003365	13:3892840-3894647	0	0
ENSRNA050003368	13:4066130-4067936	0	0
ENSRNA050003372	13:3484223-3486030	0	0.0296853
ENSRNA050003377	13:3907058-3908865	0	0
ENSRNA050003380	13:3225540-3227347	0	0.0296853
ENSRNA050003384	13:3320166-3321972	0.210046	0.148519
ENSRNA050003387	13:3282046-3283852	0.120026	0.0891111
ENSRNA050003390	13:3687026-3688832	0	0
ENSRNA050003393	13:4229226-4231033	0.029988	0
ENSRNA050003397	13:3929895-3931701	0	0
ENSRNA050003400	13:3952761-3954566	0.1201	0.0594442
ENSRNA050003403	13:3990859-3992664	0	0
ENSRNA050003405	13:3725144-3726949	0	0
ENSRNA050003408	13:3922281-3924086	0.0900752	0.118888
ENSRNA050003411	13:3525546-3527345	0.331504	0.328162
ENSRNA050003414	13:3109183-3110986	0.0300622	0.0595179
ENSRNA050003417	13:3914679-3916481	0	0
ENSRNA050003421	13:3132040-3133839	0.150684	0.0596658
ENSRNA050003424	13:3900456-3902258	0	0
ENSRNA050003426	13:3094056-3095847	0.212008	0.0599639
ENSRNA050003429	13:3517982-3519727	0.0311804	0
ENSRNA050003431	13:3229176-3230686	0	0
ENSRNA050003434	13:3402086-3403596	0	0
ENSRNA050003437	13:3495485-3496995	0	0
ENSRNA050003439	13:3808991-3810797	0.0300065	0.0891111
ENSRNA050003442	13:3500649-3502158	0	0
ENSRNA050003444	13:4218281-4219788	0	0.0728913
ENSRNA050003448	13:3079184-3080955	0	0.0303611
ENSRNA050003450	13:3671052-3672562	0.403846	0.436354
ENSRNA050003452	13:3135650-3137151	0.554467	0.219675
ENSRNA050003455	13:3101610-3103400	0.0909174	0.0300007
ENSRNA050003458	13:3086614-3088352	0	0
ENSRNA050003461	13:4059203-4060310	0	0
ENSRNA050003463	13:4157352-4158459	0.052772	0.104675
ENSRNA050003466	13:3257931-3263252	1.23082	0.73916
ENSRNA050003468	13:3271482-3272172	0	0
ENSRNA050003471	13:3516875-3517565	0	0.191916
ENSRNA050003473	13:3594172-3594862	0.0964055	0.191916
ENSRNA050003475	13:4073763-4074453	0	0
ENSRNA050003478	13:3407297-3407900	0	0
ENSRNA050003480	13:4088397-4088998	0	0
ENSRNA050003482	13:3147937-3148438	0	0
ENSRNA050003485	13:3175865-3176366	0	0
ENSRNA050003487	13:4058726-4059147	0	0
ENSRNA050003488	13:3147500-3147914	0	0
ENSRNA050003490	13:3175429-3175842	0	0
ENSRNA050003495	13:3272172-3272675	0	0
ENSRNA050003498	13:3594862-3595365	0	0
ENSRNA050003501	13:3673045-3673470	0	0
ENSRNA050003504	13:4074456-4075000	0	0
ENSRNA050003508	13:3414421-3414699	149.47	95.0094
ENSRNA050003511	13:3148946-3149154	0	0
ENSRNA050003514	13:3413728-3413889	0	0
ENSRNA050003517	13:4021367-4021528	0	0
ENSRNA050003520	13:3101233-3101389	0	0
ENSRNA050003523	13:3108803-3108959	0	0
ENSRNA050003526	13:3116423-3116579	0	0
ENSRNA050003528	13:3124049-3124205	0	0
ENSRNA050003531	13:3131660-3131816	0	0
ENSRNA050003534	13:3178467-3178623	0	0
ENSRNA050003536	13:3186093-3186249	0	0
ENSRNA050003538	13:3193718-3193874	0	0
ENSRNA050003540	13:3202286-3202442	0	0
ENSRNA050003544	13:3209912-3210068	0	0
ENSRNA050003548	13:3217538-3217694	0	0
ENSRNA050003549	13:3225160-3225316	0	0
ENSRNA050003551	13:3231041-3231197	0	0
ENSRNA050003553	13:3238666-3238822	0	0
ENSRNA050003555	13:3246291-3246447	0	0
ENSRNA050003557	13:3253916-3254072	0	0
ENSRNA050003560	13:3263469-3263625	0	0
ENSRNA050003562	13:3271094-3271250	0	0
ENSRNA050003564	13:3281666-3281822	0	0
ENSRNA050003566	13:3289287-3289443	0	0
ENSRNA050003568	13:3296910-3297066	0	0
ENSRNA050003572	13:3304536-3304692	0	0
ENSRNA050003575	13:3312162-3312318	0	0
ENSRNA050003579	13:3319786-3319942	0	0
ENSRNA050003582	13:3327410-3327566	0	0
ENSRNA050003585	13:3335034-3335190	0	0
ENSRNA050003588	13:3342660-3342816	0	0
ENSRNA050003592	13:3350283-3350439	0	0
ENSRNA050003596	13:3357906-3358062	0	0
ENSRNA050003599	13:3365529-3365685	0	0
ENSRNA050003602	13:3371827-3371983	0	0
ENSRNA050003607	13:3382817-3382973	0	0
ENSRNA050003609	13:3390443-3390599	0	0
ENSRNA050003612	13:3398070-3398226	0	0
ENSRNA050003615	13:3413340-3413496	0	0
ENSRNA050003618	13:3415588-3415744	0	0
ENSRNA050003621	13:3422306-3422462	0	0
ENSRNA050003624	13:3429929-3430085	0	0
ENSRNA050003627	13:3437555-3437711	0	0
ENSRNA050003629	13:3445722-3445878	0	0
ENSRNA050003632	13:3453346-3453502	0	0
ENSRNA050003635	13:3460970-3461126	0	0
ENSRNA050003638	13:3468596-3468752	0	0
ENSRNA050003640	13:3476220-3476376	0	0
ENSRNA050003643	13:3483844-3484000	0	0
ENSRNA050003646	13:3491468-3491624	0	0
ENSRNA050003648	13:3508864-3509020	0	0
ENSRNA050003651	13:3525166-3525322	0	0
ENSRNA050003653	13:3532783-3532939	0	0
ENSRNA050003657	13:3540407-3540563	0	0
ENSRNA050003660	13:3548032-3548188	0	0
ENSRNA050003663	13:3555658-3555814	0	0
ENSRNA050003666	13:3563284-3563440	0	0
ENSRNA050003668	13:3570910-3571066	0	0
ENSRNA050003670	13:3578537-3578693	0	0
ENSRNA050003673	13:3586159-3586315	0	0
ENSRNA050003677	13:3593784-3593940	0	0
ENSRNA050003679	13:3598411-3598567	0	0
ENSRNA050003682	13:3606036-3606192	0	0
ENSRNA050003685	13:3613661-3613817	0	0
ENSRNA050003687	13:3621283-3621439	0	0
ENSRNA050003690	13:3628907-3629063	0	0
ENSRNA050003693	13:3636533-3636689	0	0
ENSRNA050003697	13:3644159-3644315	0	0
ENSRNA050003699	13:3651785-3651941	0	0
ENSRNA050003701	13:3659411-3659567	0	0
ENSRNA050003704	13:3667035-3667191	0	0
ENSRNA050003707	13:3686646-3686802	0	0
ENSRNA050003710	13:3694271-3694427	0	0
ENSRNA050003713	13:3701896-3702052	0	0
ENSRNA050003714	13:3709521-3709677	0	0
ENSRNA050003717	13:3717142-3717298	0	0
ENSRNA050003721	13:3724764-3724920	0	0
ENSRNA050003724	13:3732384-3732540	0	0
ENSRNA050003727	13:3740008-3740164	0	0
ENSRNA050003730	13:3747623-3747779	0	0
ENSRNA050003732	13:3755248-3755404	0	0
ENSRNA050003737	13:3762873-3763029	0	0
ENSRNA050003740	13:3770492-3770648	0	0
ENSRNA050003743	13:3778118-3778274	0	0
ENSRNA050003746	13:3785742-3785898	0	0
ENSRNA050003749	13:3793366-3793522	0	0
ENSRNA050003751	13:3800991-3801147	0	0
ENSRNA050003754	13:3808611-3808767	0	0
ENSRNA050003756	13:3816231-3816387	0	0
ENSRNA050003760	13:3823856-3824012	0	0
ENSRNA050003763	13:3831476-3831632	0	0
ENSRNA050003766	13:3839099-3839255	0	0
ENSRNA050003767	13:3846725-3846881	0	0
ENSRNA050003772	13:3854355-3854511	0	0
ENSRNA050003775	13:3861981-3862137	0	0
ENSRNA050003778	13:3869607-3869763	0	0
ENSRNA050003781	13:3877227-3877383	0	0
ENSRNA050003784	13:3884844-3885000	0	0
ENSRNA050003787	13:3892460-3892616	0	0
ENSRNA050003790	13:3906678-3906834	0	0
ENSRNA050003793	13:3929517-3929673	0	0
ENSRNA050003796	13:3937134-3937290	0	0
ENSRNA050003798	13:3944757-3944913	0	0
ENSRNA050003801	13:3952381-3952537	0	0
ENSRNA050003803	13:3959999-3960155	0	0
ENSRNA050003806	13:3967618-3967774	0	0
ENSRNA050003809	13:3975236-3975392	0	0
ENSRNA050003811	13:3982857-3983013	0	0
ENSRNA050003815	13:3990479-3990635	0	0
ENSRNA050003818	13:3998101-3998257	0	0
ENSRNA050003819	13:4005727-4005883	0	0
ENSRNA050003823	13:4013353-4013509	0	0
ENSRNA050003826	13:4020979-4021135	0	0
ENSRNA050003828	13:4024003-4024159	0	0
ENSRNA050003830	13:4030818-4030974	0	0
ENSRNA050003833	13:4065750-4065906	0	0
ENSRNA050003838	13:4073374-4073530	0	0
ENSRNA050003840	13:4079661-4079817	0	0
ENSRNA050003843	13:4094438-4094594	0	0
ENSRNA050003846	13:4102056-4102212	0	0
ENSRNA050003849	13:4117267-4117423	0	0
ENSRNA050003852	13:4223646-4223802	0	0
ENSRNA050003855	13:4231256-4231412	0	0
ENSRNA050003857	13:4109681-4109837	0	0
ENSRNA050003859	13:3517707-3517878	0	0
ENSRNA050003863	13:3078809-3078964	0	0
ENSRNA050003866	13:3900077-3900232	0	0
ENSRNA050003869	13:3914300-3914455	0	0
ENSRNA050003871	13:3921903-3922058	0	0
ENSRNA050003875	13:3679021-3679176	0	0
ENSRNA050003878	13:3595539-3595823	0	0
ENSRNA050003881	13:3517569-3517697	0	0
ENSRNA050003884	13:3093678-3093832	0	0
ENSRNA050003887	13:3272687-3272804	0	0
ENSRNA050003891	13:3595377-3595494	0	0
ENSRNA050003894	13:3406939-3407166	0	0
ENSRNA050003897	13:3086247-3086398	0	0
ENSRNA050003900	13:3272895-3272970	0	0
ENSRNA050003904	13:3137223-3137379	0	0
ENSRNA050003908	13:3413951-3414053	0	0
ENSRNA050003910	13:3498517-3498727	0	0
ENSRNA050003913	13:3503146-3503298	0	0
ENSRNA050003915	13:4021531-4021899	0	0
ENSRNA050003918	13:3230790-3230892	0	0
ENSRNA050028087	7:16564943-16565015	0	0
ENSRNA050028088	7:18370286-18370359	0	0
ENSRNA050028089	7:19069188-19069259	0	0
ENSRNA050028090	7:19080922-19080993	0	0
ENSRNA050028091	7:36402312-36402385	0	0
ENSRNA050028092	7:36541758-36541829	0	0
ENSRNA050028093	7:43668668-43668741	0	0
ENSRNA050028094	7:43488569-43488641	0	0
ENSRNA050028095	7:41478066-41478139	0	0
ENSRNA050028096	7:37450893-37450966	0	0
ENSRNA050028097	7:10608023-10608097	0	0
ENSRNA050028098	5:1774288-1774360	0	0
ENSRNA050028099	8:1840160-1840233	0	0
ENSRNA050028100	8:4888289-4888362	0	0
ENSRNA050028101	8:6400429-6400502	0	0
ENSRNA050028102	8:7203751-7203832	0	0
ENSRNA050028103	8:8090808-8090890	0	0
ENSRNA050028104	8:8510159-8510241	0	0
ENSRNA050028105	8:9166479-9166553	0	0
ENSRNA050028106	8:10307970-10308055	0	0
ENSRNA050028107	8:10600601-10600674	0	0
ENSRNA050028108	8:15133644-15133718	0	0
ENSRNA050028109	8:16346891-16346964	0	0
ENSRNA050028110	8:22514424-22514505	0	0
ENSRNA050028111	8:40981266-40981337	0	0
ENSRNA050028112	8:41213108-41213181	0	0
ENSRNA050028113	8:46383554-46383627	0	0
ENSRNA050028114	8:43056421-43056493	0	0
ENSRNA050028115	8:40585580-40585653	0	0
ENSRNA050028116	8:40513047-40513121	0	0
ENSRNA050028117	8:40508360-40508434	0	0
ENSRNA050028118	8:36289757-36289831	0	0
ENSRNA050028119	8:16719530-16719604	0	0
ENSRNA050028120	8:15331041-15331115	0	0
ENSRNA050028121	8:11447968-11448048	0	0
ENSRNA050028122	8:10803525-10803606	0	0
ENSRNA050028123	8:10161386-10161458	0	0
ENSRNA050028124	8:9758611-9758685	0	0
ENSRNA050028125	8:9750160-9750233	0	0
ENSRNA050028126	8:9613684-9613757	0	0
ENSRNA050028127	8:6697704-6697776	0	0
ENSRNA050028128	8:6672012-6672085	0	0
ENSRNA050028129	8:6402447-6402531	0	0
ENSRNA050028130	8:6253849-6253921	0	0
ENSRNA050028131	8:4851026-4851098	0	0
ENSRNA050028132	8:3182337-3182409	0	0
ENSRNA050028133	8:1100665-1100737	0	0
ENSRNA050028134	8:244126-244198	0	0
ENSRNA050028136	6:16766741-16766814	0	0
ENSRNA050028138	6:47379179-47379252	0	0
ENSRNA050028139	6:49109495-49109577	0	0
ENSRNA050028140	6:49105388-49105478	0	0
ENSRNA050028141	6:49054515-49054588	0	0
ENSRNA050028142	6:48252985-48253058	0	0
ENSRNA050028143	6:48094016-48094087	0	0
ENSRNA050028144	6:45457641-45457714	0	0
ENSRNA050028145	6:43497965-43498047	0	0
ENSRNA050028146	6:42121950-42122022	0	0
ENSRNA050028147	6:41911082-41911156	0	0
ENSRNA050028148	9:1268945-1269019	0	0
ENSRNA050028150	6:19465990-19466062	0	0
ENSRNA050028151	9:2817224-2817296	0	0
ENSRNA050028152	9:2819786-2819858	0	0
ENSRNA050028153	9:22097173-22097246	0	0
ENSRNA050028154	6:17430987-17431060	0	0
ENSRNA050028155	6:14199425-14199506	0	0
ENSRNA050028156	6:14146515-14146589	0	0
ENSRNA050028157	9:42609443-42609517	0	0
ENSRNA050028158	6:13450851-13450933	0	0
ENSRNA050028159	9:49542498-49542570	0	0
ENSRNA050028160	9:49234861-49234955	0	0
ENSRNA050028161	9:46560320-46560392	0	0
ENSRNA050028162	9:37510204-37510275	0	0
ENSRNA050028163	9:3353793-3353867	0	0
ENSRNA050028164	19:32423866-32423947	0	0
ENSRNA050028165	19:42201852-42201924	0	0
ENSRNA050028166	19:42977207-42977279	0	0
ENSRNA050028167	19:44380351-44380425	0	0
ENSRNA050028168	19:46393020-46393092	0	0
ENSRNA050028169	19:48012723-48012796	0	0
ENSRNA050028170	19:48716442-48716524	0	0
ENSRNA050028171	19:50178834-50178907	0	0
ENSRNA050028172	19:50170586-50170660	0	0
ENSRNA050028173	19:47786327-47786400	0	0
ENSRNA050028174	19:44771196-44771269	0	0
ENSRNA050028175	19:43345615-43345687	0	0
ENSRNA050028176	19:43139837-43139909	0	0
ENSRNA050028177	19:41300235-41300317	0	0
ENSRNA050028178	19:40826179-40826252	0	0
ENSRNA050028179	19:39551100-39551174	0	0
ENSRNA050028180	19:35315333-35315406	0	0
ENSRNA050028181	20:39513386-39513460	0	0
ENSRNA050028182	20:40100075-40100149	0	0
ENSRNA050028183	20:42676856-42676930	0	0
ENSRNA050028184	20:47109780-47109852	0	0
ENSRNA050028185	20:42457489-42457561	0	0
ENSRNA050028186	20:38442388-38442461	0	0
ENSRNA050028187	20:37439009-37439081	0	0
ENSRNA050028188	20:37437935-37438007	0	0
ENSRNA050028189	20:37436838-37436910	0	0
ENSRNA050028190	20:37434326-37434398	0	0
ENSRNA050028191	20:37426622-37426694	0	0
ENSRNA050028192	20:35759857-35759929	0	0
ENSRNA050028193	20:3203208-3203280	0	0
ENSRNA050028194	20:3200663-3200735	0	0
ENSRNA050028195	3:38591899-38591973	0	0
ENSRNA050028196	3:39483689-39483762	0	0
ENSRNA050028197	3:41817063-41817135	0	0
ENSRNA050028198	3:43939510-43939592	0	0
ENSRNA050028199	3:45335989-45336063	0	0
ENSRNA050028200	3:43936561-43936634	0	0
ENSRNA050028201	3:40776612-40776684	0	0
ENSRNA050028202	3:40707886-40707966	0	0
ENSRNA050028203	3:38358427-38358499	0	0
ENSRNA050028204	3:36491312-36491394	0	0
ENSRNA050028205	3:36021674-36021747	0	0
ENSRNA050028206	3:34713196-34713270	0	0
ENSRNA050028207	17:41267660-41267744	0	0
ENSRNA050028208	17:6193381-6193453	0	0
ENSRNA050028209	1:44485676-44485750	0	0
ENSRNA050028210	1:46708070-46708141	0	0
ENSRNA050028211	1:50134436-50134508	0	0
ENSRNA050028212	1:51889096-51889169	0	0
ENSRNA050028213	1:55040693-55040766	0	0
ENSRNA050028214	1:55442312-55442385	0	0
ENSRNA050028215	1:55006613-55006685	0	0
ENSRNA050028216	1:53824177-53824250	0	0
ENSRNA050028217	1:53675726-53675799	0	0
ENSRNA050028218	1:47964288-47964362	0	0
ENSRNA050028219	4:46779073-46779154	0	0
ENSRNA050028220	4:46830387-46830461	0	0
ENSRNA050028221	4:49998537-49998617	0	0
ENSRNA050028222	4:50180579-50180651	0	0
ENSRNA050028223	4:51063802-51063874	0	0
ENSRNA050028224	4:52123024-52123096	0	0
ENSRNA050028226	4:45228858-45228930	0	0
ENSRNA050028227	15:2415867-2415949	0	0
ENSRNA050028236	14:1801094-1801166	0	0
ENSRNA050030197	7:41518709-41518905	0	0
ENSRNA050030200	7:43626405-43626507	0	0
ENSRNA050030221	6:31209831-31209938	0	0
ENSRNA050030223	6:34524209-34524289	0	0
ENSRNA050030224	6:34523730-34523815	0	0
ENSRNA050030227	6:19043212-19043373	0	0
ENSRNA050030229	6:19044312-19044508	0	0
ENSRNA050030231	6:18753222-18753419	2.95706	0
ENSRNA050030233	6:11460141-11460343	5.37083	2.79216
ENSRNA050030235	6:13019740-13019882	0	0
ENSRNA050030237	6:13642496-13642567	0	0
ENSRNA050030239	6:13020020-13020117	0	0
ENSRNA050030241	6:15246621-15246698	0	0
ENSRNA050030243	6:15245835-15245919	0	0
ENSRNA050030245	6:13819522-13819646	0	0
ENSRNA050030246	6:18750144-18750302	0	0
ENSRNA050030248	6:13642167-13642238	0	0
ENSRNA050030250	3:44168160-44168321	18.8355	0
ENSRNA050030252	3:44171220-44171382	0	3.88102
ENSRNA050030254	3:44221984-44222145	7.5342	0
ENSRNA050030256	3:44169088-44169282	0	0
ENSRNA050030258	3:45109039-45109234	0	0
ENSRNA050030260	3:44895638-44895733	0	0
ENSRNA050030262	3:43533424-43533530	0	0
ENSRNA050030264	3:40688982-40689064	0	0
ENSRNA050030266	3:41781221-41781319	0	0
ENSRNA050030281	6:50892157-50892345	0	0
ENSRNA050030282	6:48706463-48706604	8.80452	0
ENSRNA050030284	6:49186647-49186754	0	0
ENSRNA050030286	6:49186410-49186535	25.4071	56.6799
ENSRNA050030289	6:48141782-48141862	0	0
ENSRNA050030291	6:48706869-48706957	0	0
ENSRNA050030293	6:49186889-49186974	0	0
ENSRNA050030295	6:49521162-49521263	0	0
ENSRNA050030297	6:45681027-45681168	0	0
ENSRNA050030299	6:49185999-49186083	0	0
ENSRNA050030301	6:48707032-48707127	0	0
ENSRNA050030303	6:48707244-48707360	0	0
ENSRNA050030305	6:48707638-48707753	0	161.742
ENSRNA050030307	6:41043265-41043464	0	0
ENSRNA050030309	20:46916051-46916163	0	0
ENSRNA050030311	20:44230848-44230949	0	0
ENSRNA050030313	20:41672375-41672460	0	0
ENSRNA050030315	20:47116706-47116824	0	0
ENSRNA050030318	20:40692229-40692361	0	0
ENSRNA050030334	8:1384958-1385153	0	1.60539
ENSRNA050030336	8:1651114-1651305	0	0
ENSRNA050030339	8:2985859-2985957	0	0
ENSRNA050030341	8:2986811-2986934	30.2302	33.8315
ENSRNA050030343	8:2987243-2987367	0	0
ENSRNA050030345	8:2987483-2987607	138.352	185.488
ENSRNA050030347	8:283577-283673	0	0
ENSRNA050030349	8:283331-283469	0	0
ENSRNA050030351	8:2987023-2987141	0	0
ENSRNA050030354	8:719646-719778	0	0
ENSRNA050030357	8:1383617-1383734	0	0
ENSRNA050030358	8:8741127-8741210	0	0
ENSRNA050030360	8:1386529-1386649	0	0
ENSRNA050030362	8:8738086-8738169	0	0
ENSRNA050030364	8:726749-726881	0	0
ENSRNA050030365	8:7950210-7950310	0	0
ENSRNA050030366	8:4000011-4000213	1.34271	0
ENSRNA050030367	8:2986424-2986514	0	0
ENSRNA050030368	8:924346-924454	0	0
ENSRNA050030369	8:1774708-1774786	0	0
ENSRNA050030370	8:4267401-4267503	0	0
ENSRNA050030384	20:34484057-34484253	1.50839	0
ENSRNA050030386	20:34369814-34369933	0	0
ENSRNA050030389	20:34249679-34249830	0	0
ENSRNA050030391	20:34486611-34486762	0	0
ENSRNA050030393	20:39996258-39996433	0	0
ENSRNA050030395	20:36817081-36817201	0	0
ENSRNA050030397	20:39963307-39963424	0	0
ENSRNA050030399	20:36818014-36818132	0	0
ENSRNA050030401	20:36758111-36758332	14.6352	12.0914
ENSRNA050030406	8:43799630-43799791	0	0
ENSRNA050030408	8:42029726-42029887	11.3013	0
ENSRNA050030410	8:46391274-46391435	0	0
ENSRNA050030412	8:43803621-43803782	3.7671	0
ENSRNA050030414	8:43802491-43802686	0	0
ENSRNA050030416	8:43797732-43797927	1.53925	0
ENSRNA050030418	8:43237814-43237974	0	0
ENSRNA050030420	8:43236913-43237109	0	0
ENSRNA050030423	8:43794373-43794533	11.7001	0
ENSRNA050030425	8:42032048-42032199	0	0
ENSRNA050030427	8:46393472-46393620	0	0
ENSRNA050030429	8:45889544-45889631	0	0
ENSRNA050030431	8:46381358-46381467	0	0
ENSRNA050030433	8:47705071-47705178	0	0
ENSRNA050030439	17:41254826-41254925	0	0
ENSRNA050030464	19:49006561-49006722	0	0
ENSRNA050030466	19:49001932-49002093	0	8.03797
ENSRNA050030468	19:48941620-48941781	0	0
ENSRNA050030470	19:49002874-49003070	3.01679	3.14495
ENSRNA050030472	19:48942570-48942767	7.39264	10.7845
ENSRNA050030475	19:49005654-49005815	0	0
ENSRNA050030477	19:49681661-49681756	0	0
ENSRNA050030479	19:48279154-48279245	0	0
ENSRNA050030481	19:43999529-43999615	0	0
ENSRNA050030483	19:40890227-40890345	0	0
ENSRNA050030486	19:45283718-45283819	0	0
ENSRNA050030488	19:46373408-46373507	0	0
ENSRNA050030490	9:18177770-18177930	0	0
ENSRNA050030492	9:19119893-19119976	0	0
ENSRNA050030494	9:19120286-19120369	0	0
ENSRNA050030496	9:19120595-19120676	0	0
ENSRNA050030510	19:4653668-4653808	0	0
ENSRNA050030512	19:8008394-8008513	0	0
ENSRNA050030515	7:14343085-14343246	3.7671	4.01899
ENSRNA050030517	7:14323472-14323633	3.7671	0
ENSRNA050030519	7:10931830-10932126	0	0
ENSRNA050030521	7:14329188-14329307	0	0
ENSRNA050030524	7:18603602-18603847	0	0
ENSRNA050030553	9:38336313-38336419	0	0
ENSRNA050030554	9:39699100-39699233	0	0
ENSRNA050030555	9:38196715-38196833	0	0
ENSRNA050030556	9:38191997-38192115	0	0
ENSRNA050030557	9:38205309-38205427	0	0
ENSRNA050030558	9:36469834-36469972	0	0
ENSRNA050030559	19:38720449-38720674	10.1144	5.69072
ENSRNA050030560	19:39257298-39257523	0	3.79381
ENSRNA050030561	19:39119173-39119396	1.89376	0
ENSRNA050030562	19:34137122-34137225	0	0
ENSRNA050030563	19:34533156-34533259	0	0
ENSRNA050030564	19:34574383-34574486	0	0
ENSRNA050030565	19:34135144-34135247	0	0
ENSRNA050030566	19:34439950-34440059	0	0
ENSRNA050030567	19:34131936-34132048	0	0
ENSRNA050030568	19:39253750-39253939	0	0
ENSRNA050030569	13:16626024-16626107	0	0
ENSRNA050030570	8:18716312-18716925	0	0
ENSRNA050030571	8:13829729-13829895	0	0
ENSRNA050030572	8:13842755-13842892	0	0
ENSRNA050030573	8:10291649-10291845	0	0
ENSRNA050030574	8:11093296-11093415	0	0
ENSRNA050030575	8:12120007-12120088	0	0
ENSRNA050030576	8:18716926-18716989	0	0
ENSRNA050030577	9:1018522-1018625	0	0
ENSRNA050030578	9:5312853-5312962	0	0
ENSRNA050030579	9:5348454-5348581	0	0
ENSRNA050030580	9:5343948-5344068	0	0
ENSRNA050030581	9:5288905-5289022	0	0
ENSRNA050030582	9:5330976-5331070	0	0
ENSRNA050030583	9:3194531-3194655	0	0
ENSRNA050030584	9:1275872-1275960	0	0
ENSRNA050030585	9:5334113-5334207	0	0
ENSRNA050030586	9:5336773-5336857	0	0
ENSRNA050030587	1:36969506-36969592	0	0
ENSRNA050030588	1:51704712-51704801	0	0
ENSRNA050030589	1:53503217-53503336	0	0
ENSRNA050030590	7:37626229-37626351	0	32.5886
ENSRNA050030591	7:38975196-38975259	0	0
ENSRNA050030604	14:48202822-48202897	0	0
ENSRNA050030606	8:34845098-34845774	3.5696	1.18456
ENSRNA050030608	8:39311007-39311191	7.83722	6.16597
ENSRNA050030610	4:49476851-49477047	21.0213	7.02581
ENSRNA050030612	4:47979181-47979322	0	0
ENSRNA050030614	4:47351332-47351403	0	0
ENSRNA050030616	4:45652786-45652864	0	0
ENSRNA050030618	4:47187158-47187282	0	0
ENSRNA050030620	4:45653805-45653885	0	0
ENSRNA050030622	3:34305495-34305720	1.83898	5.69072
ENSRNA050030624	3:34373813-34374038	5.51694	4.74227
ENSRNA050030625	3:33889980-33890208	0.880832	0
ENSRNA050030627	3:34437375-34437603	33.4716	44.4823
ENSRNA050030629	3:34370358-34370584	0	0.934568
ENSRNA050030631	3:36065899-36066060	0	0
ENSRNA050030633	3:34428793-34428996	0	0
ENSRNA050030635	3:37501931-37502046	0	0
ENSRNA050030637	3:39256155-39256241	0	0
ENSRNA050030639	3:37986278-37986402	0	0
ENSRNA050030642	3:34426147-34426343	0	0
ENSRNA050030644	3:34432690-34432893	0	0
ENSRNA050030658	2:17387476-17387617	0	0
ENSRNA050030666	14:35033309-35033428	37.3128	40.2531
ENSRNA050030676	20:3155105-3155202	0	0
ENSRNA050030684	9:48059668-48059809	0	0
ENSRNA050030685	9:40267022-40267219	2.95706	10.7845
ENSRNA050030686	9:48059350-48059493	0	0
ENSRNA050030687	9:48060115-48060258	0	17.2735
ENSRNA050030688	9:49457266-49457425	1.69045	0
ENSRNA050030689	9:40981691-40981914	0	0
ENSRNA050030690	9:45847582-45847729	0	0
ENSRNA050030691	9:48365671-48365788	0	0
ENSRNA050030692	9:49775163-49775651	0	0
ENSRNA050030693	9:41689459-41689544	0	0
ENSRNA050030694	1:45658481-45658759	0	0
ENSRNA050030695	1:44231202-44231353	0	0
ENSRNA050030696	1:45658318-45658469	0	0
ENSRNA050030697	1:42744490-42744577	0	0
ENSRNA050030698	1:49981715-49981829	0	0
ENSRNA050030699	1:45681386-45681541	0	0
ENSRNA050030700	1:47639277-47639537	1.19115	1.21859
ENSRNA050030701	1:42564201-42564342	0	0
ENSRNA050030702	19:21424025-21424144	0	0
ENSRNA050030703	19:21424359-21424478	0	0
ENSRNA050030704	19:21424694-21424813	0	0
ENSRNA050030705	19:21425029-21425148	0	0
ENSRNA050030706	19:21425362-21425481	0	0
ENSRNA050030707	19:21425697-21425816	0	0
ENSRNA050030708	19:21426032-21426151	0	0
ENSRNA050030709	19:21416062-21416181	0	0
ENSRNA050030710	19:21422980-21423099	0	0
ENSRNA050030711	19:21417657-21417776	0	0
ENSRNA050030712	19:21417339-21417458	0	0
ENSRNA050030713	19:21417020-21417139	0	0
ENSRNA050030714	19:21422317-21422436	0	0
ENSRNA050030715	19:21416383-21416501	0	0
ENSRNA050030716	19:21419767-21419885	0	0
ENSRNA050030717	19:21422636-21422769	0	0
ENSRNA050030718	19:21420600-21420719	0	0
ENSRNA050030719	19:21420281-21420400	0	0
ENSRNA050030720	19:21417977-21418096	0	0
ENSRNA050030721	19:21418614-21418733	0	0
ENSRNA050030722	19:21423689-21423809	0	0
ENSRNA050030723	19:21421433-21421552	0	0
ENSRNA050030724	19:21419447-21419566	0	0
ENSRNA050030725	19:21416701-21416820	0	0
ENSRNA050030726	19:21423494-21423613	0	0
ENSRNA050030727	19:21421998-21422117	0	0
ENSRNA050030728	19:21418809-21418928	0	0
ENSRNA050030729	19:21420795-21420914	0	0
ENSRNA050030730	19:21419959-21420080	0	0
ENSRNA050030731	19:21419128-21419247	0	0
ENSRNA050030732	19:21418296-21418414	0	0
ENSRNA050030733	19:23202162-23202288	0	0
ENSRNA050030734	19:21421803-21421922	0	0
ENSRNA050030735	19:21423173-21423294	0	0
ENSRNA050030743	3:12578404-12578604	0	0
ENSRNA050030744	6:20291751-20291837	0	0
ENSRNA050030745	6:20293583-20293669	0	0
ENSRNA050030746	1:24667521-24667661	0	0
ENSRNA050030747	1:25202280-25202368	0	0
ENSRNA050030748	1:25203421-25203505	0	0
ENSRNA050030749	1:26119362-26119465	0	0
ENSRNA050030842	13:3147450-3147492	0	0
ENSRNA050030844	13:3414105-3414198	0	0
GLYMA_01G000100	1:27354-28320	0.365339	1.27222
GLYMA_01G000200	1:58974-67527	0.361172	0.553498
GLYMA_01G000300	1:67769-69968	1.44438	2.90839
GLYMA_01G000400	1:90151-95947	3.19265	3.54902
GLYMA_01G000500	1:90288-91197	0	0
GLYMA_01G000600	1:116093-127845	3.53127	5.10268
GLYMA_01G000700	1:143466-155573	2.78851	5.34245
GLYMA_01G000800	1:157029-157772	0	0
GLYMA_01G000900	1:170533-193342	6.07674	10.7672
GLYMA_01G001000	1:196255-201895	14.4808	11.7931
GLYMA_01G001100	1:205452-222233	8.23352	10.2338
GLYMA_01G001200	1:221660-225775	1.31292	7.98882
GLYMA_01G001300	1:227020-237987	53.7961	51.5799
GLYMA_01G001400	1:244110-244455	0	0
GLYMA_01G001500	1:246903-260666	0.584055	0.0115458
GLYMA_01G001600	1:260355-269483	1.94063	4.79554
GLYMA_01G001700	1:269070-274045	3.37256	4.59381
GLYMA_01G001800	1:275425-278431	0.26242	0.259597
GLYMA_01G001900	1:280962-285491	0.017509	0
GLYMA_01G002000	1:285906-288571	0.801071	2.98274
GLYMA_01G002100	1:291327-297375	16.1324	7.79229
GLYMA_01G002200	1:303811-307964	6.25431	4.8474
GLYMA_01G002300	1:318430-323032	1.2303	0
GLYMA_01G002400	1:329018-331724	16.5752	7.30699
GLYMA_01G002500	1:333315-334217	0	0
GLYMA_01G002600	1:335050-337046	11.6023	17.8347
GLYMA_01G002700	1:339802-343224	9.00044	14.6089
GLYMA_01G002800	1:343879-344482	0	0
GLYMA_01G002900	1:346351-349873	3.3711	5.23163
GLYMA_01G003000	1:363182-365184	2.82747	1.15654
GLYMA_01G003100	1:369870-372222	17.0362	20.1349
GLYMA_01G003200	1:370673-375704	0.417286	0.554791
GLYMA_01G003300	1:376937-378710	0.201188	0
GLYMA_01G003400	1:379877-381664	0.819789	3.15599
GLYMA_01G003500	1:384639-386760	0	0
GLYMA_01G003600	1:387718-390823	2.27792	4.30985
GLYMA_01G003700	1:391476-396784	10.0451	15.1765
GLYMA_01G003800	1:397271-400412	8.57191	17.9093
GLYMA_01G003900	1:411124-413137	0.036275	0
GLYMA_01G004000	1:415192-417507	0.564106	0.0801074
GLYMA_01G004100	1:418635-423778	5.26069	4.97212
GLYMA_01G004200	1:425397-427700	17.1875	0.921019
GLYMA_01G004300	1:429325-430538	104.811	159.885
GLYMA_01G004400	1:431038-432924	0.258735	0.160108
GLYMA_01G004500	1:434343-437413	37.7978	21.2253
GLYMA_01G004600	1:438339-439522	17.5914	9.39712
GLYMA_01G004700	1:441819-445055	1.11175	4.7159
GLYMA_01G004800	1:446824-452825	1.20508	0.0480143
GLYMA_01G004900	1:457479-459034	0	0.119679
GLYMA_01G005000	1:464508-466549	13.7843	19.0869
GLYMA_01G005100	1:505664-508556	2.26379	0.17322
GLYMA_01G005200	1:512340-517668	1.45958	1.60178
GLYMA_01G005300	1:518597-520667	31.1137	35.1653
GLYMA_01G005400	1:524165-529281	12.7566	3.16833
GLYMA_01G005500	1:544870-550997	2.61373	0.620886
GLYMA_01G005600	1:559874-561878	7.62593	7.11231
GLYMA_01G005700	1:562923-566748	0.755753	0
GLYMA_01G005800	1:567514-572169	3.8469	1.15388
GLYMA_01G005900	1:576687-580396	0	0.0951971
GLYMA_01G006000	1:585971-587305	1.62189	9.22327
GLYMA_01G006100	1:588480-598820	8.0219	8.70458
GLYMA_01G006200	1:599474-602191	9.66138	14.5515
GLYMA_01G006300	1:600229-601509	6.27325e-09	6.07809e-09
GLYMA_01G006400	1:604445-613008	18.6356	22.1805
GLYMA_01G006500	1:614282-642085	4.06932	4.28819
GLYMA_01G006600	1:643565-651359	5.81842	5.54175
GLYMA_01G006700	1:652560-658525	4.30737	3.06772
GLYMA_01G006800	1:664158-668838	0.253597	1.2245
GLYMA_01G006900	1:671148-674564	37.4182	27.7761
GLYMA_01G007000	1:681556-683847	1.58022	1.78569
GLYMA_01G007100	1:707569-708601	1.14897	0.569977
GLYMA_01G007200	1:730041-735381	12.4768	7.21641
GLYMA_01G007300	1:736360-740960	0.631016	0.696393
GLYMA_01G007400	1:742023-745606	6.35721	2.30407
GLYMA_01G007500	1:746803-750737	0.155639	0
GLYMA_01G007600	1:752481-756771	0	0
GLYMA_01G007700	1:759037-761554	6.86139	6.7045
GLYMA_01G007800	1:763290-771911	2.79111	22.64
GLYMA_01G007900	1:774323-780026	0.028191	0
GLYMA_01G008000	1:779554-783740	9.39033	16.1414
GLYMA_01G008100	1:787096-791147	2.1809	0.439349
GLYMA_01G008200	1:802094-812507	0.368586	0
GLYMA_01G008300	1:813495-815748	0	0
GLYMA_01G008400	1:818046-823167	12.8865	7.46173
GLYMA_01G008500	1:827131-832098	472.923	99.8916
GLYMA_01G008600	1:837681-840121	31.0789	25.9435
GLYMA_01G008700	1:841902-854296	3.68392	2.55779
GLYMA_01G008800	1:861996-864605	5.51944	11.2491
GLYMA_01G008900	1:865284-873763	11.6772	9.31817
GLYMA_01G009000	1:882737-883553	5.24515	0.459925
GLYMA_01G009100	1:897627-900082	0	0
GLYMA_01G009200	1:901694-903187	7.21499	4.08892
GLYMA_01G009300	1:908483-917161	18.3223	29.0155
GLYMA_01G009400	1:920065-926129	7.52831	4.27128
GLYMA_01G009500	1:934714-936944	0.696791	3.86009
GLYMA_01G009600	1:937651-940822	2.67533	0.597184
GLYMA_01G009700	1:952610-956924	21.3481	61.2091
GLYMA_01G009800	1:959844-963550	8.25383	12.5873
GLYMA_01G009900	1:967282-971604	8.38526	5.13983
GLYMA_01G010000	1:973265-978674	1.79857	4.58721
GLYMA_01G010100	1:980613-987665	4.30088	2.75841
GLYMA_01G010200	1:993023-997480	130.28	116.558
GLYMA_01G010300	1:1001209-1006864	52.0729	44.545
GLYMA_01G010400	1:1009199-1013846	13.6531	24.2781
GLYMA_01G010500	1:1018532-1021955	10.2428	1.61852
GLYMA_01G010600	1:1023388-1026035	27.5606	42.1365
GLYMA_01G010700	1:1029282-1033685	0.0152639	0
GLYMA_01G010800	1:1036292-1043767	3.74179	2.81243
GLYMA_01G010900	1:1047530-1051340	10.8595	5.82984
GLYMA_01G011000	1:1053127-1053792	12.172	27.8774
GLYMA_01G011100	1:1057124-1061925	23.4457	31.5219
GLYMA_01G011200	1:1066464-1073644	16.4292	15.6975
GLYMA_01G011300	1:1084423-1087061	10.6467	12.6286
GLYMA_01G011400	1:1087723-1091143	0.787024	0.519708
GLYMA_01G011500	1:1091563-1095405	0	0
GLYMA_01G011600	1:1122015-1126673	0.0808845	0
GLYMA_01G011700	1:1130668-1132629	0.821602	0.921553
GLYMA_01G011800	1:1134871-1136320	0	0
GLYMA_01G011900	1:1140331-1146805	13.0687	16.6634
GLYMA_01G012000	1:1157099-1161503	1.97095	1.59493
GLYMA_01G012100	1:1162069-1167484	46.448	26.457
GLYMA_01G012200	1:1181836-1185096	0.361641	0.447494
GLYMA_01G012300	1:1193003-1194457	10.5418	15.3035
GLYMA_01G012400	1:1197819-1201968	5.1269	4.99414
GLYMA_01G012500	1:1204031-1208621	23.1475	17.4216
GLYMA_01G012600	1:1207928-1208531	15.7192	17.3851
GLYMA_01G012700	1:1211159-1216306	1.87757	2.7232
GLYMA_01G012800	1:1220266-1224974	0	0
GLYMA_01G012900	1:1228017-1230052	0	0
GLYMA_01G013000	1:1232055-1232591	13.877	19.1286
GLYMA_01G013100	1:1233754-1237513	2.53081	9.99409
GLYMA_01G013200	1:1245512-1250153	0.0190644	0
GLYMA_01G013300	1:1267961-1275041	8.74747	96.9367
GLYMA_01G013400	1:1278299-1280130	0	0
GLYMA_01G013500	1:1284192-1292972	2.00312	24.0214
GLYMA_01G013600	1:1302162-1312433	8.62062	11.1121
GLYMA_01G013700	1:1309914-1310645	0.534945	1.41905
GLYMA_01G013800	1:1314162-1316550	1.2363	1.87822
GLYMA_01G013900	1:1327884-1331315	25.8032	3.48937
GLYMA_01G014000	1:1337736-1342734	3.83295	0.439587
GLYMA_01G014100	1:1352030-1357445	23.9015	5.38612
GLYMA_01G014200	1:1371902-1382029	5.26238	7.59546
GLYMA_01G014300	1:1386438-1387102	0	0
GLYMA_01G014400	1:1389106-1393444	5.22466	12.986
GLYMA_01G014500	1:1394485-1397925	8.98488	8.98605
GLYMA_01G014600	1:1404288-1411232	1.00076	21.704
GLYMA_01G014700	1:1427799-1434338	5.86987	11.1072
GLYMA_01G014800	1:1459584-1464612	8.04968	5.40556
GLYMA_01G014900	1:1479985-1484286	5.63359	12.6535
GLYMA_01G015000	1:1485324-1491704	22.0987	21.3551
GLYMA_01G015100	1:1496845-1500010	22.9033	38.1469
GLYMA_01G015200	1:1501238-1505312	0.428432	0.30867
GLYMA_01G015300	1:1507118-1508864	7.08599	5.19529
GLYMA_01G015400	1:1510353-1511458	12.2852	35.1827
GLYMA_01G015500	1:1516446-1519964	19.4864	23.5405
GLYMA_01G015600	1:1522026-1527320	5.47709	3.22032
GLYMA_01G015700	1:1528791-1532355	1.56527	2.19654
GLYMA_01G015800	1:1533146-1534160	0	0.0582423
GLYMA_01G015900	1:1536575-1540311	9.66795	10.0009
GLYMA_01G016000	1:1547215-1547437	0	0
GLYMA_01G016100	1:1548354-1551672	0.248355	0.383679
GLYMA_01G016200	1:1553066-1556242	1.406	1.45403
GLYMA_01G016300	1:1555181-1556040	1.33258	1.35612
GLYMA_01G016400	1:1560697-1564822	1.14825	1.87013
GLYMA_01G016500	1:1573789-1583422	13.9748	55.2612
GLYMA_01G016600	1:1592907-1595410	2.89375	0.166224
GLYMA_01G016700	1:1599356-1600466	7.00574	4.88616
GLYMA_01G016800	1:1609123-1612598	19.4439	16.5242
GLYMA_01G016900	1:1614636-1619559	6.79997	10.617
GLYMA_01G017000	1:1622885-1624365	6.72255	4.82156
GLYMA_01G017100	1:1634012-1637492	25.8634	22.6886
GLYMA_01G017200	1:1642861-1643728	0	0
GLYMA_01G017300	1:1648448-1650121	5.1879	1.29332
GLYMA_01G017400	1:1653677-1657140	3.4751	12.2171
GLYMA_01G017500	1:1662656-1663915	1.74379	0.994154
GLYMA_01G017600	1:1673426-1674421	2.21084	1.12125
GLYMA_01G017700	1:1689029-1691957	81.5273	14.6009
GLYMA_01G017800	1:1722269-1723518	10.0168	1.88423
GLYMA_01G017900	1:1734473-1735545	4.7176	3.64572
GLYMA_01G018000	1:1736216-1737749	20.6439	2.13989
GLYMA_01G018100	1:1745242-1746141	107.551	3.37789
GLYMA_01G018200	1:1748638-1749703	0	0
GLYMA_01G018300	1:1750026-1754223	2.19466	9.08302
GLYMA_01G018400	1:1772896-1774869	73.6002	42.15
GLYMA_01G018500	1:1782874-1783916	0	0.101005
GLYMA_01G018600	1:1783916-1787272	1.67688	2.50977
GLYMA_01G018700	1:1790048-1792039	8.16029	5.11739
GLYMA_01G018800	1:1803841-1805405	10.4061	1.6419
GLYMA_01G018900	1:1814559-1817417	0	0
GLYMA_01G019000	1:1818231-1821908	2.37606	1.87016
GLYMA_01G019100	1:1826797-1836387	7.19849	10.4924
GLYMA_01G019200	1:1839152-1846859	17.3443	1.95049
GLYMA_01G019300	1:1865691-1868540	4.85559	5.20579
GLYMA_01G019400	1:1886627-1890851	117.866	49.8525
GLYMA_01G019500	1:1905828-1906826	22.9891	2.1274
GLYMA_01G019600	1:1929869-1932580	1.30734	3.80216
GLYMA_01G019700	1:1941088-1943035	23.2064	30.6079
GLYMA_01G019800	1:1971083-1977113	25.6259	15.2771
GLYMA_01G019900	1:1979212-1984198	2.73704	4.51862
GLYMA_01G020000	1:1990782-1994783	0	0
GLYMA_01G020100	1:1999879-2008419	11.0173	0.0679018
GLYMA_01G020200	1:2009724-2010906	12.3332	6.24124
GLYMA_01G020300	1:2011229-2020186	20.0665	18.9663
GLYMA_01G020400	1:2035444-2036241	2.14736	3.24114
GLYMA_01G020500	1:2039274-2056055	0.901184	0
GLYMA_01G020600	1:2067150-2067966	0	0
GLYMA_01G020700	1:2069064-2069931	0	0
GLYMA_01G020800	1:2092160-2100211	0.58075	8.74501
GLYMA_01G020900	1:2104936-2109784	371.185	57.2241
GLYMA_01G021000	1:2122588-2125447	0.0746669	1.03541
GLYMA_01G021100	1:2140440-2142143	2.211	3.33117
GLYMA_01G021200	1:2148821-2155157	1.95614	12.3429
GLYMA_01G021300	1:2159640-2163970	5.72072	7.12216
GLYMA_01G021400	1:2171114-2176385	13.6989	16.6834
GLYMA_01G021500	1:2186116-2186869	0	0.51136
GLYMA_01G021600	1:2189922-2194362	20.9346	24.3582
GLYMA_01G021700	1:2197810-2200232	0	0.234153
GLYMA_01G021800	1:2202116-2203202	0	0.0673052
GLYMA_01G021900	1:2205369-2206736	0.134995	1.67558
GLYMA_01G022000	1:2209687-2210849	0	0
GLYMA_01G022100	1:2210750-2211738	70.8367	274.366
GLYMA_01G022200	1:2212833-2213622	0	0.253792
GLYMA_01G022300	1:2215382-2217438	0.859152	1.39891
GLYMA_01G022400	1:2235785-2241294	2.10138	5.57189
GLYMA_01G022500	1:2246169-2251398	0.849131	2.19364
GLYMA_01G022600	1:2281409-2286917	5.26162	0.897803
GLYMA_01G022700	1:2287484-2293185	5.54621	3.91018
GLYMA_01G022800	1:2296900-2303966	2.47524	3.12491
GLYMA_01G022900	1:2304041-2308423	2.02199	2.60746
GLYMA_01G023000	1:2314358-2317518	26.4515	16.2354
GLYMA_01G023100	1:2327715-2330874	0	0.0200012
GLYMA_01G023200	1:2331637-2339135	16.5969	9.27724
GLYMA_01G023300	1:2343214-2348080	64.6313	46.9934
GLYMA_01G023400	1:2363289-2365720	0	0.114766
GLYMA_01G023500	1:2367320-2373449	16.4174	16.9913
GLYMA_01G023600	1:2380848-2402441	4.90343	5.60001
GLYMA_01G023700	1:2405106-2414341	2.40639	2.78363
GLYMA_01G023800	1:2426624-2433075	0.993557	1.21132
GLYMA_01G023900	1:2433776-2442737	4.55546	4.96271
GLYMA_01G024000	1:2455766-2457198	198.761	104.267
GLYMA_01G024100	1:2462883-2465300	0	0
GLYMA_01G024200	1:2471110-2473720	0.599529	1.34865
GLYMA_01G024300	1:2484221-2486235	0.329047	0.232988
GLYMA_01G024400	1:2491293-2493664	0	0
GLYMA_01G024500	1:2502595-2504339	0.343204	0.0617771
GLYMA_01G024600	1:2504632-2507081	11.6934	15.0364
GLYMA_01G024700	1:2529243-2531919	3.66987	7.57422
GLYMA_01G024800	1:2537580-2544862	0.0258988	0
GLYMA_01G024900	1:2550548-2551651	0	0
GLYMA_01G025000	1:2558044-2560286	0.439425	11.1443
GLYMA_01G025100	1:2601430-2602687	254.736	90.2794
GLYMA_01G025200	1:2616280-2621186	0.69247	13.378
GLYMA_01G025300	1:2649509-2652292	9.88596	3.73473
GLYMA_01G025400	1:2683719-2685268	0.0778344	3.77817
GLYMA_01G025500	1:2699502-2701968	1.29499	2.35829
GLYMA_01G025600	1:2702812-2706006	9.46848	4.70086
GLYMA_01G025700	1:2712746-2712902	0	0
GLYMA_01G025800	1:2714435-2715928	3.58981	0.940325
GLYMA_01G025900	1:2731087-2731862	0	0
GLYMA_01G026000	1:2732448-2740742	6.38939	6.73298
GLYMA_01G026100	1:2741831-2744918	15.1493	16.7365
GLYMA_01G026200	1:2747391-2755356	13.6232	2.22006
GLYMA_01G026300	1:2757741-2760499	0	0
GLYMA_01G026400	1:2765243-2767576	2.33216	2.30722
GLYMA_01G026500	1:2768570-2771462	7.31898	9.12815
GLYMA_01G026600	1:2781490-2782600	1.31502	0.782506
GLYMA_01G026700	1:2800908-2808407	46.1502	47.8136
GLYMA_01G026800	1:2819063-2823273	3.14425	7.8756
GLYMA_01G026900	1:2829920-2833313	0.0502712	0.174103
GLYMA_01G027000	1:2836309-2838537	0	0.103151
GLYMA_01G027100	1:2841568-2846006	0	0
GLYMA_01G027200	1:2848181-2849925	0	0
GLYMA_01G027300	1:2852072-2856865	24.8844	21.605
GLYMA_01G027400	1:2859608-2863397	0	0
GLYMA_01G027500	1:2874407-2877212	17.8683	19.6859
GLYMA_01G027600	1:2884477-2887943	0.231493	0.832683
GLYMA_01G027700	1:2889241-2892328	3.89103	7.34156
GLYMA_01G027800	1:2895689-2900577	3.90725	2.9868
GLYMA_01G027900	1:2912339-2915599	0.536605	0
GLYMA_01G028000	1:2923914-2927479	0	0.033218
GLYMA_01G028100	1:2929034-2934455	6.47511	1.38169
GLYMA_01G028200	1:2934902-2938421	5.86066	21.5999
GLYMA_01G028300	1:2948607-2957378	12.3458	1.19778
GLYMA_01G028400	1:2998370-2999567	0	0
GLYMA_01G028500	1:2999966-3001495	18.5675	1.8282
GLYMA_01G028600	1:3002313-3007143	4.56759	3.874
GLYMA_01G028700	1:3014194-3020497	15.1659	11.6806
GLYMA_01G028800	1:3037244-3038559	11.3228	21.8866
GLYMA_01G028900	1:3060270-3064492	47.8876	41.3974
GLYMA_01G029000	1:3079660-3082412	26.9626	31.772
GLYMA_01G029100	1:3084232-3090081	5.02972	4.67186
GLYMA_01G029200	1:3098700-3100169	96.1172	130.373
GLYMA_01G029300	1:3107238-3109811	0.799243	2.17933
GLYMA_01G029400	1:3123488-3124811	13.5176	43.5001
GLYMA_01G029500	1:3130777-3135499	8.91381	3.63252
GLYMA_01G029600	1:3137026-3140461	27.1177	37.6357
GLYMA_01G029700	1:3140701-3142591	0.617274	0.336098
GLYMA_01G029800	1:3148711-3151772	179.024	111.564
GLYMA_01G029900	1:3152130-3157338	0.352309	2.03779
GLYMA_01G030000	1:3159944-3161005	12.6088	9.14672
GLYMA_01G030100	1:3163362-3164551	0	0
GLYMA_01G030200	1:3167271-3172978	0	0
GLYMA_01G030300	1:3178069-3179538	17.5792	3.30248
GLYMA_01G030400	1:3182948-3187700	11.1548	3.41278
GLYMA_01G030500	1:3189211-3200277	7.37113	1.53988
GLYMA_01G030600	1:3202612-3206095	14.7384	21.5159
GLYMA_01G030700	1:3204823-3205142	0	0.726177
GLYMA_01G030800	1:3208231-3215706	15.1832	25.8428
GLYMA_01G030900	1:3234394-3237574	18.7703	21.5507
GLYMA_01G031000	1:3242359-3244328	0	0
GLYMA_01G031100	1:3245446-3246270	0	0
GLYMA_01G031200	1:3248436-3251412	5.00975	9.61685
GLYMA_01G031300	1:3257840-3260562	3.15508	13.1354
GLYMA_01G031400	1:3264672-3271140	27.0744	27.2339
GLYMA_01G031500	1:3278501-3282846	29.0193	17.7352
GLYMA_01G031600	1:3292410-3295255	0	0
GLYMA_01G031700	1:3298860-3302133	30.0416	39.3882
GLYMA_01G031800	1:3328120-3334148	2.38033	1.71181
GLYMA_01G031900	1:3342395-3347771	7.59219	5.31385
GLYMA_01G032000	1:3363638-3366996	16.8311	5.23292
GLYMA_01G032100	1:3374232-3387279	16.1296	12.3004
GLYMA_01G032200	1:3392969-3394819	1.89886	2.48682
GLYMA_01G032300	1:3396703-3399050	2.47452	1.02372
GLYMA_01G032400	1:3404830-3411453	0.260906	0.0618855
GLYMA_01G032500	1:3415165-3425683	31.1154	40.2676
GLYMA_01G032600	1:3428091-3430571	53.2943	9.8251
GLYMA_01G032700	1:3430681-3431061	0	0
GLYMA_01G032800	1:3440070-3441480	0.571803	0.927916
GLYMA_01G032900	1:3455318-3459556	3.60636	0.842946
GLYMA_01G033000	1:3459556-3462334	2.38195	0.723412
GLYMA_01G033100	1:3469088-3471498	0	0
GLYMA_01G033200	1:3487314-3493797	2.94033	1.28162
GLYMA_01G033300	1:3499473-3504138	12.8647	4.59546
GLYMA_01G033400	1:3504406-3505708	0.546981	0.453505
GLYMA_01G033500	1:3514069-3519602	0.312087	1.39125
GLYMA_01G033600	1:3524819-3525113	0	0
GLYMA_01G033700	1:3526380-3533019	4.81598	12.4189
GLYMA_01G033800	1:3535698-3539383	13.7365	9.7822
GLYMA_01G033900	1:3545085-3549390	4.84786	2.95137
GLYMA_01G034000	1:3552795-3554812	116.719	86.6404
GLYMA_01G034100	1:3564063-3569598	3.86679	2.18908
GLYMA_01G034200	1:3565379-3572403	1.34868	0.975792
GLYMA_01G034300	1:3573148-3579461	5.15785	2.88176
GLYMA_01G034400	1:3582059-3583811	1.86164	1.84594
GLYMA_01G034500	1:3585568-3588054	0	0
GLYMA_01G034600	1:3588551-3590901	1.27148	1.42032
GLYMA_01G034700	1:3599922-3602578	0	0.0495897
GLYMA_01G034800	1:3605527-3607302	0	0.178425
GLYMA_01G034900	1:3613544-3615901	6.56669	13.1148
GLYMA_01G035000	1:3626091-3630869	0.749174	4.18276
GLYMA_01G035100	1:3634032-3639674	34.0326	20.9684
GLYMA_01G035200	1:3645632-3650030	0.145935	0
GLYMA_01G035300	1:3678712-3680543	3.44138	0.735131
GLYMA_01G035400	1:3692398-3696760	0.0973711	0.0137515
GLYMA_01G035500	1:3717225-3717396	24.7528	2.91003
GLYMA_01G035600	1:3717547-3720581	6.87496	3.90356
GLYMA_01G035700	1:3738151-3741884	7.91628	12.0417
GLYMA_01G035800	1:3755285-3756659	0.767469	0.211254
GLYMA_01G035900	1:3761747-3762981	0	0
GLYMA_01G036000	1:3770840-3773093	2.07817	7.74822
GLYMA_01G036100	1:3789731-3790606	0	0
GLYMA_01G036200	1:3791179-3811591	5.67093	6.38331
GLYMA_01G036300	1:3813756-3814433	0.0989561	0
GLYMA_01G036400	1:3817387-3817609	0	0
GLYMA_01G036500	1:3821376-3825854	14.1354	16.5458
GLYMA_01G036600	1:3860213-3861413	1.72561	0
GLYMA_01G036700	1:3865167-3872478	11.9795	14.3668
GLYMA_01G036800	1:3916137-3918004	2.13992	0.228988
GLYMA_01G036900	1:3922225-3924037	6.4874	7.45765
GLYMA_01G037000	1:3927490-3927844	0	0
GLYMA_01G037100	1:3931847-3933221	0	0
GLYMA_01G037200	1:3946314-3948100	5.31677	0.842124
GLYMA_01G037300	1:3957876-3962517	18.6179	11.232
GLYMA_01G037400	1:3971831-3976198	2.7213	2.42526
GLYMA_01G037500	1:3986683-3988230	1.06702	1.58743
GLYMA_01G037600	1:4002359-4005512	1.04548	2.33441
GLYMA_01G037700	1:4005743-4011110	13.4419	10.3629
GLYMA_01G037800	1:4011643-4013152	5.21722	0.582247
GLYMA_01G037900	1:4014620-4016821	22.5572	3.65215
GLYMA_01G038000	1:4026872-4032291	2.54966	1.58047
GLYMA_01G038100	1:4033779-4041344	5.43272	7.29597
GLYMA_01G038200	1:4044805-4045467	5.29788	3.53037
GLYMA_01G038300	1:4045494-4058118	17.7644	12.4742
GLYMA_01G038400	1:4092063-4096596	2.78179	5.33175
GLYMA_01G038500	1:4115989-4118441	16.0472	6.02703
GLYMA_01G038600	1:4130642-4133350	33.836	11.7024
GLYMA_01G038700	1:4156738-4160713	4.11183	2.3162
GLYMA_01G038800	1:4162464-4166783	29.1718	20.4713
GLYMA_01G038900	1:4182743-4185349	4.86773	3.13482
GLYMA_01G039000	1:4212428-4221344	1.63196	3.7238
GLYMA_01G039100	1:4235181-4237298	10.5131	13.6549
GLYMA_01G039200	1:4239454-4243315	12.2427	10.7284
GLYMA_01G039300	1:4256746-4258161	0	0
GLYMA_01G039400	1:4270597-4275060	0.0846557	0.104675
GLYMA_01G039500	1:4289456-4295700	6.56802	5.40808
GLYMA_01G039600	1:4300331-4302844	3.71862	1.48786
GLYMA_01G039700	1:4304712-4310259	0	0
GLYMA_01G039800	1:4316463-4321369	3.05246	1.9483
GLYMA_01G039900	1:4324078-4325876	2.87734	1.36813
GLYMA_01G040000	1:4336373-4338196	36.6279	25.2173
GLYMA_01G040100	1:4341456-4342817	0.988334	0.163767
GLYMA_01G040200	1:4345722-4347332	76.6402	108.711
GLYMA_01G040300	1:4353052-4358969	4.96744	6.6581
GLYMA_01G040400	1:4369830-4378842	13.3589	5.27256
GLYMA_01G040500	1:4380965-4383169	1.95157	6.69339
GLYMA_01G040600	1:4389419-4392033	1.58925	1.03676
GLYMA_01G040700	1:4392158-4393458	11.853	2.2159
GLYMA_01G040800	1:4395068-4395257	0	0
GLYMA_01G040900	1:4396964-4402461	0.3507	0.165016
GLYMA_01G041000	1:4397505-4397703	0	0
GLYMA_01G041100	1:4403612-4404643	0	0
GLYMA_01G041200	1:4420528-4421978	0	0
GLYMA_01G041300	1:4428650-4434734	15.2368	21.3454
GLYMA_01G041400	1:4457127-4461721	2.00198	8.52875
GLYMA_01G041500	1:4485001-4490713	1.48022	2.47803
GLYMA_01G041600	1:4490537-4496387	5.87449	5.65651
GLYMA_01G041700	1:4530105-4532731	25.6049	12.1597
GLYMA_01G041800	1:4557096-4557489	0	0
GLYMA_01G041900	1:4559161-4561594	0	0
GLYMA_01G042000	1:4584963-4585226	0	0
GLYMA_01G042100	1:4603560-4610141	2.91639	0.123719
GLYMA_01G042200	1:4610170-4612525	0.134476	0
GLYMA_01G042300	1:4613541-4618432	29.6693	13.6463
GLYMA_01G042400	1:4639123-4643385	12.3155	11.3196
GLYMA_01G042500	1:4645925-4649577	0	0
GLYMA_01G042600	1:4650282-4652980	0	0.100302
GLYMA_01G042700	1:4664907-4668011	0.031524	0.0936294
GLYMA_01G042800	1:4671214-4677520	37.0443	25.6325
GLYMA_01G042900	1:4680671-4682282	1.91026	0.979588
GLYMA_01G043000	1:4683288-4687883	3.19163	7.70941
GLYMA_01G043100	1:4693923-4694964	0	0
GLYMA_01G043200	1:4696766-4697324	0	0
GLYMA_01G043300	1:4707960-4714222	0.114178	0
GLYMA_01G043400	1:4728359-4732325	0.341308	0.33782
GLYMA_01G043500	1:4732280-4733326	0	0
GLYMA_01G043600	1:4751166-4754842	14.972	1.51304
GLYMA_01G043700	1:4755227-4758910	0.45921	2.70475
GLYMA_01G043800	1:4771956-4777439	4.26861	5.5203
GLYMA_01G043900	1:4789683-4789977	0	0
GLYMA_01G044000	1:4828065-4829670	30.656	50.5902
GLYMA_01G044100	1:4844359-4848720	8.61968	11.7709
GLYMA_01G044200	1:4872767-4876635	6.30311	9.13433
GLYMA_01G044300	1:4877268-4885185	5.24376	4.15337
GLYMA_01G044400	1:4877821-4878133	0.376594	1.91067
GLYMA_01G044500	1:4914069-4915216	10.0141	5.8175
GLYMA_01G044600	1:4922420-4925287	56.4857	19.2784
GLYMA_01G044700	1:4972923-4974140	0	0
GLYMA_01G044800	1:4983754-4985423	1.15347	0.623971
GLYMA_01G044900	1:5023296-5032196	0.56904	0.438636
GLYMA_01G045000	1:5041215-5041816	0	0
GLYMA_01G045100	1:5059853-5063734	12.2634	3.85961
GLYMA_01G045200	1:5106052-5107135	14.5753	11.125
GLYMA_01G045300	1:5132709-5135851	3.15922	4.37854
GLYMA_01G045400	1:5140833-5144197	10.9418	28.6808
GLYMA_01G045500	1:5226448-5228845	22.4487	12.6807
GLYMA_01G045600	1:5242431-5245038	0	0
GLYMA_01G045700	1:5265955-5271379	7.42918	3.13874
GLYMA_01G045800	1:5277236-5281549	7.2849	6.62869
GLYMA_01G045900	1:5299764-5300990	0.103411	0
GLYMA_01G046000	1:5317205-5321170	8.33543	7.02092
GLYMA_01G046100	1:5324167-5326096	0	0.0276032
GLYMA_01G046200	1:5327036-5330677	18.4992	18.679
GLYMA_01G046300	1:5337433-5338915	0.0750125	0.0743014
GLYMA_01G046400	1:5353517-5356554	2.73377	12.5404
GLYMA_01G046500	1:5361967-5365535	7.8821	4.79449
GLYMA_01G046600	1:5379315-5382027	1.12713	0.0743011
GLYMA_01G046700	1:5385858-5391055	26.8459	13.62
GLYMA_01G046800	1:5448321-5450706	0.0897979	0
GLYMA_01G046900	1:5465663-5469257	0.881793	0.115161
GLYMA_01G047000	1:5484605-5486622	201.443	263.635
GLYMA_01G047100	1:5503525-5511806	19.7217	12.5001
GLYMA_01G047200	1:5509566-5510429	0.287129	0.356518
GLYMA_01G047300	1:5514126-5517339	0	0
GLYMA_01G047400	1:5520516-5524259	0	0
GLYMA_01G047500	1:5528741-5532260	0	0
GLYMA_01G047600	1:5545561-5545978	6.0255	3.82134
GLYMA_01G047700	1:5549605-5554165	15.9107	14.4624
GLYMA_01G047800	1:5559527-5560353	0.7593	1.13174
GLYMA_01G047900	1:5585128-5586802	0.490017	3.04045
GLYMA_01G048000	1:5589569-5601987	2.59861	0.488115
GLYMA_01G048100	1:5605304-5607452	0.916746	0.735489
GLYMA_01G048200	1:5615671-5619252	0	0
GLYMA_01G048300	1:5620360-5624143	0	0
GLYMA_01G048400	1:5627601-5631187	0.934658	9.9258
GLYMA_01G048500	1:5659552-5665638	7.32813	4.67574
GLYMA_01G048600	1:5668639-5670346	0.235356	0.29192
GLYMA_01G048700	1:5680981-5681671	27.572	5.9494
GLYMA_01G048800	1:5681939-5684496	3.2102	0.507253
GLYMA_01G048900	1:5695081-5697378	0	0
GLYMA_01G049000	1:5710636-5711191	0	0
GLYMA_01G049100	1:5717568-5719993	14.8488	8.47316
GLYMA_01G049200	1:5736666-5737599	0	0
GLYMA_01G049300	1:5740728-5741566	0	0
GLYMA_01G049400	1:5763610-5767687	2.49671	0.702365
GLYMA_01G049500	1:5802427-5803205	0	0
GLYMA_01G049600	1:5814081-5816546	0.0280665	2.52787
GLYMA_01G049700	1:5828539-5829148	9.53251	9.61734
GLYMA_01G049800	1:5833563-5834341	0	0
GLYMA_01G049900	1:5863027-5863825	2.54087	4.18288
GLYMA_01G050000	1:5869188-5875883	0	0
GLYMA_01G050100	1:5887153-5889544	59.7816	51.3342
GLYMA_01G050200	1:5937298-5938795	0	0
GLYMA_01G050300	1:5945706-5945982	0	0
GLYMA_01G050400	1:5963946-5970745	12.0189	16.2781
GLYMA_01G050500	1:5994188-5997069	10.4219	8.87846
GLYMA_01G050600	1:6015599-6015962	0	0
GLYMA_01G050700	1:6026180-6027108	0	0.199506
GLYMA_01G050800	1:6027752-6027965	0	0
GLYMA_01G050900	1:6028163-6030169	27.2154	21.5503
GLYMA_01G051000	1:6037669-6039017	0	0
GLYMA_01G051100	1:6040336-6040909	0	0
GLYMA_01G051200	1:6050100-6055660	0	0
GLYMA_01G051300	1:6060476-6062256	12.2704	0.556609
GLYMA_01G051400	1:6084442-6094775	12.9426	18.1887
GLYMA_01G051500	1:6104537-6105839	0.0504712	0.0500463
GLYMA_01G051600	1:6114438-6115803	0	0
GLYMA_01G051700	1:6252994-6254510	0.177393	9.36194
GLYMA_01G051800	1:6280630-6282369	0.3304	0.0617638
GLYMA_01G051900	1:6298044-6299600	0.043321	0
GLYMA_01G052000	1:6318110-6319197	0	0
GLYMA_01G052100	1:6319417-6320580	0	0
GLYMA_01G052200	1:6327781-6335321	8.94206	11.285
GLYMA_01G052300	1:6337005-6343767	0.443596	1.24186
GLYMA_01G052400	1:6366732-6370404	11.4808	11.1836
GLYMA_01G052500	1:6371599-6378261	2.79735	3.12359
GLYMA_01G052600	1:6429214-6439635	14.3719	12.4936
GLYMA_01G052700	1:6440814-6444119	2.54598	0.917701
GLYMA_01G052800	1:6451906-6456616	15.3672	13.557
GLYMA_01G052900	1:6518998-6538971	0.0366579	0.181539
GLYMA_01G053000	1:6569221-6569868	0	0
GLYMA_01G053100	1:6620085-6625502	5.85935	5.2187
GLYMA_01G053200	1:6632523-6638087	1.38648	2.35734
GLYMA_01G053300	1:6710589-6717720	13.1709	14.278
GLYMA_01G053400	1:6750380-6758391	0.092341	0.0912527
GLYMA_01G053500	1:6750512-6750737	1.83898	0
GLYMA_01G053600	1:6787040-6793340	0.238812	0.118074
GLYMA_01G053700	1:6798694-6804489	1.56089	1.95907
GLYMA_01G053800	1:6810995-6816226	3.26913	1.2406
GLYMA_01G053900	1:6835874-6836372	0	0
GLYMA_01G054000	1:6955911-6957783	24.8395	16.468
GLYMA_01G054100	1:6959412-6966690	1.30716	5.67971
GLYMA_01G054200	1:6973766-6977347	9.12743	12.4712
GLYMA_01G054300	1:6997114-7000465	7.47697	5.92435
GLYMA_01G054400	1:7002014-7004894	11.2925	22.8432
GLYMA_01G054500	1:7017264-7022863	0.954149	2.08904
GLYMA_01G054600	1:7023095-7025153	0	0
GLYMA_01G054700	1:7072112-7074464	0	0
GLYMA_01G054800	1:7093896-7097567	7.09496	5.8846
GLYMA_01G054900	1:7108034-7110521	0.359161	0.898641
GLYMA_01G055000	1:7113116-7115770	0.971979	1.0936
GLYMA_01G055100	1:7122524-7123323	0	0
GLYMA_01G055200	1:7147569-7149067	0.153971	0
GLYMA_01G055300	1:7150243-7159553	5.49337	5.48117
GLYMA_01G055400	1:7165677-7167174	18.6615	32.5962
GLYMA_01G055500	1:7168366-7171683	7.06235	13.1587
GLYMA_01G055600	1:7178082-7180147	0	0
GLYMA_01G055700	1:7212718-7214922	0	0
GLYMA_01G055800	1:7221415-7222744	1.82466	1.36415
GLYMA_01G055900	1:7228692-7231351	3.69569	2.44981
GLYMA_01G056000	1:7231998-7235244	1.33784	0.440766
GLYMA_01G056100	1:7235776-7238343	0.534177	0.342196
GLYMA_01G056200	1:7266580-7268146	0.0389484	0.0771676
GLYMA_01G056300	1:7269224-7273861	17.5506	11.1411
GLYMA_01G056400	1:7300790-7302992	0.313474	0.45331
GLYMA_01G056500	1:7305810-7309451	0.0231821	0.0229352
GLYMA_01G056600	1:7338639-7340052	0	0
GLYMA_01G056700	1:7345845-7346070	0	0
GLYMA_01G056800	1:7371197-7379188	7.08399	0.173825
GLYMA_01G056900	1:7386179-7388755	1.08788	0.822927
GLYMA_01G057000	1:7410558-7412709	0	0
GLYMA_01G057100	1:7507610-7510385	69.5322	24.5689
GLYMA_01G057200	1:7525702-7533850	0	0
GLYMA_01G057300	1:7537463-7539817	0	0
GLYMA_01G057400	1:7574366-7578581	9.95758	11.5394
GLYMA_01G057500	1:7590836-7598362	12.9745	7.93367
GLYMA_01G057600	1:7601172-7603134	0.218971	0.568873
GLYMA_01G057700	1:7604406-7609488	0.300677	0.0330807
GLYMA_01G057800	1:7616114-7620132	0	0.0447795
GLYMA_01G057900	1:7634184-7637147	0	0
GLYMA_01G058000	1:7642484-7646277	21.8564	45.203
GLYMA_01G058100	1:7650227-7650476	0	1.3803
GLYMA_01G058200	1:7651326-7655874	8.66886	12.4078
GLYMA_01G058300	1:7673837-7676281	51.0788	24.2477
GLYMA_01G058400	1:7685938-7692724	2.87301	28.614
GLYMA_01G058500	1:7722264-7728511	20.7135	8.81541
GLYMA_01G058600	1:7754926-7755389	0.175224	0.351095
GLYMA_01G058700	1:7774548-7777396	0.786116	1.25873
GLYMA_01G058800	1:7783980-7784431	0	0
GLYMA_01G058900	1:7789967-7790201	0	0
GLYMA_01G059000	1:7790856-7792847	0.430906	0.852899
GLYMA_01G059100	1:7805842-7809582	0.584201	3.52152
GLYMA_01G059200	1:7809917-7815321	4.26835	4.45959
GLYMA_01G059300	1:7822612-7823026	0	0
GLYMA_01G059400	1:7832907-7834120	0.236635	0.0469164
GLYMA_01G059500	1:7834668-7835570	0	0
GLYMA_01G059600	1:7880022-7882351	0	0
GLYMA_01G059700	1:7890954-7892527	0	0
GLYMA_01G059800	1:7923075-7927660	0	0
GLYMA_01G059900	1:7995613-8000555	0.603115	1.27293
GLYMA_01G060000	1:8091297-8092694	0	0
GLYMA_01G060100	1:8107760-8108300	0	0
GLYMA_01G060200	1:8113870-8119631	0	0
GLYMA_01G060300	1:8127581-8132640	3.28876	3.83919
GLYMA_01G060400	1:8231076-8232782	0	0
GLYMA_01G060500	1:8319095-8320716	0	0
GLYMA_01G060600	1:8329286-8330293	0	0
GLYMA_01G060700	1:8369862-8389521	2.08278	2.88577
GLYMA_01G060800	1:8384173-8388560	8.41621e-09	1.25238e-08
GLYMA_01G060900	1:8393361-8396017	98.3503	46.5708
GLYMA_01G061000	1:8397418-8398861	1.39211	3.06454
GLYMA_01G061100	1:8436334-8438675	12.2839	9.95299
GLYMA_01G061200	1:8450548-8450870	0	0
GLYMA_01G061300	1:8451647-8452296	0	0
GLYMA_01G061400	1:8459275-8460663	0	0
GLYMA_01G061500	1:8475356-8504398	12.2448	9.14143
GLYMA_01G061600	1:8485069-8486680	0.140285	0.0347319
GLYMA_01G061700	1:8519068-8527465	5.01265	8.12869
GLYMA_01G061800	1:8532372-8535077	3.08784	4.10378
GLYMA_01G061900	1:8561722-8563024	0	0
GLYMA_01G062000	1:8618075-8623564	27.6666	8.86406
GLYMA_01G062100	1:8627175-8631264	0.971764	9.49485
GLYMA_01G062200	1:8632262-8635842	1.21399	2.30051
GLYMA_01G062300	1:8637395-8642357	11.4923	17.7221
GLYMA_01G062400	1:8714118-8719741	5.37865	27.7785
GLYMA_01G062500	1:8770321-8771715	0	0
GLYMA_01G062600	1:8790494-8791774	0.399865	0.0440334
GLYMA_01G062700	1:8835682-8836129	0	0.275035
GLYMA_01G062800	1:8838771-8840343	0	0
GLYMA_01G062900	1:8885315-8889671	0.0502495	0.0620887
GLYMA_01G063000	1:8921297-8924709	52.2535	60.3808
GLYMA_01G063100	1:8957073-8960268	7.52927	5.75226
GLYMA_01G063200	1:8997437-8998597	0.279643	0.110966
GLYMA_01G063300	1:9026587-9028080	0	0
GLYMA_01G063400	1:9046660-9047458	0	0
GLYMA_01G063500	1:9065972-9068258	0	0.208341
GLYMA_01G063600	1:9070278-9090635	3.41665	4.10323
GLYMA_01G063700	1:9099428-9105345	5.66872	4.38074
GLYMA_01G063800	1:9223273-9225348	19.6095	3.46332
GLYMA_01G063900	1:9248317-9248605	0	0
GLYMA_01G064000	1:9261064-9262868	0.0300436	0
GLYMA_01G064100	1:9380927-9394254	0	0.0406071
GLYMA_01G064200	1:9496106-9500657	0	0
GLYMA_01G064300	1:9575620-9579344	0	0
GLYMA_01G064400	1:9624960-9631570	7.13768	6.75359
GLYMA_01G064500	1:9686111-9687201	0	0
GLYMA_01G064600	1:9691822-9695967	4.06089	6.19228
GLYMA_01G064700	1:9824601-9825342	0	0
GLYMA_01G064800	1:9894559-9895154	0	0
GLYMA_01G064900	1:9962819-9968245	9.72918	10.2082
GLYMA_01G065000	1:9996062-9998252	0.215665	0
GLYMA_01G065100	1:10028908-10034668	22.5669	16.6276
GLYMA_01G065200	1:10049642-10051324	0	0
GLYMA_01G065300	1:10052427-10068760	0.0922397	0
GLYMA_01G065400	1:10070739-10076358	3.46585	11.6704
GLYMA_01G065500	1:10080758-10085887	0.544599	0.674734
GLYMA_01G065600	1:10100393-10108404	0.0582747	0.578214
GLYMA_01G065700	1:10106379-10108121	0.15431	0.0382152
GLYMA_01G065800	1:10135310-10140529	0.309111	0
GLYMA_01G065900	1:10184638-10184848	0	0
GLYMA_01G066000	1:10191245-10193108	0	0
GLYMA_01G066100	1:10337067-10338889	0	0
GLYMA_01G066200	1:10383571-10384326	0	0
GLYMA_01G066300	1:10403998-10405863	0	0
GLYMA_01G066400	1:10418485-10420607	0	0
GLYMA_01G066500	1:10550886-10556253	0	0
GLYMA_01G066600	1:10623939-10629544	13.6358	11.6825
GLYMA_01G066700	1:10647631-10648614	0	0
GLYMA_01G066800	1:10650261-10650617	0	0
GLYMA_01G066900	1:10760979-10762035	0	0
GLYMA_01G067000	1:10810386-10813383	21.6181	23.4127
GLYMA_01G067100	1:10917770-10920690	28.0641	15.3917
GLYMA_01G067200	1:10956609-10960136	0	0
GLYMA_01G067300	1:10970240-10973414	0.217668	0.119649
GLYMA_01G067400	1:10986760-10987729	0	0
GLYMA_01G067500	1:11025005-11025385	0	0
GLYMA_01G067600	1:11026340-11029542	16.6668	4.50104
GLYMA_01G067700	1:11103293-11104972	0	0
GLYMA_01G067800	1:11213066-11214766	0.0446743	0
GLYMA_01G067900	1:11249528-11256939	5.65678	12.0555
GLYMA_01G068000	1:11288737-11297869	21.9131	55.9445
GLYMA_01G068100	1:11335558-11337504	0	0
GLYMA_01G068200	1:11346524-11349256	1.85405	3.26892
GLYMA_01G068300	1:11379368-11381073	0.25366	0.88593
GLYMA_01G068400	1:11399750-11400011	0	0
GLYMA_01G068500	1:11403088-11405661	0	0
GLYMA_01G068600	1:11500800-11504482	12.4059	14.8192
GLYMA_01G068700	1:11504579-11505227	1.02296	2.67072
GLYMA_01G068800	1:11533256-11539608	6.07521	7.38196
GLYMA_01G068900	1:11565176-11567606	0.196703	0.0864676
GLYMA_01G069000	1:11591807-11592486	12.0237	1.56984
GLYMA_01G069100	1:11596861-11597752	0	0
GLYMA_01G069200	1:11645170-11645688	0	0
GLYMA_01G069300	1:11711975-11713011	1.42946	0
GLYMA_01G069400	1:11724196-11725308	0	0.194637
GLYMA_01G069500	1:11732151-11738156	4.0582	6.57624
GLYMA_01G069600	1:11739820-11741454	1.98063	1.69529
GLYMA_01G069700	1:11775076-11775547	0.170326	1.19401
GLYMA_01G069800	1:11787221-11788235	0	0
GLYMA_01G069900	1:11919712-11920305	0	0
GLYMA_01G070000	1:11958131-11958543	0	0
GLYMA_01G070100	1:11974440-11975564	0	0
GLYMA_01G070200	1:12015012-12021494	2.65785	2.1559
GLYMA_01G070300	1:12044170-12055829	0.547853	1.6689
GLYMA_01G070400	1:12565348-12574539	2.41221	0.291719
GLYMA_01G070500	1:12566630-12569516	0.270081	0.0890303
GLYMA_01G070600	1:12583846-12590698	0	0
GLYMA_01G070700	1:12623526-12627106	5.22823	6.30909
GLYMA_01G070800	1:12633480-12633901	0	0
GLYMA_01G070900	1:12634136-12634646	0	0
GLYMA_01G071000	1:12779866-12781244	0	0
GLYMA_01G071100	1:12795575-12797225	0.295865	0
GLYMA_01G071200	1:12798222-12800310	0	0
GLYMA_01G071300	1:12899423-12902300	138.424	103.005
GLYMA_01G071400	1:12900514-12900767	282.921	149.394
GLYMA_01G071500	1:12904805-12908613	0.0134225	0.11942
GLYMA_01G071600	1:12905521-12905674	0	0
GLYMA_01G071700	1:12951039-12956255	27.4582	3.7664
GLYMA_01G071800	1:13043916-13045451	0	1.40583
GLYMA_01G071900	1:13080812-13081234	0	0
GLYMA_01G072000	1:13104030-13106314	4.29416	3.75733
GLYMA_01G072100	1:13130427-13135883	0	0
GLYMA_01G072200	1:13296080-13299793	0	0
GLYMA_01G072300	1:13342006-13345082	0.0984001	0
GLYMA_01G072400	1:13345157-13358044	0.0174842	0.00863561
GLYMA_01G072500	1:13391975-13393047	0	0
GLYMA_01G072600	1:13398819-13403585	4.7094	5.86343
GLYMA_01G072700	1:13438954-13440052	0	0
GLYMA_01G072800	1:13441918-13443432	0	0
GLYMA_01G072900	1:13455914-13457116	6.83707	5.74205
GLYMA_01G073000	1:13457448-13463302	2.21319	1.98105
GLYMA_01G073100	1:13466750-13467374	1.88564	2.10024
GLYMA_01G073200	1:13869094-13874989	0.0256799	0
GLYMA_01G073300	1:14036200-14036532	0	0
GLYMA_01G073400	1:14046569-14097862	1.33699	2.64291
GLYMA_01G073500	1:14194919-14208211	0.480794	0.416529
GLYMA_01G073600	1:14209441-14211569	0	0.193229
GLYMA_01G073700	1:14446639-14448442	0	0
GLYMA_01G073800	1:14448881-14450763	0	0
GLYMA_01G073900	1:14564998-14565985	0	0
GLYMA_01G074000	1:14637965-14679249	6.7018	7.38862
GLYMA_01G074100	1:14759475-14760242	0.250909	0.08316
GLYMA_01G074200	1:14771873-14772968	0.534684	0.159094
GLYMA_01G074300	1:14777650-14778045	0	0
GLYMA_01G074400	1:15356774-15372013	3.22849	2.96297
GLYMA_01G074500	1:15368121-15376461	3.45262	2.2502
GLYMA_01G074600	1:15587070-15589568	4.71915	1.313
GLYMA_01G074700	1:16519940-16547531	7.22822	10.0629
GLYMA_01G074800	1:16555203-16559087	7.3508	6.08931
GLYMA_01G074900	1:16595956-16598449	0	0
GLYMA_01G075000	1:16645858-16649165	0	0
GLYMA_01G075100	1:16817434-16817976	7.50391	8.72027
GLYMA_01G075200	1:16827623-16828550	0	0.228984
GLYMA_01G075300	1:16835443-16837526	2.90348	4.93524
GLYMA_01G075400	1:16872670-16890411	7.48302	9.10279
GLYMA_01G075500	1:16909046-16909786	0	1.7448
GLYMA_01G075600	1:17024337-17025355	0	0
GLYMA_01G075700	1:17034037-17034743	0	0
GLYMA_01G075800	1:17042789-17049781	4.20815	17.7361
GLYMA_01G075900	1:17154342-17157309	0.152615	1.05823
GLYMA_01G076000	1:17212054-17212292	0	0
GLYMA_01G076100	1:17473345-17483446	6.5918	5.17593
GLYMA_01G076200	1:17776329-17777629	0.753482	1.12185
[truncated: 54,827 more rows]

## Sheet: ZH13_nuclear_express
gene_ID	gene_coordinate	stem_FPKM	leaf_FPKM
ENSRNA049760019	11:2675650-2675723	0	0
ENSRNA049760020	11:2794529-2794602	0	0
ENSRNA049760021	11:5126229-5126303	0	0
ENSRNA049760022	11:8090261-8090334	0	0
ENSRNA049760023	11:8422998-8423082	0	0
ENSRNA049760024	11:9000533-9000605	0	0
ENSRNA049760026	11:10293699-10293771	0	0
ENSRNA049760027	11:15564803-15564874	0	0
ENSRNA049760028	11:15782354-15782436	0	0
ENSRNA049760029	11:24778642-24778714	0	0
ENSRNA049760030	11:26165815-26165898	0	0
ENSRNA049760031	11:29729195-29729277	0	0
ENSRNA049760032	11:31367047-31367119	0	0
ENSRNA049760033	11:31367199-31367272	0	0
ENSRNA049760034	11:34251795-34251876	0	0
ENSRNA049760035	11:33525015-33525106	0	0
ENSRNA049760036	11:28420414-28420487	0	0
ENSRNA049760037	11:26568388-26568461	0	0
ENSRNA049760038	11:26117617-26117698	0	0
ENSRNA049760039	11:11978227-11978299	0	0
ENSRNA049760040	11:9704715-9704787	0	0
ENSRNA049760041	11:8091047-8091120	0	0
ENSRNA049760042	11:6001909-6001981	0	0
ENSRNA049760043	11:2660578-2660650	0	0
ENSRNA049760044	11:1605496-1605569	0	0
ENSRNA049760045	11:1193431-1193504	0	0
ENSRNA049760046	11:83245-83319	0	0
ENSRNA049760047	12:2344510-2344583	0	0
ENSRNA049760048	12:3126682-3126754	0	0
ENSRNA049760049	12:3181515-3181587	0	0
ENSRNA049760050	12:4258185-4258257	0	0
ENSRNA049760051	12:6450567-6450640	0	0
ENSRNA049760052	12:9076350-9076432	0	0
ENSRNA049760053	12:9089838-9089928	0	0
ENSRNA049760054	12:10830801-10830874	0	0
ENSRNA049760056	12:11282455-11282526	0	0
ENSRNA049760057	12:16088257-16088330	0	0
ENSRNA049760059	12:20934138-20934210	0	0
ENSRNA049760061	12:21765660-21765733	0	0
ENSRNA049760064	12:32678439-32678511	0	0
ENSRNA049760065	12:34245539-34245620	0	0
ENSRNA049760067	12:36400718-36400791	0	0
ENSRNA049760068	12:38276020-38276094	0	0
ENSRNA049760070	12:39042203-39042276	0	0
ENSRNA049760071	12:36749967-36750040	0	0
ENSRNA049760073	12:36230492-36230565	0	0
ENSRNA049760075	12:34182633-34182716	0	0
ENSRNA049760078	12:33875896-33875969	0	0
ENSRNA049760080	12:32422362-32422436	0	0
ENSRNA049760081	12:12869537-12869610	0	0
ENSRNA049760083	12:3430887-3430961	0	0
ENSRNA049760084	16:2126095-2126169	0	0
ENSRNA049760085	16:4518022-4518095	0	0
ENSRNA049760087	16:29501709-29501781	0	0
ENSRNA049760088	16:29831259-29831331	0	0
ENSRNA049760089	16:36452768-36452839	0	0
ENSRNA049760093	16:33747199-33747272	0	0
ENSRNA049760095	16:32019635-32019709	0	0
ENSRNA049760099	16:29756446-29756533	0	0
ENSRNA049760100	16:6693211-6693283	0	0
ENSRNA049760102	16:5520165-5520246	0	0
ENSRNA049760103	16:5459918-5460000	0	0
ENSRNA049760104	16:2365308-2365381	0	0
ENSRNA049760107	5:2238721-2238794	0	0
ENSRNA049760111	5:3297115-3297195	0	0
ENSRNA049760114	5:4310513-4310594	0	0
ENSRNA049760115	5:4358177-4358251	0	0
ENSRNA049760117	5:6278006-6278079	0	0
ENSRNA049760118	5:6681294-6681366	0	0
ENSRNA049760120	5:32301011-32301084	0	0
ENSRNA049760122	5:32301156-32301240	0	0
ENSRNA049760125	5:32316981-32317054	0	0
ENSRNA049760127	5:34241333-34241415	0	0
ENSRNA049760128	5:35157170-35157243	0	0
ENSRNA049760131	5:35288076-35288150	0	0
ENSRNA049760133	5:39723284-39723357	0	0
ENSRNA049760134	5:41039774-41039846	0	0
ENSRNA049760136	5:39136031-39136103	0	0
ENSRNA049760138	5:38327882-38327964	0	0
ENSRNA049760140	5:37989890-37989962	0	0
ENSRNA049760142	5:37100344-37100425	0	0
ENSRNA049760144	5:36415869-36415941	0	0
ENSRNA049760145	5:35744776-35744849	0	0
ENSRNA049760147	5:32321722-32321806	0	0
ENSRNA049760148	5:32171713-32171785	0	0
ENSRNA049760149	5:32114500-32114572	0	0
ENSRNA049760151	5:2230273-2230347	0	0
ENSRNA049760152	15:1388760-1388834	0	0
ENSRNA049760155	15:2461188-2461260	0	0
ENSRNA049760156	15:4737533-4737607	0	0
ENSRNA049760158	15:5582566-5582639	0	0
ENSRNA049760159	15:9675143-9675217	0	0
ENSRNA049760162	15:44823093-44823166	0	0
ENSRNA049760165	15:44035090-44035164	0	0
ENSRNA049760167	15:9130154-9130235	0	0
ENSRNA049760169	15:8358621-8358693	0	0
ENSRNA049760171	15:7865147-7865230	0	0
ENSRNA049760173	15:6255042-6255115	0	0
ENSRNA049760175	15:2962708-2962780	0	0
ENSRNA049760177	15:1349094-1349176	0	0
ENSRNA049760179	7:4219099-4219171	0	0
ENSRNA049760182	7:6949303-6949374	0	0
ENSRNA049760183	7:7018139-7018210	0	0
ENSRNA049760208	7:4909969-4910042	0	0
ENSRNA049760210	7:456526-456600	0	0
ENSRNA049760239	9:887290-887371	0	0
ENSRNA049760241	17:1129822-1129894	0	0
ENSRNA049760245	17:2237316-2237391	0	0
ENSRNA049760247	17:4441814-4441887	0	0
ENSRNA049760248	17:7969543-7969617	0	0
ENSRNA049760251	17:10439227-10439308	0	0
ENSRNA049760253	17:10914235-10914328	0	0
ENSRNA049760255	17:12037624-12037697	0	0
ENSRNA049760257	17:12322753-12322825	0	0
ENSRNA049760259	17:23606519-23606593	0	0
ENSRNA049760261	17:38875687-38875759	0	0
ENSRNA049760263	17:39828202-39828275	0	0
ENSRNA049760267	17:14048229-14048301	0	0
ENSRNA049760270	17:10475882-10475956	0	0
ENSRNA049760271	17:9726940-9727013	0	0
ENSRNA049760273	17:5569442-5569526	0	0
ENSRNA049760275	17:2853640-2853713	0	0
ENSRNA049760306	19:653045-653117	0	0
ENSRNA049760339	19:4444360-4444434	0	0
ENSRNA049760341	19:3194369-3194442	0	0
ENSRNA049760343	2:2778504-2778578	0	0
ENSRNA049760345	2:4256136-4256210	0	0
ENSRNA049760347	2:10125218-10125302	0	0
ENSRNA049760349	2:13821193-13821265	0	0
ENSRNA049760350	2:14523251-14523324	0	0
ENSRNA049760353	2:15491602-15491684	0	0
ENSRNA049760354	2:15643442-15643514	0	0
ENSRNA049760355	2:38573675-38573755	0	0
ENSRNA049760357	2:39483644-39483716	0	0
ENSRNA049760359	2:42837866-42837948	0	0
ENSRNA049760361	2:43431305-43431379	0	0
ENSRNA049760363	2:46294606-46294678	0	0
ENSRNA049760365	2:43966912-43966984	0	0
ENSRNA049760367	2:43431450-43431532	0	0
ENSRNA049760368	2:43389702-43389776	0	0
ENSRNA049760370	2:42543340-42543411	0	0
ENSRNA049760371	2:42320768-42320839	0	0
ENSRNA049760373	2:42287807-42287878	0	0
ENSRNA049760375	2:39254280-39254352	0	0
ENSRNA049760377	2:15758669-15758742	0	0
ENSRNA049760379	2:15654313-15654394	0	0
ENSRNA049760381	2:13769821-13769902	0	0
ENSRNA049760383	2:13769736-13769809	0	0
ENSRNA049760384	2:11950049-11950121	0	0
ENSRNA049760387	2:9820286-9820359	0	0
ENSRNA049760388	2:8398240-8398312	0	0
ENSRNA049760389	2:5117629-5117716	0	0
ENSRNA049760391	2:5116499-5116573	0	0
ENSRNA049760392	2:3580571-3580643	0	0
ENSRNA049760395	2:2200483-2200554	0	0
ENSRNA049760397	2:934210-934283	0	0
ENSRNA049760399	2:882815-882888	0	0
ENSRNA049760419	6:966933-967005	0	0
ENSRNA049760424	6:2231475-2231548	0	0
ENSRNA049760426	6:3833388-3833468	0	0
ENSRNA049760430	6:8155686-8155774	0	0
ENSRNA049760434	6:10815761-10815833	0	0
ENSRNA049760502	6:10999473-10999553	0	0
ENSRNA049760505	6:6258444-6258517	0	0
ENSRNA049760512	6:3633745-3633817	0	0
ENSRNA049760522	6:2621492-2621564	0	0
ENSRNA049760535	13:14993003-14993077	0	0
ENSRNA049760538	13:15852123-15852196	0	0
ENSRNA049760539	13:22996022-22996093	0	0
ENSRNA049760541	13:32546743-32546826	0	0
ENSRNA049760543	13:32765682-32765754	0	0
ENSRNA049760544	13:34230301-34230372	0	0
ENSRNA049760547	13:34255921-34255994	0	0
ENSRNA049760551	13:39304762-39304835	0	0
ENSRNA049760552	13:40163764-40163846	0	0
ENSRNA049760555	13:40206811-40206884	0	0
ENSRNA049760558	13:40470955-40471029	0	0
ENSRNA049760561	13:41397227-41397310	0	0
ENSRNA049760564	13:43008239-43008311	0	0
ENSRNA049760567	13:44483034-44483116	0	0
ENSRNA049760568	13:44865164-44865236	0	0
ENSRNA049760571	13:44779464-44779546	0	0
ENSRNA049760573	13:44447858-44447932	0	0
ENSRNA049760575	13:43496946-43497018	0	0
ENSRNA049760579	13:41363532-41363613	0	0
ENSRNA049760580	13:38700683-38700756	0	0
ENSRNA049760582	13:37305243-37305325	0	0
ENSRNA049760584	13:37133471-37133544	0	0
ENSRNA049760587	13:35960076-35960150	0	0
ENSRNA049760590	13:35060221-35060294	0	0
ENSRNA049760593	13:34371834-34371908	0	0
ENSRNA049760596	13:33921694-33921768	0	0
ENSRNA049760598	13:33008770-33008843	0	0
ENSRNA049760601	13:32766322-32766394	0	0
ENSRNA049760603	13:31326024-31326097	0	0
ENSRNA049760605	13:30934747-30934821	0	0
ENSRNA049760608	13:29283429-29283500	0	0
ENSRNA049760609	13:26456882-26456965	0	0
ENSRNA049760613	13:25412151-25412233	0	0
ENSRNA049760616	13:20411851-20411945	0	0
ENSRNA049760620	13:18452885-18452957	0	0
ENSRNA049760622	13:12237063-12237135	0	0
ENSRNA049760624	13:11486953-11487025	0	0
ENSRNA049760628	14:3112167-3112251	0	0
ENSRNA049760631	14:9557550-9557622	0	0
ENSRNA049760634	14:41302971-41303043	0	0
ENSRNA049760638	14:43752483-43752555	0	0
ENSRNA049760640	14:47435310-47435392	0	0
ENSRNA049760643	14:48469535-48469619	0	0
ENSRNA049760646	14:47493241-47493315	0	0
ENSRNA049760648	14:46839994-46840065	0	0
ENSRNA049760650	14:46815657-46815728	0	0
ENSRNA049760653	14:43057071-43057165	0	0
ENSRNA049760655	14:15895910-15895982	0	0
ENSRNA049760657	14:8004710-8004784	0	0
ENSRNA049760659	14:7159373-7159446	0	0
ENSRNA049760662	14:5728936-5729008	0	0
ENSRNA049760666	3:1558149-1558220	0	0
ENSRNA049760667	3:1602960-1603031	0	0
ENSRNA049760670	3:2270583-2270657	0	0
ENSRNA049760673	3:2271844-2271918	0	0
ENSRNA049760676	3:2544118-2544191	0	0
ENSRNA049760722	3:18483710-18483784	0	0
ENSRNA049760726	3:4471188-4471276	0	0
ENSRNA049760730	3:4468098-4468185	0	0
ENSRNA049760733	3:3068086-3068157	0	0
ENSRNA049760736	4:2326091-2326164	0	0
ENSRNA049760738	4:9277037-9277123	0	0
ENSRNA049760742	4:39584371-39584443	0	0
ENSRNA049760745	4:42112590-42112663	0	0
ENSRNA049760771	4:41123214-41123288	0	0
ENSRNA049760773	4:6702226-6702299	0	0
ENSRNA049760776	4:4469738-4469810	0	0
ENSRNA049760779	4:3815375-3815447	0	0
ENSRNA049760782	4:3247980-3248052	0	0
ENSRNA049760785	4:393764-393837	0	0
ENSRNA049760788	18:145656-145750	0	0
ENSRNA049760791	18:1162550-1162641	0	0
ENSRNA049760794	18:4098238-4098311	0	0
ENSRNA049760797	18:6266243-6266315	0	0
ENSRNA049760801	18:11481780-11481852	0	0
ENSRNA049760804	18:18531321-18531394	0	0
ENSRNA049760808	18:38962988-38963061	0	0
ENSRNA049760812	18:45890884-45890956	0	0
ENSRNA049760815	18:48383000-48383073	0	0
ENSRNA049760820	18:48967708-48967779	0	0
ENSRNA049760824	18:49347917-49347989	0	0
ENSRNA049760827	18:49886387-49886481	0	0
ENSRNA049760830	18:52760626-52760699	0	0
ENSRNA049760835	18:52770400-52770473	0	0
ENSRNA049760838	18:53783794-53783866	0	0
ENSRNA049760841	18:54434860-54434941	0	0
ENSRNA049760844	18:55929306-55929387	0	0
ENSRNA049760847	18:56148537-56148609	0	0
ENSRNA049760850	18:56796829-56796901	0	0
ENSRNA049760853	18:45533245-45533318	0	0
ENSRNA049760856	18:17292053-17292124	0	0
ENSRNA049760859	18:5340502-5340575	0	0
ENSRNA049760861	18:3970949-3971031	0	0
ENSRNA049760865	18:3093261-3093333	0	0
ENSRNA049760867	18:3093110-3093183	0	0
ENSRNA049760870	18:2504184-2504256	0	0
ENSRNA049760874	18:959650-959723	0	0
ENSRNA049760877	18:700144-700218	0	0
ENSRNA049760880	18:458724-458805	0	0
ENSRNA049760882	1:2763130-2763202	0	0
ENSRNA049760913	1:8931372-8931444	0	0
ENSRNA049760916	1:2032381-2032455	0	0
ENSRNA049760919	1:1520898-1520972	0	0
ENSRNA049760920	10:1156319-1156391	0	0
ENSRNA049760925	10:1807638-1807711	0	0
ENSRNA049760927	10:3025917-3025988	0	0
ENSRNA049760929	10:38327802-38327875	0	0
ENSRNA049760932	10:43580353-43580425	0	0
ENSRNA049760935	10:43866946-43867019	0	0
ENSRNA049760938	10:47652577-47652650	0	0
ENSRNA049760940	10:50782536-50782609	0	0
ENSRNA049760942	10:47978078-47978158	0	0
ENSRNA049760945	10:46684716-46684790	0	0
ENSRNA049760948	10:43350197-43350271	0	0
ENSRNA049760951	10:40969090-40969164	0	0
ENSRNA049760955	10:38431023-38431097	0	0
ENSRNA049760959	10:7753866-7753946	0	0
ENSRNA049760962	10:6324373-6324456	0	0
ENSRNA049760964	10:4944861-4944943	0	0
ENSRNA049760967	10:4566212-4566286	0	0
ENSRNA049760970	10:2055292-2055374	0	0
ENSRNA049760973	10:963554-963627	0	0
ENSRNA049760974	10:896706-896779	0	0
ENSRNA049998091	15:1949307-1949455	0	0
ENSRNA050000306	15:9681560-9681648	0	0
ENSRNA050000315	15:6434241-6434378	0	0
ENSRNA050000318	15:8985363-8985468	0	0
ENSRNA050000321	15:5662659-5662738	0	0
ENSRNA050000324	15:9135167-9135272	0	0
ENSRNA050000330	15:6430982-6431100	0	0
ENSRNA050000332	15:1951954-1952073	0	0
ENSRNA050000337	3:28960885-28961036	0	0
ENSRNA050000343	3:28961589-28961750	0	0
ENSRNA050000348	3:28953054-28953215	0	0
ENSRNA050000353	3:28954161-28954357	0	0
ENSRNA050000357	15:1761384-1761629	0	10.9247
ENSRNA050000362	15:2735682-2735760	0	0
ENSRNA050000365	15:9282574-9282677	0	0
ENSRNA050000371	15:1601788-1601929	0	0
ENSRNA050000373	15:284070-284432	14.4649	14.8448
ENSRNA050000376	16:26948569-26948730	0	0
ENSRNA050000380	16:25583564-25583652	0	0
ENSRNA050000390	12:24794685-24794758	0	0
ENSRNA050000393	18:28555488-28555575	0	0
ENSRNA050000396	18:22741322-22741499	0	0
ENSRNA050000401	18:27873441-27873543	0	0
ENSRNA050000405	18:22741702-22741854	0	2834.18
ENSRNA050000408	18:22741521-22741681	0	0
ENSRNA050000411	18:22741851-22742138	0	0
ENSRNA050000414	15:22368245-22368327	0	0
ENSRNA050000418	15:29362930-29363383	0	0
ENSRNA050000421	15:29363388-29364607	0	0
ENSRNA050000423	18:33807992-33808070	0	0
ENSRNA050000426	18:31164545-31164650	0	0
ENSRNA050000429	18:39022463-39022627	0	0
ENSRNA050000431	18:38941280-38941441	0	0
ENSRNA050000434	18:38945608-38945769	0	0
ENSRNA050000440	17:23584948-23585010	0	0
ENSRNA050000441	17:25419984-25420138	0	0
ENSRNA050000471	1:2828131-2828282	0	0
ENSRNA050000474	1:2835912-2836108	0	0
ENSRNA050000476	1:2827094-2827290	0	0
ENSRNA050000482	10:41927690-41927772	0	0
ENSRNA050000489	10:42113725-42113852	0	0
ENSRNA050000495	10:41927924-41928012	0	0
ENSRNA050000497	10:48866791-48866909	0	0
ENSRNA050000505	10:46177896-46178009	0	0
ENSRNA050000508	10:46176337-46176454	0	0
ENSRNA050000525	10:46167691-46167887	23.2167	0
ENSRNA050000528	10:46140171-46140367	42.6223	0
ENSRNA050000530	10:48981900-48982123	0	0
ENSRNA050000542	12:36206790-36206905	0	0
ENSRNA050000545	12:36233537-36233619	0	0
ENSRNA050000548	12:36206254-36206350	0	0
ENSRNA050000550	12:36233295-36233378	0	0
ENSRNA050000553	12:33657357-33657488	0	0
ENSRNA050000562	12:36206077-36206164	0	0
ENSRNA050000565	12:36205676-36205816	0	0
ENSRNA050000629	17:12820974-12821064	0	0
ENSRNA050000635	17:13675625-13675776	0	0
ENSRNA050000638	17:13675719-13675963	0	0
ENSRNA050000647	5:2232373-2232460	0	0
ENSRNA050000648	5:2232577-2232664	0	0
ENSRNA050000651	5:7402218-7402308	0	0
ENSRNA050000662	5:14951914-14953127	0	0
ENSRNA050000665	5:12071000-12071456	0	0
ENSRNA050000667	5:12070559-12070989	0	0
ENSRNA050000671	5:12069051-12070557	0	0
ENSRNA050000685	17:30453880-30454005	0	0
ENSRNA050000688	17:30503992-30504119	0	0
ENSRNA050000692	17:33437150-33437307	0	0
ENSRNA050000695	17:33438246-33438442	0	0
ENSRNA050000707	17:5668894-5668998	0	0
ENSRNA050000721	17:7966798-7966882	0	0
ENSRNA050000731	17:7966585-7966672	0	0
ENSRNA050000759	17:2933642-2933837	0	0
ENSRNA050000762	17:2930151-2930347	0	0
ENSRNA050000765	17:2529344-2529540	0	0
ENSRNA050000769	17:3000816-3001012	85.2446	0
ENSRNA050000772	17:2995360-2995556	0	0
ENSRNA050000775	17:2994306-2994467	0	0
ENSRNA050000813	13:15414700-15414784	0	0
ENSRNA050000814	13:15413587-15413675	0	0
ENSRNA050000822	13:14765967-14766049	0	0
ENSRNA050000832	13:16625678-16625757	0	0
ENSRNA050000834	13:12122812-12122900	0	0
ENSRNA050000838	13:16626200-16626292	0	0
ENSRNA050000843	5:33905499-33905694	0	0
ENSRNA050000851	5:37716585-37716666	0	0
ENSRNA050000865	5:39651647-39651750	0	0
ENSRNA050000888	5:34874382-34874464	0	0
ENSRNA050000909	5:38037563-38037659	0	0
ENSRNA050000919	5:36563407-36563598	0	0
ENSRNA050000925	5:39715673-39715869	0	0
ENSRNA050001018	5:42055010-42055112	0	0
ENSRNA050001027	5:40836609-40836699	0	0
ENSRNA050001031	5:41581296-41581381	0	0
ENSRNA050001035	5:41820216-41820413	0	0
ENSRNA050001042	18:14586716-14586876	0	0
ENSRNA050001050	18:14540280-14540427	0	0
ENSRNA050001138	18:46557493-46557784	0	0
ENSRNA050001191	13:44214168-44214309	0	0
ENSRNA050001195	13:43970291-43970442	0	0
ENSRNA050001204	13:44118461-44118708	0	0
ENSRNA050001211	13:43212717-43212795	0	0
ENSRNA050001240	13:41750776-41750908	0	0
ENSRNA050001244	13:41629412-41629585	0	0
ENSRNA050001258	13:43723383-43723632	0	0
ENSRNA050001266	4:35269120-35269226	0	0
ENSRNA050001272	4:12566636-12566739	0	0
ENSRNA050001279	4:13862315-13862434	0	0
ENSRNA050001281	4:19670402-19670558	0	0
ENSRNA050001285	4:17078412-17078521	0	0
ENSRNA050001288	4:14690744-14690831	0	0
ENSRNA050001292	13:29968120-29968424	2.56674	0
ENSRNA050001297	13:29966106-29966410	1.28337	0
ENSRNA050001302	13:23236911-23237072	0	0
ENSRNA050001316	13:21489728-21489850	0	0
ENSRNA050001323	13:23220865-23221020	0	0
ENSRNA050001327	13:23647258-23647384	0	0
ENSRNA050001339	13:28512414-28512607	0	0
ENSRNA050001411	13:38204046-38204242	21.3112	0
ENSRNA050001414	13:31122179-31122282	0	0
ENSRNA050001417	13:39860973-39861113	0	0
ENSRNA050001419	13:39860637-39860724	0	0
ENSRNA050001424	13:34973143-34973222	0	0
ENSRNA050001428	13:39835605-39835688	0	0
ENSRNA050001433	13:38205014-38205131	0	0
ENSRNA050001436	13:39602492-39602573	0	0
ENSRNA050001438	13:39835349-39835431	0	0
ENSRNA050001442	13:39860467-39860561	0	0
ENSRNA050001448	4:6411162-6411358	42.6223	0
ENSRNA050001451	4:4095209-4095312	0	0
ENSRNA050001454	4:3838525-3838615	0	0
ENSRNA050001465	4:5634923-5635028	0	0
ENSRNA050001470	4:6410017-6410135	0	0
ENSRNA050001760	5:40836041-40836139	0	0
ENSRNA050001764	5:40837492-40837616	0	0
ENSRNA050001768	5:40837242-40837366	0	0
ENSRNA050001771	5:40837733-40837857	0	0
ENSRNA050001775	5:40836997-40837120	0	0
ENSRNA050001779	11:32181657-32181740	0	0
ENSRNA050001786	11:30563643-30563737	0	0
ENSRNA050001790	11:30564035-30564129	0	0
ENSRNA050001794	11:30563194-30563288	0	0
ENSRNA050001796	11:33177252-33177323	0	0
ENSRNA050001809	11:30889545-30889630	0	0
ENSRNA050001848	15:14204438-14204532	0	0
ENSRNA050001856	15:14207113-14207213	0	0
ENSRNA050001859	15:11758252-11758376	0	0
ENSRNA050001862	15:16889481-16889617	0	0
ENSRNA050001865	15:14213421-14213541	0	0
ENSRNA050001867	15:14218377-14218497	0	0
ENSRNA050001870	15:14168943-14169050	0	0
ENSRNA050001901	12:4785258-4785369	0	0
ENSRNA050001906	12:9811835-9811952	0	0
ENSRNA050001909	12:2878375-2878461	0	0
ENSRNA050001912	12:1060609-1060688	0	0
ENSRNA050001926	12:8918853-8918937	0	0
ENSRNA050001931	12:8919779-8919863	0	0
ENSRNA050001937	12:3301586-3301727	0	0
ENSRNA050001940	12:9812246-9812334	0	0
ENSRNA050001946	12:8919278-8919403	0	0
ENSRNA050001952	12:8919102-8919208	0	0
ENSRNA050001955	12:9812595-9812734	0	0
ENSRNA050001959	12:7946352-7946454	0	0
ENSRNA050001963	15:40476768-40476878	0	0
ENSRNA050001971	15:47439240-47439386	0	0
ENSRNA050001974	15:41523251-41523550	0	0
ENSRNA050001978	15:48509618-48509760	0	0
ENSRNA050001980	15:48237184-48237378	0	0
ENSRNA050001983	15:48509401-48509606	0	0
ENSRNA050001985	15:40605796-40606100	3.85011	1.24705
ENSRNA050001990	11:20662388-20662481	0	0
ENSRNA050002005	16:18836815-18836922	0	0
ENSRNA050002008	15:39765535-39765623	0	0
ENSRNA050002011	16:33204050-33204155	0	0
ENSRNA050002016	16:33264728-33264833	0	0
ENSRNA050002021	16:34281960-34282034	0	0
ENSRNA050002028	16:30385980-30386064	0	0
ENSRNA050002035	16:36840442-36840558	0	0
ENSRNA050002060	15:3499924-3500022	0	0
ENSRNA050002063	15:2318794-2318986	0	0
ENSRNA050002072	15:9700908-9700996	0	0
ENSRNA050002075	10:50832221-50832382	0	0
ENSRNA050002080	10:50833865-50834061	0	0
ENSRNA050002082	10:50655991-50656142	0	0
ENSRNA050002085	10:50830711-50830862	0	0
ENSRNA050002088	10:50657172-50657297	0	0
ENSRNA050002092	19:16647429-16647528	0	0
ENSRNA050002098	19:16646778-16646861	0	0
ENSRNA050002117	2:3532397-3532594	0	0
ENSRNA050002123	2:8637874-8638025	0	0
ENSRNA050002129	2:3529763-3529945	0	0
ENSRNA050002131	2:5557593-5557677	0	0
ENSRNA050002144	2:8639775-8639969	0	0
ENSRNA050002160	2:9614521-9614627	0	0
ENSRNA050002185	15:50190730-50190833	0	0
ENSRNA050002249	14:3959628-3959932	5.13347	16.2117
ENSRNA050002251	14:2853747-2854050	18.2401	15.1837
ENSRNA050002254	14:1803846-1804042	0	0
ENSRNA050002270	14:4299161-4299315	0	0
ENSRNA050002273	14:26028094-26028218	0	0
ENSRNA050002296	7:7799366-7799466	0	0
ENSRNA050002311	7:5410271-5410458	0	0
ENSRNA050002314	7:3536766-3536846	0	0
ENSRNA050002324	14:47513138-47513232	0	0
ENSRNA050002333	14:48453990-48454092	0	0
ENSRNA050002336	14:46026759-46026845	0	0
ENSRNA050002346	14:48456107-48456211	0	0
ENSRNA050002349	14:43278752-43278893	0	0
ENSRNA050002353	14:47885327-47885428	0	0
ENSRNA050002388	2:25846387-25846468	0	0
ENSRNA050002390	2:25846066-25846149	0	0
ENSRNA050002394	2:25845761-25845844	0	0
ENSRNA050002413	10:35320395-35320488	0	0
ENSRNA050002416	10:35317214-35317307	0	0
ENSRNA050002419	10:35303739-35303831	0	0
ENSRNA050002422	10:35107946-35108038	0	0
ENSRNA050002425	10:35224012-35224104	0	0
ENSRNA050002428	10:35262128-35262220	0	0
ENSRNA050002435	10:35175691-35175784	0	0
ENSRNA050002441	10:38321993-38322111	0	0
ENSRNA050002606	9:760694-760799	0	0
ENSRNA050002612	9:892720-892825	0	0
ENSRNA050002642	4:25760338-25760489	0	0
ENSRNA050002644	16:5059692-5059795	0	0
ENSRNA050002646	16:5053711-5053814	0	0
ENSRNA050002662	16:7395262-7395362	0	0
ENSRNA050002669	16:7395897-7395980	0	0
ENSRNA050002676	16:946844-946924	0	0
ENSRNA050002679	2:14309848-14309970	0	0
ENSRNA050002753	20:1243867-1243930	0	0
ENSRNA050002761	10:24343357-24343487	0	0
ENSRNA050002764	10:24343189-24343291	0	0
ENSRNA050002767	14:18056848-18056936	0	0
ENSRNA050002770	14:15526289-15526407	0	0
ENSRNA050002775	14:11007753-11007839	0	0
ENSRNA050002778	18:56593396-56593557	0	0
ENSRNA050002780	18:51827696-51827839	0	0
ENSRNA050002783	18:51828171-51828314	0	0
ENSRNA050002786	18:56594426-56594577	0	0
ENSRNA050002789	18:51195799-51195903	0	0
ENSRNA050002792	18:54711001-54711145	0	0
ENSRNA050002828	11:18565582-18565668	0	0
ENSRNA050002869	18:9661673-9661834	0	0
ENSRNA050002878	18:9665150-9665348	0	0
ENSRNA050002880	18:1475495-1475566	0	0
ENSRNA050002883	18:3738552-3738646	0	0
ENSRNA050002885	18:3738115-3738209	0	0
ENSRNA050002891	18:5519447-5519533	0	0
ENSRNA050002893	18:8286861-8286948	0	0
ENSRNA050002897	18:3738788-3738900	0	0
ENSRNA050002899	18:3470689-3470768	0	0
ENSRNA050002902	2:39051478-39051582	0	0
ENSRNA050002905	2:35722451-35722604	0	0
ENSRNA050002907	6:2203295-2203598	3.90859	1.26531
ENSRNA050002909	6:2196922-2197225	5.74995	10.638
ENSRNA050002911	6:5998874-5999070	0	0
ENSRNA050002913	6:3868140-3868243	0	0
ENSRNA050002918	6:3671211-3671300	0	0
ENSRNA050002921	6:6000134-6000253	0	0
ENSRNA050002923	6:5996769-5996886	0	0
ENSRNA050002925	6:3867965-3868062	0	0
ENSRNA050002932	10:6652544-6652848	7.70021	11.2235
ENSRNA050002936	19:1875633-1875725	0	0
ENSRNA050002938	19:3731562-3731654	0	0
ENSRNA050002942	19:8013604-8013722	0	0
ENSRNA050002944	19:7991953-7992072	0	0
ENSRNA050002947	19:1875208-1875287	0	0
ENSRNA050002948	19:1894105-1894198	0	0
ENSRNA050002952	19:3730291-3730375	0	0
ENSRNA050002956	19:3729194-3729278	0	0
ENSRNA050002958	19:898513-898630	0	0
ENSRNA050002962	19:1869456-1869549	0	0
ENSRNA050002965	2:45149098-45149402	5.13347	12.4705
ENSRNA050002967	2:45998161-45998464	0	0
ENSRNA050002975	2:42888877-42888971	0	0
ENSRNA050002990	2:41533074-41533159	0	0
ENSRNA050003013	11:2982924-2983051	0	0
ENSRNA050003018	11:9185142-9185283	0	0
ENSRNA050003021	11:4588873-4588958	0	0
ENSRNA050003025	11:3051045-3051137	0	0
ENSRNA050003032	11:6169017-6169118	0	0
ENSRNA050003036	11:8708352-8708438	0	0
ENSRNA050003071	13:3390823-3392631	0.0941151	0.271748
ENSRNA050003074	13:3246671-3248478	0.565066	0.997074
ENSRNA050003077	13:3116803-3118611	0	0
ENSRNA050003080	13:3124429-3126237	3.6281	7.59956
ENSRNA050003083	13:3178847-3180655	0.156859	0.422719
ENSRNA050003086	13:3186473-3188281	0.0941151	0.150971
ENSRNA050003089	13:3194098-3195906	1.03527	2.6269
ENSRNA050003092	13:3202666-3204474	0	0
ENSRNA050003096	13:3210292-3212100	0	0
ENSRNA050003099	13:3217918-3219726	0	0
ENSRNA050003102	13:3231421-3233229	0	0
ENSRNA050003105	13:3239046-3240854	0.250974	0.513302
ENSRNA050003108	13:3254296-3256104	0	0
ENSRNA050003111	13:3263849-3265657	0	0
ENSRNA050003116	13:3297290-3299098	0.721549	2.02301
ENSRNA050003119	13:3304916-3306724	0	0
ENSRNA050003122	13:3312542-3314350	0	0
ENSRNA050003126	13:3327790-3329598	0	0
ENSRNA050003129	13:3335414-3337222	0	0
ENSRNA050003132	13:3343040-3344848	0.219602	0.422719
ENSRNA050003135	13:3350663-3352471	0	0
ENSRNA050003139	13:3358286-3360094	0	0
ENSRNA050003142	13:3365909-3367717	0.250974	0.452914
ENSRNA050003145	13:3372207-3374015	0.250974	0.483108
ENSRNA050003148	13:3383197-3385005	0.282345	0.845439
ENSRNA050003152	13:3398449-3400257	0.282345	0.694468
ENSRNA050003155	13:3415968-3417776	0	0
ENSRNA050003158	13:3430309-3432117	0	0
ENSRNA050003162	13:3437935-3439743	0	0
ENSRNA050003165	13:3461350-3463158	0	0
ENSRNA050003168	13:3476600-3478408	3.26266	6.43137
ENSRNA050003172	13:3491848-3493656	0	0
ENSRNA050003175	13:3533163-3534971	0	0
ENSRNA050003178	13:3548412-3550220	0	0
ENSRNA050003180	13:3556038-3557846	0	0
ENSRNA050003183	13:3571290-3573098	0	0
ENSRNA050003186	13:3598791-3600599	0	0
ENSRNA050003189	13:3606416-3608224	0	0
ENSRNA050003191	13:3621663-3623471	0	0
ENSRNA050003194	13:3629287-3631095	0	0
ENSRNA050003197	13:3636913-3638721	0	0
ENSRNA050003200	13:3644539-3646347	0	0
ENSRNA050003204	13:3652165-3653973	0	0
ENSRNA050003206	13:3659791-3661599	0.313717	0.603885
ENSRNA050003210	13:3679400-3681208	0	0
ENSRNA050003211	13:3694651-3696459	0	0
ENSRNA050003215	13:3709901-3711709	0	0
ENSRNA050003218	13:3748003-3749811	0	0
ENSRNA050003220	13:3755628-3757436	0	0
ENSRNA050003223	13:3763253-3765061	0	0
ENSRNA050003225	13:3770872-3772680	0	0
ENSRNA050003229	13:3793746-3795554	0	0.0603885
ENSRNA050003232	13:3801371-3803179	0	0
ENSRNA050003235	13:3824236-3826044	0	0
ENSRNA050003237	13:3831856-3833664	0	0
ENSRNA050003242	13:3847105-3848913	0	0
ENSRNA050003243	13:3854735-3856543	0	0
ENSRNA050003246	13:3862361-3864169	0	0
ENSRNA050003250	13:3877607-3879415	0	0
ENSRNA050003253	13:3937514-3939322	0	0
ENSRNA050003256	13:3960379-3962187	0	0
ENSRNA050003258	13:3967998-3969806	0	0
ENSRNA050003262	13:3975615-3977423	0	0
ENSRNA050003266	13:3998481-4000289	0	0
ENSRNA050003269	13:4006107-4007915	0	0
ENSRNA050003271	13:4013733-4015541	0	0
ENSRNA050003274	13:4024383-4026191	0	0
ENSRNA050003277	13:4080041-4081849	0	0
ENSRNA050003279	13:4102436-4104244	0	0
ENSRNA050003282	13:4110061-4111869	0	0
ENSRNA050003284	13:3717521-3719329	0	0
ENSRNA050003286	13:3586539-3588346	0	0.0906431
ENSRNA050003290	13:3563664-3565472	0.0313717	0.0301942
ENSRNA050003292	13:3509244-3511050	0.188481	0.665159
ENSRNA050003294	13:3540787-3542595	0	0.0301942
ENSRNA050003298	13:4094818-4096626	0	0
ENSRNA050003299	13:3816611-3818418	0	0.0302144
ENSRNA050003302	13:3732764-3734571	0	0.0906431
ENSRNA050003305	13:3885224-3887031	0	0
ENSRNA050003308	13:3945137-3946944	0	0
ENSRNA050003311	13:3740388-3742196	0.0313717	0.0603885
ENSRNA050003314	13:3786121-3787928	0.0627851	0.120857
ENSRNA050003319	13:3453726-3455534	0.156859	0.0301942
ENSRNA050003322	13:3839479-3841287	0.0313717	0.120777
ENSRNA050003325	13:4221615-4223422	0.0941777	0.0604287
ENSRNA050003328	13:3289667-3291474	0.156963	0.211501
ENSRNA050003331	13:3667415-3669224	0	0.0301741
ENSRNA050003334	13:3778498-3780305	0.0313926	0
ENSRNA050003337	13:4117647-4119454	0	0.0302144
ENSRNA050003339	13:3468976-3470783	0.0941777	0.302144
ENSRNA050003342	13:3422686-3424493	0.12557	0.604287
ENSRNA050003346	13:3578917-3580724	0.0627851	0.936645
ENSRNA050003349	13:3702276-3704083	0	0.362572
ENSRNA050003353	13:3614041-3615848	0.188355	0.0906431
ENSRNA050003356	13:3983237-3985044	0	0
ENSRNA050003359	13:3446102-3447909	0	0
ENSRNA050003362	13:3869987-3871794	0	4.35984e-09
ENSRNA050003365	13:3892840-3894647	0	0
ENSRNA050003368	13:4066130-4067936	0	0.060469
ENSRNA050003372	13:3484223-3486030	0.0313926	0
ENSRNA050003377	13:3907058-3908865	0	0
ENSRNA050003380	13:3225540-3227347	0.0941777	0.181286
ENSRNA050003384	13:3320166-3321972	0.376962	0.846566
ENSRNA050003387	13:3282046-3283852	0.157067	0.362814
ENSRNA050003390	13:3687026-3688832	0	0
ENSRNA050003393	13:4229226-4231033	0.0627851	0.120857
ENSRNA050003397	13:3929895-3931701	0	0.0302345
ENSRNA050003400	13:3952761-3954566	0.0314344	0
ENSRNA050003403	13:3990859-3992664	0	0.0302547
ENSRNA050003405	13:3725144-3726949	0.0314344	0.363056
ENSRNA050003408	13:3922281-3924086	0.0314344	0.0302547
ENSRNA050003411	13:3525546-3527345	0.189363	0.425269
ENSRNA050003414	13:3109183-3110986	0.723956	1.51476
ENSRNA050003417	13:3914679-3916481	3.42724e-09	8.98964e-10
ENSRNA050003421	13:3132040-3133839	0.0631211	0.33414
ENSRNA050003424	13:3900456-3902258	0	0
ENSRNA050003426	13:3094056-3095847	0.0634606	0.18324
ENSRNA050003429	13:3517982-3519727	0.360174	0.850951
ENSRNA050003431	13:3229176-3230686	0.156489	0.113014
ENSRNA050003434	13:3402086-3403596	0	0.30137
ENSRNA050003437	13:3495485-3496995	0.0782445	0.150685
ENSRNA050003439	13:3808991-3810797	0.0314135	0.120938
ENSRNA050003442	13:3500649-3502158	0.274083	0.226215
ENSRNA050003444	13:4218281-4219788	0.0392198	0.226592
ENSRNA050003448	13:3079184-3080955	0	0.0309571
ENSRNA050003450	13:3671052-3672562	0.7042	2.10959
ENSRNA050003452	13:3135650-3137151	0.709494	2.16344
ENSRNA050003455	13:3101610-3103400	0.158758	0.641773
ENSRNA050003458	13:3086614-3088352	0	0
ENSRNA050003461	13:4059203-4060310	0	0
ENSRNA050003463	13:4157352-4158459	0	0
ENSRNA050003466	13:3257931-3263252	5.14484	12.1326
ENSRNA050003468	13:3271482-3272172	0	0
ENSRNA050003471	13:3516875-3517565	0	0
ENSRNA050003473	13:3594172-3594862	0	0
ENSRNA050003475	13:4073763-4074453	0	0
ENSRNA050003478	13:3407297-3407900	0	0
ENSRNA050003480	13:4088397-4088998	0	0
ENSRNA050003482	13:3147937-3148438	0	0
ENSRNA050003485	13:3175865-3176366	0	0
ENSRNA050003487	13:4058726-4059147	0	0
ENSRNA050003488	13:3147500-3147914	0	0
ENSRNA050003490	13:3175429-3175842	0	0
ENSRNA050003495	13:3272172-3272675	0	0
ENSRNA050003498	13:3594862-3595365	0	0.45817
ENSRNA050003501	13:3673045-3673470	0	0
ENSRNA050003504	13:4074456-4075000	0	0
ENSRNA050003508	13:3414421-3414699	797.595	1396.9
ENSRNA050003511	13:3148946-3149154	0	0
ENSRNA050003514	13:3413728-3413889	0	0
ENSRNA050003517	13:4021367-4021528	0	0
ENSRNA050003520	13:3101233-3101389	0	0
ENSRNA050003523	13:3108803-3108959	0	0
ENSRNA050003526	13:3116423-3116579	0	0
ENSRNA050003528	13:3124049-3124205	0	0
ENSRNA050003531	13:3131660-3131816	0	0
ENSRNA050003534	13:3178467-3178623	0	0
ENSRNA050003536	13:3186093-3186249	0	0
ENSRNA050003538	13:3193718-3193874	0	0
ENSRNA050003540	13:3202286-3202442	0	0
ENSRNA050003544	13:3209912-3210068	0	0
ENSRNA050003548	13:3217538-3217694	0	0
ENSRNA050003549	13:3225160-3225316	0	0
ENSRNA050003551	13:3231041-3231197	0	0
ENSRNA050003553	13:3238666-3238822	0	0
ENSRNA050003555	13:3246291-3246447	0	0
ENSRNA050003557	13:3253916-3254072	0	0
ENSRNA050003560	13:3263469-3263625	0	0
ENSRNA050003562	13:3271094-3271250	0	0
ENSRNA050003564	13:3281666-3281822	0	0
ENSRNA050003566	13:3289287-3289443	0	0
ENSRNA050003568	13:3296910-3297066	0	0
ENSRNA050003572	13:3304536-3304692	0	0
ENSRNA050003575	13:3312162-3312318	0	0
ENSRNA050003579	13:3319786-3319942	0	0
ENSRNA050003582	13:3327410-3327566	0	0
ENSRNA050003585	13:3335034-3335190	0	0
ENSRNA050003588	13:3342660-3342816	0	0
ENSRNA050003592	13:3350283-3350439	0	0
ENSRNA050003596	13:3357906-3358062	0	0
ENSRNA050003599	13:3365529-3365685	0	0
ENSRNA050003602	13:3371827-3371983	0	0
ENSRNA050003607	13:3382817-3382973	0	0
ENSRNA050003609	13:3390443-3390599	0	0
ENSRNA050003612	13:3398070-3398226	0	0
ENSRNA050003615	13:3413340-3413496	0	0
ENSRNA050003618	13:3415588-3415744	0	0
ENSRNA050003621	13:3422306-3422462	0	0
ENSRNA050003624	13:3429929-3430085	0	0
ENSRNA050003627	13:3437555-3437711	0	0
ENSRNA050003629	13:3445722-3445878	0	0
ENSRNA050003632	13:3453346-3453502	0	0
ENSRNA050003635	13:3460970-3461126	0	0
ENSRNA050003638	13:3468596-3468752	0	0
ENSRNA050003640	13:3476220-3476376	0	0
ENSRNA050003643	13:3483844-3484000	0	0
ENSRNA050003646	13:3491468-3491624	0	0
ENSRNA050003648	13:3508864-3509020	0	0
ENSRNA050003651	13:3525166-3525322	0	0
ENSRNA050003653	13:3532783-3532939	0	0
ENSRNA050003657	13:3540407-3540563	0	0
ENSRNA050003660	13:3548032-3548188	0	0
ENSRNA050003663	13:3555658-3555814	0	0
ENSRNA050003666	13:3563284-3563440	0	0
ENSRNA050003668	13:3570910-3571066	0	0
ENSRNA050003670	13:3578537-3578693	0	0
ENSRNA050003673	13:3586159-3586315	0	0
ENSRNA050003677	13:3593784-3593940	0	0
ENSRNA050003679	13:3598411-3598567	0	0
ENSRNA050003682	13:3606036-3606192	0	0
ENSRNA050003685	13:3613661-3613817	0	0
ENSRNA050003687	13:3621283-3621439	0	0
ENSRNA050003690	13:3628907-3629063	0	0
ENSRNA050003693	13:3636533-3636689	0	0
ENSRNA050003697	13:3644159-3644315	0	0
ENSRNA050003699	13:3651785-3651941	0	0
ENSRNA050003701	13:3659411-3659567	0	0
ENSRNA050003704	13:3667035-3667191	0	0
ENSRNA050003707	13:3686646-3686802	0	0
ENSRNA050003710	13:3694271-3694427	0	0
ENSRNA050003713	13:3701896-3702052	0	0
ENSRNA050003714	13:3709521-3709677	0	0
ENSRNA050003717	13:3717142-3717298	0	0
ENSRNA050003721	13:3724764-3724920	0	0
ENSRNA050003724	13:3732384-3732540	0	0
ENSRNA050003727	13:3740008-3740164	0	0
ENSRNA050003730	13:3747623-3747779	0	0
ENSRNA050003732	13:3755248-3755404	0	0
ENSRNA050003737	13:3762873-3763029	0	0
ENSRNA050003740	13:3770492-3770648	0	0
ENSRNA050003743	13:3778118-3778274	0	0
ENSRNA050003746	13:3785742-3785898	0	0
ENSRNA050003749	13:3793366-3793522	0	0
ENSRNA050003751	13:3800991-3801147	0	0
ENSRNA050003754	13:3808611-3808767	0	0
ENSRNA050003756	13:3816231-3816387	0	0
ENSRNA050003760	13:3823856-3824012	0	0
ENSRNA050003763	13:3831476-3831632	0	0
ENSRNA050003766	13:3839099-3839255	0	0
ENSRNA050003767	13:3846725-3846881	0	0
ENSRNA050003772	13:3854355-3854511	0	0
ENSRNA050003775	13:3861981-3862137	0	0
ENSRNA050003778	13:3869607-3869763	0	0
ENSRNA050003781	13:3877227-3877383	0	0
ENSRNA050003784	13:3884844-3885000	0	0
ENSRNA050003787	13:3892460-3892616	0	0
ENSRNA050003790	13:3906678-3906834	0	0
ENSRNA050003793	13:3929517-3929673	0	0
ENSRNA050003796	13:3937134-3937290	0	0
ENSRNA050003798	13:3944757-3944913	0	0
ENSRNA050003801	13:3952381-3952537	0	0
ENSRNA050003803	13:3959999-3960155	0	0
ENSRNA050003806	13:3967618-3967774	0	0
ENSRNA050003809	13:3975236-3975392	0	0
ENSRNA050003811	13:3982857-3983013	0	0
ENSRNA050003815	13:3990479-3990635	0	0
ENSRNA050003818	13:3998101-3998257	0	0
ENSRNA050003819	13:4005727-4005883	0	0
ENSRNA050003823	13:4013353-4013509	0	0
ENSRNA050003826	13:4020979-4021135	0	0
ENSRNA050003828	13:4024003-4024159	0	0
ENSRNA050003830	13:4030818-4030974	0	0
ENSRNA050003833	13:4065750-4065906	0	0
ENSRNA050003838	13:4073374-4073530	0	0
ENSRNA050003840	13:4079661-4079817	0	0
ENSRNA050003843	13:4094438-4094594	0	0
ENSRNA050003846	13:4102056-4102212	0	0
ENSRNA050003849	13:4117267-4117423	0	0
ENSRNA050003852	13:4223646-4223802	0	0
ENSRNA050003855	13:4231256-4231412	0	0
ENSRNA050003857	13:4109681-4109837	0	0
ENSRNA050003859	13:3517707-3517878	0	0
ENSRNA050003863	13:3078809-3078964	0	0
ENSRNA050003866	13:3900077-3900232	0	0
ENSRNA050003869	13:3914300-3914455	0	0
ENSRNA050003871	13:3921903-3922058	0	0
ENSRNA050003875	13:3679021-3679176	0	0
ENSRNA050003878	13:3595539-3595823	0	0
ENSRNA050003881	13:3517569-3517697	0	0
ENSRNA050003884	13:3093678-3093832	0	0
ENSRNA050003887	13:3272687-3272804	0	0
ENSRNA050003891	13:3595377-3595494	0	0
ENSRNA050003894	13:3406939-3407166	0	0
ENSRNA050003897	13:3086247-3086398	0	0
ENSRNA050003900	13:3272895-3272970	0	0
ENSRNA050003904	13:3137223-3137379	0	0
ENSRNA050003908	13:3413951-3414053	0	0
ENSRNA050003910	13:3498517-3498727	0	0
ENSRNA050003913	13:3503146-3503298	0	0
ENSRNA050003915	13:4021531-4021899	0	0
ENSRNA050003918	13:3230790-3230892	0	0
ENSRNA050028087	7:16564943-16565015	0	0
ENSRNA050028088	7:18370286-18370359	0	0
ENSRNA050028089	7:19069188-19069259	0	0
ENSRNA050028090	7:19080922-19080993	0	0
ENSRNA050028091	7:36402312-36402385	0	0
ENSRNA050028092	7:36541758-36541829	0	0
ENSRNA050028093	7:43668668-43668741	0	0
ENSRNA050028094	7:43488569-43488641	0	0
ENSRNA050028095	7:41478066-41478139	0	0
ENSRNA050028096	7:37450893-37450966	0	0
ENSRNA050028097	7:10608023-10608097	0	0
ENSRNA050028098	5:1774288-1774360	0	0
ENSRNA050028099	8:1840160-1840233	0	0
ENSRNA050028100	8:4888289-4888362	0	0
ENSRNA050028101	8:6400429-6400502	0	0
ENSRNA050028102	8:7203751-7203832	0	0
ENSRNA050028103	8:8090808-8090890	0	0
ENSRNA050028104	8:8510159-8510241	0	0
ENSRNA050028105	8:9166479-9166553	0	0
ENSRNA050028106	8:10307970-10308055	0	0
ENSRNA050028107	8:10600601-10600674	0	0
ENSRNA050028108	8:15133644-15133718	0	0
ENSRNA050028109	8:16346891-16346964	0	0
ENSRNA050028110	8:22514424-22514505	0	0
ENSRNA050028111	8:40981266-40981337	0	0
ENSRNA050028112	8:41213108-41213181	0	0
ENSRNA050028113	8:46383554-46383627	0	0
ENSRNA050028114	8:43056421-43056493	0	0
ENSRNA050028115	8:40585580-40585653	0	0
ENSRNA050028116	8:40513047-40513121	0	0
ENSRNA050028117	8:40508360-40508434	0	0
ENSRNA050028118	8:36289757-36289831	0	0
ENSRNA050028119	8:16719530-16719604	0	0
ENSRNA050028120	8:15331041-15331115	0	0
ENSRNA050028121	8:11447968-11448048	0	0
ENSRNA050028122	8:10803525-10803606	0	0
ENSRNA050028123	8:10161386-10161458	0	0
ENSRNA050028124	8:9758611-9758685	0	0
ENSRNA050028125	8:9750160-9750233	0	0
ENSRNA050028126	8:9613684-9613757	0	0
ENSRNA050028127	8:6697704-6697776	0	0
ENSRNA050028128	8:6672012-6672085	0	0
ENSRNA050028129	8:6402447-6402531	0	0
ENSRNA050028130	8:6253849-6253921	0	0
ENSRNA050028131	8:4851026-4851098	0	0
ENSRNA050028132	8:3182337-3182409	0	0
ENSRNA050028133	8:1100665-1100737	0	0
ENSRNA050028134	8:244126-244198	0	0
ENSRNA050028136	6:16766741-16766814	0	0
ENSRNA050028138	6:47379179-47379252	0	0
ENSRNA050028139	6:49109495-49109577	0	0
ENSRNA050028140	6:49105388-49105478	0	0
ENSRNA050028141	6:49054515-49054588	0	0
ENSRNA050028142	6:48252985-48253058	0	0
ENSRNA050028143	6:48094016-48094087	0	0
ENSRNA050028144	6:45457641-45457714	0	0
ENSRNA050028145	6:43497965-43498047	0	0
ENSRNA050028146	6:42121950-42122022	0	0
ENSRNA050028147	6:41911082-41911156	0	0
ENSRNA050028148	9:1268945-1269019	0	0
ENSRNA050028150	6:19465990-19466062	0	0
ENSRNA050028151	9:2817224-2817296	0	0
ENSRNA050028152	9:2819786-2819858	0	0
ENSRNA050028153	9:22097173-22097246	0	0
ENSRNA050028154	6:17430987-17431060	0	0
ENSRNA050028155	6:14199425-14199506	0	0
ENSRNA050028156	6:14146515-14146589	0	0
ENSRNA050028157	9:42609443-42609517	0	0
ENSRNA050028158	6:13450851-13450933	0	0
ENSRNA050028159	9:49542498-49542570	0	0
ENSRNA050028160	9:49234861-49234955	0	0
ENSRNA050028161	9:46560320-46560392	0	0
ENSRNA050028162	9:37510204-37510275	0	0
ENSRNA050028163	9:3353793-3353867	0	0
ENSRNA050028164	19:32423866-32423947	0	0
ENSRNA050028165	19:42201852-42201924	0	0
ENSRNA050028166	19:42977207-42977279	0	0
ENSRNA050028167	19:44380351-44380425	0	0
ENSRNA050028168	19:46393020-46393092	0	0
ENSRNA050028169	19:48012723-48012796	0	0
ENSRNA050028170	19:48716442-48716524	0	0
ENSRNA050028171	19:50178834-50178907	0	0
ENSRNA050028172	19:50170586-50170660	0	0
ENSRNA050028173	19:47786327-47786400	0	0
ENSRNA050028174	19:44771196-44771269	0	0
ENSRNA050028175	19:43345615-43345687	0	0
ENSRNA050028176	19:43139837-43139909	0	0
ENSRNA050028177	19:41300235-41300317	0	0
ENSRNA050028178	19:40826179-40826252	0	0
ENSRNA050028179	19:39551100-39551174	0	0
ENSRNA050028180	19:35315333-35315406	0	0
ENSRNA050028181	20:39513386-39513460	0	0
ENSRNA050028182	20:40100075-40100149	0	0
ENSRNA050028183	20:42676856-42676930	0	0
ENSRNA050028184	20:47109780-47109852	0	0
ENSRNA050028185	20:42457489-42457561	0	0
ENSRNA050028186	20:38442388-38442461	0	0
ENSRNA050028187	20:37439009-37439081	0	0
ENSRNA050028188	20:37437935-37438007	0	0
ENSRNA050028189	20:37436838-37436910	0	0
ENSRNA050028190	20:37434326-37434398	0	0
ENSRNA050028191	20:37426622-37426694	0	0
ENSRNA050028192	20:35759857-35759929	0	0
ENSRNA050028193	20:3203208-3203280	0	0
ENSRNA050028194	20:3200663-3200735	0	0
ENSRNA050028195	3:38591899-38591973	0	0
ENSRNA050028196	3:39483689-39483762	0	0
ENSRNA050028197	3:41817063-41817135	0	0
ENSRNA050028198	3:43939510-43939592	0	0
ENSRNA050028199	3:45335989-45336063	0	0
ENSRNA050028200	3:43936561-43936634	0	0
ENSRNA050028201	3:40776612-40776684	0	0
ENSRNA050028202	3:40707886-40707966	0	0
ENSRNA050028203	3:38358427-38358499	0	0
ENSRNA050028204	3:36491312-36491394	0	0
ENSRNA050028205	3:36021674-36021747	0	0
ENSRNA050028206	3:34713196-34713270	0	0
ENSRNA050028207	17:41267660-41267744	0	0
ENSRNA050028208	17:6193381-6193453	0	0
ENSRNA050028209	1:44485676-44485750	0	0
ENSRNA050028210	1:46708070-46708141	0	0
ENSRNA050028211	1:50134436-50134508	0	0
ENSRNA050028212	1:51889096-51889169	0	0
ENSRNA050028213	1:55040693-55040766	0	0
ENSRNA050028214	1:55442312-55442385	0	0
ENSRNA050028215	1:55006613-55006685	0	0
ENSRNA050028216	1:53824177-53824250	0	0
ENSRNA050028217	1:53675726-53675799	0	0
ENSRNA050028218	1:47964288-47964362	0	0
ENSRNA050028219	4:46779073-46779154	0	0
ENSRNA050028220	4:46830387-46830461	0	0
ENSRNA050028221	4:49998537-49998617	0	0
ENSRNA050028222	4:50180579-50180651	0	0
ENSRNA050028223	4:51063802-51063874	0	0
ENSRNA050028224	4:52123024-52123096	0	0
ENSRNA050028226	4:45228858-45228930	0	0
ENSRNA050028227	15:2415867-2415949	0	0
ENSRNA050028236	14:1801094-1801166	0	0
ENSRNA050030197	7:41518709-41518905	0	0
ENSRNA050030200	7:43626405-43626507	0	0
ENSRNA050030221	6:31209831-31209938	0	0
ENSRNA050030223	6:34524209-34524289	0	0
ENSRNA050030224	6:34523730-34523815	0	0
ENSRNA050030227	6:19043212-19043373	0	0
ENSRNA050030229	6:19044312-19044508	0	0
ENSRNA050030231	6:18753222-18753419	0	0
ENSRNA050030233	6:11460141-11460343	0	0
ENSRNA050030235	6:13019740-13019882	0	0
ENSRNA050030237	6:13642496-13642567	0	0
ENSRNA050030239	6:13020020-13020117	0	0
ENSRNA050030241	6:15246621-15246698	0	0
ENSRNA050030243	6:15245835-15245919	0	0
ENSRNA050030245	6:13819522-13819646	0	0
ENSRNA050030246	6:18750144-18750302	0	0
ENSRNA050030248	6:13642167-13642238	0	0
ENSRNA050030250	3:44168160-44168321	0	0
ENSRNA050030252	3:44171220-44171382	0	0
ENSRNA050030254	3:44221984-44222145	0	0
ENSRNA050030256	3:44169088-44169282	0	0
ENSRNA050030258	3:45109039-45109234	0	0
ENSRNA050030260	3:44895638-44895733	0	0
ENSRNA050030262	3:43533424-43533530	0	0
ENSRNA050030264	3:40688982-40689064	0	0
ENSRNA050030266	3:41781221-41781319	0	0
ENSRNA050030281	6:50892157-50892345	0	0
ENSRNA050030282	6:48706463-48706604	0	0
ENSRNA050030284	6:49186647-49186754	0	0
ENSRNA050030286	6:49186410-49186535	0	0
ENSRNA050030289	6:48141782-48141862	0	0
ENSRNA050030291	6:48706869-48706957	0	0
ENSRNA050030293	6:49186889-49186974	0	0
ENSRNA050030295	6:49521162-49521263	0	0
ENSRNA050030297	6:45681027-45681168	0	0
ENSRNA050030299	6:49185999-49186083	0	0
ENSRNA050030301	6:48707032-48707127	0	0
ENSRNA050030303	6:48707244-48707360	0	0
ENSRNA050030305	6:48707638-48707753	0	0
ENSRNA050030307	6:41043265-41043464	0	0
ENSRNA050030309	20:46916051-46916163	0	0
ENSRNA050030311	20:44230848-44230949	0	0
ENSRNA050030313	20:41672375-41672460	0	0
ENSRNA050030315	20:47116706-47116824	0	0
ENSRNA050030318	20:40692229-40692361	0	0
ENSRNA050030334	8:1384958-1385153	0	0
ENSRNA050030336	8:1651114-1651305	0	0
ENSRNA050030339	8:2985859-2985957	0	0
ENSRNA050030341	8:2986811-2986934	0	0
ENSRNA050030343	8:2987243-2987367	0	0
ENSRNA050030345	8:2987483-2987607	0	0
ENSRNA050030347	8:283577-283673	0	0
ENSRNA050030349	8:283331-283469	0	0
ENSRNA050030351	8:2987023-2987141	0	0
ENSRNA050030354	8:719646-719778	0	0
ENSRNA050030357	8:1383617-1383734	0	0
ENSRNA050030358	8:8741127-8741210	0	0
ENSRNA050030360	8:1386529-1386649	0	0
ENSRNA050030362	8:8738086-8738169	0	0
ENSRNA050030364	8:726749-726881	0	0
ENSRNA050030365	8:7950210-7950310	0	0
ENSRNA050030366	8:4000011-4000213	0	0
ENSRNA050030367	8:2986424-2986514	0	0
ENSRNA050030368	8:924346-924454	0	0
ENSRNA050030369	8:1774708-1774786	0	0
ENSRNA050030370	8:4267401-4267503	0	0
ENSRNA050030384	20:34484057-34484253	0	0
ENSRNA050030386	20:34369814-34369933	0	0
ENSRNA050030389	20:34249679-34249830	0	0
ENSRNA050030391	20:34486611-34486762	0	0
ENSRNA050030393	20:39996258-39996433	0	0
ENSRNA050030395	20:36817081-36817201	0	0
ENSRNA050030397	20:39963307-39963424	0	0
ENSRNA050030399	20:36818014-36818132	0	0
ENSRNA050030401	20:36758111-36758332	0	0
ENSRNA050030406	8:43799630-43799791	0	0
ENSRNA050030408	8:42029726-42029887	0	0
ENSRNA050030410	8:46391274-46391435	0	0
ENSRNA050030412	8:43803621-43803782	0	0
ENSRNA050030414	8:43802491-43802686	0	0
ENSRNA050030416	8:43797732-43797927	0	0
ENSRNA050030418	8:43237814-43237974	0	0
ENSRNA050030420	8:43236913-43237109	0	0
ENSRNA050030423	8:43794373-43794533	0	0
ENSRNA050030425	8:42032048-42032199	0	0
ENSRNA050030427	8:46393472-46393620	0	0
ENSRNA050030429	8:45889544-45889631	0	0
ENSRNA050030431	8:46381358-46381467	0	0
ENSRNA050030433	8:47705071-47705178	0	0
ENSRNA050030439	17:41254826-41254925	0	0
ENSRNA050030464	19:49006561-49006722	0	0
ENSRNA050030466	19:49001932-49002093	0	0
ENSRNA050030468	19:48941620-48941781	0	0
ENSRNA050030470	19:49002874-49003070	0	0
ENSRNA050030472	19:48942570-48942767	0	0
ENSRNA050030475	19:49005654-49005815	0	0
ENSRNA050030477	19:49681661-49681756	0	0
ENSRNA050030479	19:48279154-48279245	0	0
ENSRNA050030481	19:43999529-43999615	0	0
ENSRNA050030483	19:40890227-40890345	0	0
ENSRNA050030486	19:45283718-45283819	0	0
ENSRNA050030488	19:46373408-46373507	0	0
ENSRNA050030490	9:18177770-18177930	0	0
ENSRNA050030492	9:19119893-19119976	0	0
ENSRNA050030494	9:19120286-19120369	0	0
ENSRNA050030496	9:19120595-19120676	0	0
ENSRNA050030510	19:4653668-4653808	0	0
ENSRNA050030512	19:8008394-8008513	0	0
ENSRNA050030515	7:14343085-14343246	0	0
ENSRNA050030517	7:14323472-14323633	336.37	0
ENSRNA050030519	7:10931830-10932126	0	0
ENSRNA050030521	7:14329188-14329307	0	0
ENSRNA050030524	7:18603602-18603847	0	0
ENSRNA050030553	9:38336313-38336419	0	0
ENSRNA050030554	9:39699100-39699233	0	0
ENSRNA050030555	9:38196715-38196833	0	0
ENSRNA050030556	9:38191997-38192115	0	0
ENSRNA050030557	9:38205309-38205427	0	0
ENSRNA050030558	9:36469834-36469972	0	0
ENSRNA050030559	19:38720449-38720674	0	0
ENSRNA050030560	19:39257298-39257523	0	0
ENSRNA050030561	19:39119173-39119396	7.50534	0
ENSRNA050030562	19:34137122-34137225	0	0
ENSRNA050030563	19:34533156-34533259	0	0
ENSRNA050030564	19:34574383-34574486	0	0
ENSRNA050030565	19:34135144-34135247	0	0
ENSRNA050030566	19:34439950-34440059	0	0
ENSRNA050030567	19:34131936-34132048	0	0
ENSRNA050030568	19:39253750-39253939	0	0
ENSRNA050030569	13:16626024-16626107	0	0
ENSRNA050030570	8:18716312-18716925	0	0
ENSRNA050030571	8:13829729-13829895	80.4153	0
ENSRNA050030572	8:13842755-13842892	0	0
ENSRNA050030573	8:10291649-10291845	0	0
ENSRNA050030574	8:11093296-11093415	0	0
ENSRNA050030575	8:12120007-12120088	0	0
ENSRNA050030576	8:18716926-18716989	0	0
ENSRNA050030577	9:1018522-1018625	0	0
ENSRNA050030578	9:5312853-5312962	0	0
ENSRNA050030579	9:5348454-5348581	0	0
ENSRNA050030580	9:5343948-5344068	0	0
ENSRNA050030581	9:5288905-5289022	0	0
ENSRNA050030582	9:5330976-5331070	0	0
ENSRNA050030583	9:3194531-3194655	0	0
ENSRNA050030584	9:1275872-1275960	0	0
ENSRNA050030585	9:5334113-5334207	0	0
ENSRNA050030586	9:5336773-5336857	0	0
ENSRNA050030587	1:36969506-36969592	0	0
ENSRNA050030588	1:51704712-51704801	0	0
ENSRNA050030589	1:53503217-53503336	0	0
ENSRNA050030590	7:37626229-37626351	0	0
ENSRNA050030591	7:38975196-38975259	0	0
ENSRNA050030604	14:48202822-48202897	0	0
ENSRNA050030606	8:34845098-34845774	0	0
ENSRNA050030608	8:39311007-39311191	0	0
ENSRNA050030610	4:49476851-49477047	22.3814	0
ENSRNA050030612	4:47979181-47979322	0	0
ENSRNA050030614	4:47351332-47351403	0	0
ENSRNA050030616	4:45652786-45652864	0	0
ENSRNA050030618	4:47187158-47187282	0	0
ENSRNA050030620	4:45653805-45653885	0	0
ENSRNA050030622	3:34305495-34305720	0	0
ENSRNA050030624	3:34373813-34374038	0	0
ENSRNA050030625	3:33889980-33890208	12.8551	0
ENSRNA050030627	3:34437375-34437603	0	0
ENSRNA050030629	3:34370358-34370584	0	0
ENSRNA050030631	3:36065899-36066060	0	0
ENSRNA050030633	3:34428793-34428996	0	0
ENSRNA050030635	3:37501931-37502046	0	0
ENSRNA050030637	3:39256155-39256241	0	0
ENSRNA050030639	3:37986278-37986402	0	0
ENSRNA050030642	3:34426147-34426343	0	0
ENSRNA050030644	3:34432690-34432893	0	0
ENSRNA050030658	2:17387476-17387617	0	0
ENSRNA050030666	14:35033309-35033428	0	0
ENSRNA050030676	20:3155105-3155202	0	0
ENSRNA050030684	9:48059668-48059809	0	0
ENSRNA050030685	9:40267022-40267219	0	0
ENSRNA050030686	9:48059350-48059493	0	0
ENSRNA050030687	9:48060115-48060258	0	0
ENSRNA050030688	9:49457266-49457425	0	0
ENSRNA050030689	9:40981691-40981914	0	0
ENSRNA050030690	9:45847582-45847729	0	0
ENSRNA050030691	9:48365671-48365788	0	0
ENSRNA050030692	9:49775163-49775651	0	0
ENSRNA050030693	9:41689459-41689544	0	0
ENSRNA050030694	1:45658481-45658759	0	0
ENSRNA050030695	1:44231202-44231353	0	0
ENSRNA050030696	1:45658318-45658469	0	0
ENSRNA050030697	1:42744490-42744577	0	0
ENSRNA050030698	1:49981715-49981829	0	0
ENSRNA050030699	1:45681386-45681541	0	0
ENSRNA050030700	1:47639277-47639537	2.83795	2.64011
ENSRNA050030701	1:42564201-42564342	0	0
ENSRNA050030702	19:21424025-21424144	0	0
ENSRNA050030703	19:21424359-21424478	0	0
ENSRNA050030704	19:21424694-21424813	0	0
ENSRNA050030705	19:21425029-21425148	0	0
ENSRNA050030706	19:21425362-21425481	0	0
ENSRNA050030707	19:21425697-21425816	0	0
ENSRNA050030708	19:21426032-21426151	0	0
ENSRNA050030709	19:21416062-21416181	0	0
ENSRNA050030710	19:21422980-21423099	0	0
ENSRNA050030711	19:21417657-21417776	0	0
ENSRNA050030712	19:21417339-21417458	0	0
ENSRNA050030713	19:21417020-21417139	0	0
ENSRNA050030714	19:21422317-21422436	0	0
ENSRNA050030715	19:21416383-21416501	0	0
ENSRNA050030716	19:21419767-21419885	0	0
ENSRNA050030717	19:21422636-21422769	0	0
ENSRNA050030718	19:21420600-21420719	0	0
ENSRNA050030719	19:21420281-21420400	0	0
ENSRNA050030720	19:21417977-21418096	0	0
ENSRNA050030721	19:21418614-21418733	0	0
ENSRNA050030722	19:21423689-21423809	0	0
ENSRNA050030723	19:21421433-21421552	0	0
ENSRNA050030724	19:21419447-21419566	0	0
ENSRNA050030725	19:21416701-21416820	0	0
ENSRNA050030726	19:21423494-21423613	0	0
ENSRNA050030727	19:21421998-21422117	0	0
ENSRNA050030728	19:21418809-21418928	0	0
ENSRNA050030729	19:21420795-21420914	0	0
ENSRNA050030730	19:21419959-21420080	0	0
ENSRNA050030731	19:21419128-21419247	0	0
ENSRNA050030732	19:21418296-21418414	0	0
ENSRNA050030733	19:23202162-23202288	0	0
ENSRNA050030734	19:21421803-21421922	0	0
ENSRNA050030735	19:21423173-21423294	0	0
ENSRNA050030743	3:12578404-12578604	0	0
ENSRNA050030744	6:20291751-20291837	0	0
ENSRNA050030745	6:20293583-20293669	0	0
ENSRNA050030746	1:24667521-24667661	0	0
ENSRNA050030747	1:25202280-25202368	0	0
ENSRNA050030748	1:25203421-25203505	0	0
ENSRNA050030749	1:26119362-26119465	0	0
ENSRNA050030842	13:3147450-3147492	0	0
ENSRNA050030844	13:3414105-3414198	0	0
GLYMA_01G000100	1:27354-28320	1.3671	3.52611
GLYMA_01G000200	1:58974-67527	0.189393	0.175023
GLYMA_01G000300	1:67769-69968	0.497964	0.978749
GLYMA_01G000400	1:90151-95947	5.2552	4.70876
GLYMA_01G000500	1:90288-91197	0	0
GLYMA_01G000600	1:116093-127845	4.4045	3.25293
GLYMA_01G000700	1:143466-155573	2.81495	1.63625
GLYMA_01G000800	1:157029-157772	0	0
GLYMA_01G000900	1:170533-193342	6.15996	7.05068
GLYMA_01G001000	1:196255-201895	35.0233	16.929
GLYMA_01G001100	1:205452-222233	18.0707	26.0451
GLYMA_01G001200	1:221660-225775	1.33335	5.77046
GLYMA_01G001300	1:227020-237987	27.8716	37.5508
GLYMA_01G001400	1:244110-244455	0	0
GLYMA_01G001500	1:246903-260666	0.711775	0
GLYMA_01G001600	1:260355-269483	1.75078	3.45115
GLYMA_01G001700	1:269070-274045	3.12151	5.32424
GLYMA_01G001800	1:275425-278431	0.179325	0.0862513
GLYMA_01G001900	1:280962-285491	0.0355017	0
GLYMA_01G002000	1:285906-288571	0.541334	1.79124
GLYMA_01G002100	1:291327-297375	9.93022	5.86203
GLYMA_01G002200	1:303811-307964	3.47022	3.70135
GLYMA_01G002300	1:318430-323032	0.119376	0
GLYMA_01G002400	1:329018-331724	21.9376	27.7596
GLYMA_01G002500	1:333315-334217	0	0
GLYMA_01G002600	1:335050-337046	11.9633	24.8753
GLYMA_01G002700	1:339802-343224	19.2857	27.3625
GLYMA_01G002800	1:343879-344482	0	0
GLYMA_01G002900	1:346351-349873	6.88084	22.2618
GLYMA_01G003000	1:363182-365184	2.15118	11.3993
GLYMA_01G003100	1:369870-372222	45.8569	49.752
GLYMA_01G003200	1:370673-375704	0.617784	0.66873
GLYMA_01G003300	1:376937-378710	0.129201	0.375244
GLYMA_01G003400	1:379877-381664	1.68624	7.04319
GLYMA_01G003500	1:384639-386760	0	0
GLYMA_01G003600	1:387718-390823	2.94901	4.65433
GLYMA_01G003700	1:391476-396784	17.2501	34.5698
GLYMA_01G003800	1:397271-400412	4.9483	19.0005
GLYMA_01G003900	1:411124-413137	0.0386101	0
GLYMA_01G004000	1:415192-417507	1.16707	0.469871
GLYMA_01G004100	1:418635-423778	22.3854	5.59487
GLYMA_01G004200	1:425397-427700	19.5745	5.57057
GLYMA_01G004300	1:429325-430538	64.8159	174.264
GLYMA_01G004400	1:431038-432924	0.0681335	0.0983802
GLYMA_01G004500	1:434343-437413	35.4194	14.9308
GLYMA_01G004600	1:438339-439522	6.97499	9.47758
GLYMA_01G004700	1:441819-445055	1.7904	5.08161
GLYMA_01G004800	1:446824-452825	3.29728	0
GLYMA_01G004900	1:457479-459034	0	0
GLYMA_01G005000	1:464508-466549	7.90473	6.74359
GLYMA_01G005100	1:505664-508556	0	0.400319
GLYMA_01G005200	1:512340-517668	0.566948	0.981317
GLYMA_01G005300	1:518597-520667	27.4797	16.4904
GLYMA_01G005400	1:524165-529281	16.9811	7.37685
GLYMA_01G005500	1:544870-550997	1.44225	1.23999
GLYMA_01G005600	1:559874-561878	1.83733	1.59569
GLYMA_01G005700	1:562923-566748	0	0
GLYMA_01G005800	1:567514-572169	1.00455	0.849603
GLYMA_01G005900	1:576687-580396	0	0
GLYMA_01G006000	1:585971-587305	5.07409	17.4135
GLYMA_01G006100	1:588480-598820	8.95162	18.5688
GLYMA_01G006200	1:599474-602191	8.8974	8.04963
GLYMA_01G006300	1:600229-601509	1.43242e-09	4.95652e-08
GLYMA_01G006400	1:604445-613008	7.81593	18.2342
GLYMA_01G006500	1:614282-642085	7.58376	2.99981
GLYMA_01G006600	1:643565-651359	4.03598	2.28248
GLYMA_01G006700	1:652560-658525	2.34949	4.84034
GLYMA_01G006800	1:664158-668838	1.51891	6.06716
GLYMA_01G006900	1:671148-674564	42.373	29.5793
GLYMA_01G007000	1:681556-683847	0.344374	0.842748
GLYMA_01G007100	1:707569-708601	0.648022	0.187483
GLYMA_01G007200	1:730041-735381	14.5211	26.3146
GLYMA_01G007300	1:736360-740960	1.20151	0.722487
GLYMA_01G007400	1:742023-745606	13.3037	3.36927
GLYMA_01G007500	1:746803-750737	0.127993	0.0273474
GLYMA_01G007600	1:752481-756771	0	0
GLYMA_01G007700	1:759037-761554	10.8741	6.4194
GLYMA_01G007800	1:763290-771911	3.02749	16.4872
GLYMA_01G007900	1:774323-780026	0	0
GLYMA_01G008000	1:779554-783740	8.38185	8.26395
GLYMA_01G008100	1:787096-791147	0.512412	0.113865
GLYMA_01G008200	1:802094-812507	0.356453	0.0118167
GLYMA_01G008300	1:813495-815748	0	0
GLYMA_01G008400	1:818046-823167	13.8777	2.2398
GLYMA_01G008500	1:827131-832098	433.478	56.0474
GLYMA_01G008600	1:837681-840121	24.2773	16.4471
GLYMA_01G008700	1:841902-854296	2.82113	0.905106
GLYMA_01G008800	1:861996-864605	5.20095	7.06804
GLYMA_01G008900	1:865284-873763	9.72661	6.605
GLYMA_01G009000	1:882737-883553	0.921294	0
GLYMA_01G009100	1:897627-900082	0	0
GLYMA_01G009200	1:901694-903187	11.8648	3.51542
GLYMA_01G009300	1:908483-917161	15.9248	29.7158
GLYMA_01G009400	1:920065-926129	8.40061	1.89093
GLYMA_01G009500	1:934714-936944	0.459292	1.20231
GLYMA_01G009600	1:937651-940822	3.1803	0.736564
GLYMA_01G009700	1:952610-956924	11.7499	23.1784
GLYMA_01G009800	1:959844-963550	10.6102	20.2578
GLYMA_01G009900	1:967282-971604	7.43188	13.2238
GLYMA_01G010000	1:973265-978674	0.288187	1.38643
GLYMA_01G010100	1:980613-987665	5.42054	8.47516
GLYMA_01G010200	1:993023-997480	139.195	503.459
GLYMA_01G010300	1:1001209-1006864	45.6785	42.9737
GLYMA_01G010400	1:1009199-1013846	9.41578	23.0793
GLYMA_01G010500	1:1018532-1021955	31.6795	4.62589
GLYMA_01G010600	1:1023388-1026035	31.0247	73.2059
GLYMA_01G010700	1:1029282-1033685	0	0.0295874
GLYMA_01G010800	1:1036292-1043767	3.78327	2.11775
GLYMA_01G010900	1:1047530-1051340	17.7298	8.24361
GLYMA_01G011000	1:1053127-1053792	12.9324	3.79428
GLYMA_01G011100	1:1057124-1061925	21.5435	29.4476
GLYMA_01G011200	1:1066464-1073644	11.849	7.05087
GLYMA_01G011300	1:1084423-1087061	6.79276	14.9336
GLYMA_01G011400	1:1087723-1091143	1.5607	0.886324
GLYMA_01G011500	1:1091563-1095405	0.0572964	0.110274
GLYMA_01G011600	1:1122015-1126673	0.140011	0.161675
GLYMA_01G011700	1:1130668-1132629	1.13901	1.15088
GLYMA_01G011800	1:1134871-1136320	0	0
GLYMA_01G011900	1:1140331-1146805	12.2979	4.74678
GLYMA_01G012000	1:1157099-1161503	0.667527	0.409369
GLYMA_01G012100	1:1162069-1167484	19.6311	10.6197
GLYMA_01G012200	1:1181836-1185096	0.473408	0.273387
GLYMA_01G012300	1:1193003-1194457	6.78613	9.34609
GLYMA_01G012400	1:1197819-1201968	4.84937	7.56276
GLYMA_01G012500	1:1204031-1208621	26.4825	15.9347
GLYMA_01G012600	1:1207928-1208531	0	0
GLYMA_01G012700	1:1211159-1216306	1.00847	1.11859
GLYMA_01G012800	1:1220266-1224974	0.0540171	0
GLYMA_01G012900	1:1228017-1230052	0	0
GLYMA_01G013000	1:1232055-1232591	0	0
GLYMA_01G013100	1:1233754-1237513	0	0
GLYMA_01G013200	1:1245512-1250153	0	0
GLYMA_01G013300	1:1267961-1275041	0	0
GLYMA_01G013400	1:1278299-1280130	0	0
GLYMA_01G013500	1:1284192-1292972	0.37262	3.96109
GLYMA_01G013600	1:1302162-1312433	8.62205	6.99418
GLYMA_01G013700	1:1309914-1310645	0.441837	0.213633
GLYMA_01G013800	1:1314162-1316550	0.679245	1.93845
GLYMA_01G013900	1:1327884-1331315	15.3632	1.86531
GLYMA_01G014000	1:1337736-1342734	9.30454	1.50045
GLYMA_01G014100	1:1352030-1357445	24.287	1.35938
GLYMA_01G014200	1:1371902-1382029	3.91523	8.18514
GLYMA_01G014300	1:1386438-1387102	0	0
GLYMA_01G014400	1:1389106-1393444	6.49478	28.248
GLYMA_01G014500	1:1394485-1397925	5.98169	10.0922
GLYMA_01G014600	1:1404288-1411232	0.836128	7.17576
GLYMA_01G014700	1:1427799-1434338	27.9418	13.5546
GLYMA_01G014800	1:1459584-1464612	4.56055	5.78947
GLYMA_01G014900	1:1479985-1484286	5.45717	38.1424
GLYMA_01G015000	1:1485324-1491704	18.157	10.6723
GLYMA_01G015100	1:1496845-1500010	38.6227	93.2164
GLYMA_01G015200	1:1501238-1505312	0.167012	0.764004
GLYMA_01G015300	1:1507118-1508864	4.40916	3.66535
GLYMA_01G015400	1:1510353-1511458	21.6933	31.9023
GLYMA_01G015500	1:1516446-1519964	28.5372	22.8878
GLYMA_01G015600	1:1522026-1527320	17.7567	3.69814
GLYMA_01G015700	1:1528791-1532355	2.68807	3.47954
GLYMA_01G015800	1:1533146-1534160	0.199334	0
GLYMA_01G015900	1:1536575-1540311	11.29	7.8133
GLYMA_01G016000	1:1547215-1547437	0	19.7715
GLYMA_01G016100	1:1548354-1551672	0.203524	0.421513
GLYMA_01G016200	1:1553066-1556242	1.72256	1.54717
GLYMA_01G016300	1:1555181-1556040	17.335	1.87467
GLYMA_01G016400	1:1560697-1564822	1.62357	1.33122
GLYMA_01G016500	1:1573789-1583422	5.37763	7.97754
GLYMA_01G016600	1:1592907-1595410	1.63159	0
GLYMA_01G016700	1:1599356-1600466	8.45505	7.7387
GLYMA_01G016800	1:1609123-1612598	14.9878	10.4838
GLYMA_01G016900	1:1614636-1619559	6.19016	10.0933
GLYMA_01G017000	1:1622885-1624365	20.6801	6.30147
GLYMA_01G017100	1:1634012-1637492	28.0202	21.8829
GLYMA_01G017200	1:1642861-1643728	0	0
GLYMA_01G017300	1:1648448-1650121	1.81101	2.22605
GLYMA_01G017400	1:1653677-1657140	8.00674	63.7716
GLYMA_01G017500	1:1662656-1663915	0	0
GLYMA_01G017600	1:1673426-1674421	0	0
GLYMA_01G017700	1:1689029-1691957	74.6568	31.4092
GLYMA_01G017800	1:1722269-1723518	11.9404	2.05676
GLYMA_01G017900	1:1734473-1735545	4.23853	2.01377
GLYMA_01G018000	1:1736216-1737749	14.3739	0.360705
GLYMA_01G018100	1:1745242-1746141	92.1338	1.76186
GLYMA_01G018200	1:1748638-1749703	0	0.396168
GLYMA_01G018300	1:1750026-1754223	1.2368	5.74917
GLYMA_01G018400	1:1772896-1774869	110.192	50.7712
GLYMA_01G018500	1:1782874-1783916	0.130631	0.126476
GLYMA_01G018600	1:1783916-1787272	1.72174	1.19318
GLYMA_01G018700	1:1790048-1792039	5.9574	4.65609
GLYMA_01G018800	1:1803841-1805405	53.4352	2.99244
GLYMA_01G018900	1:1814559-1817417	0.132257	0
GLYMA_01G019000	1:1818231-1821908	3.34342	0.621758
GLYMA_01G019100	1:1826797-1836387	11.9896	18.9421
GLYMA_01G019200	1:1839152-1846859	12.6529	1.24161
GLYMA_01G019300	1:1865691-1868540	6.11334	3.29195
GLYMA_01G019400	1:1886627-1890851	101.983	38.7431
GLYMA_01G019500	1:1905828-1906826	19.6302	1.47305
GLYMA_01G019600	1:1929869-1932580	1.07991	4.82273
GLYMA_01G019700	1:1941088-1943035	22.492	17.1454
GLYMA_01G019800	1:1971083-1977113	33.6706	7.08574
GLYMA_01G019900	1:1979212-1984198	4.48789	20.6388
GLYMA_01G020000	1:1990782-1994783	0	0
GLYMA_01G020100	1:1999879-2008419	16.814	0.0928318
GLYMA_01G020200	1:2009724-2010906	4.73141	6.04087
GLYMA_01G020300	1:2011229-2020186	19.0341	34.1537
GLYMA_01G020400	1:2035444-2036241	0.765428	2.03371
GLYMA_01G020500	1:2039274-2056055	0.363076	0
GLYMA_01G020600	1:2067150-2067966	0	0
GLYMA_01G020700	1:2069064-2069931	0	0
GLYMA_01G020800	1:2092160-2100211	0.0571485	0.274816
GLYMA_01G020900	1:2104936-2109784	412.16	21.6336
GLYMA_01G021000	1:2122588-2125447	0.0796981	1.03606
GLYMA_01G021100	1:2140440-2142143	1.55139	1.20119
GLYMA_01G021200	1:2148821-2155157	1.7648	5.67472
GLYMA_01G021300	1:2159640-2163970	6.22028	7.077
GLYMA_01G021400	1:2171114-2176385	30.9624	12.5319
GLYMA_01G021500	1:2186116-2186869	0	0.101553
GLYMA_01G021600	1:2189922-2194362	11.1171	8.92436
GLYMA_01G021700	1:2197810-2200232	0.123678	0.357098
GLYMA_01G021800	1:2202116-2203202	0	0
GLYMA_01G021900	1:2205369-2206736	0	0.302525
GLYMA_01G022000	1:2209687-2210849	0	0
GLYMA_01G022100	1:2210750-2211738	84.3992	367.902
GLYMA_01G022200	1:2212833-2213622	0	0.692744
GLYMA_01G022300	1:2215382-2217438	0.547975	0.638346
GLYMA_01G022400	1:2235785-2241294	1.30946	0.51239
GLYMA_01G022500	1:2246169-2251398	0.169991	0.60744
GLYMA_01G022600	1:2281409-2286917	9.82878	8.76469
GLYMA_01G022700	1:2287484-2293185	3.95239	3.71752
GLYMA_01G022800	1:2296900-2303966	2.24818	2.80468
GLYMA_01G022900	1:2304041-2308423	2.38882	0.708916
GLYMA_01G023000	1:2314358-2317518	14.0854	24.2168
GLYMA_01G023100	1:2327715-2330874	0	0
GLYMA_01G023200	1:2331637-2339135	11.5154	14.022
GLYMA_01G023300	1:2343214-2348080	57.1562	22.4762
GLYMA_01G023400	1:2363289-2365720	0.155048	0
GLYMA_01G023500	1:2367320-2373449	6.9486	18.9492
GLYMA_01G023600	1:2380848-2402441	4.94345	6.96121
GLYMA_01G023700	1:2405106-2414341	1.63478	1.46514
GLYMA_01G023800	1:2426624-2433075	0.776811	1.37804
GLYMA_01G023900	1:2433776-2442737	4.6413	3.15753
GLYMA_01G024000	1:2455766-2457198	560.482	96.9189
GLYMA_01G024100	1:2462883-2465300	0.0239516	0
GLYMA_01G024200	1:2471110-2473720	0.227472	0
GLYMA_01G024300	1:2484221-2486235	11.6917	5.31058
GLYMA_01G024400	1:2491293-2493664	0	0.0658792
GLYMA_01G024500	1:2502595-2504339	26.868	7.38004
GLYMA_01G024600	1:2504632-2507081	9.92967	20.2275
GLYMA_01G024700	1:2529243-2531919	3.72238	3.45722
GLYMA_01G024800	1:2537580-2544862	0.080473	0.258106
GLYMA_01G024900	1:2550548-2551651	0.187493	0
GLYMA_01G025000	1:2558044-2560286	0.628353	6.48644
GLYMA_01G025100	1:2601430-2602687	351.79	247.131
GLYMA_01G025200	1:2616280-2621186	0.576464	5.43649
GLYMA_01G025300	1:2649509-2652292	2.87255	6.97033
GLYMA_01G025400	1:2683719-2685268	0.0417161	0.763327
GLYMA_01G025500	1:2699502-2701968	4.05777	20.5971
GLYMA_01G025600	1:2702812-2706006	6.44528	4.5114
GLYMA_01G025700	1:2712746-2712902	0	0
GLYMA_01G025800	1:2714435-2715928	3.82783	2.78672
GLYMA_01G025900	1:2731087-2731862	0	0
GLYMA_01G026000	1:2732448-2740742	6.64365	11.9203
GLYMA_01G026100	1:2741831-2744918	18.0402	43.9739
GLYMA_01G026200	1:2747391-2755356	13.1398	3.44847
GLYMA_01G026300	1:2757741-2760499	0	0
GLYMA_01G026400	1:2765243-2767576	3.65106	1.07383
GLYMA_01G026500	1:2768570-2771462	11.704	7.88778
GLYMA_01G026600	1:2781490-2782600	1.52185	1.07211
GLYMA_01G026700	1:2800908-2808407	49.4668	149.963
GLYMA_01G026800	1:2819063-2823273	6.34389	12.3082
GLYMA_01G026900	1:2829920-2833313	0.129912	0.0499985
GLYMA_01G027000	1:2836309-2838537	0	0
GLYMA_01G027100	1:2841568-2846006	0	0
GLYMA_01G027200	1:2848181-2849925	0	0
GLYMA_01G027300	1:2852072-2856865	19.1963	10.882
GLYMA_01G027400	1:2859608-2863397	0	0
GLYMA_01G027500	1:2874407-2877212	34.7667	17.0694
GLYMA_01G027600	1:2884477-2887943	1.18393	1.15954
GLYMA_01G027700	1:2889241-2892328	3.11694	7.73056
GLYMA_01G027800	1:2895689-2900577	2.99446	2.93535
GLYMA_01G027900	1:2912339-2915599	0.132722	0.0638772
GLYMA_01G028000	1:2923914-2927479	0	0
GLYMA_01G028100	1:2929034-2934455	4.51994	0.962288
GLYMA_01G028200	1:2934902-2938421	1.62338	36.9452
GLYMA_01G028300	1:2948607-2957378	7.58247	0.0901801
GLYMA_01G028400	1:2998370-2999567	0	0
GLYMA_01G028500	1:2999966-3001495	15.0211	1.37217
GLYMA_01G028600	1:3002313-3007143	10.1943	8.76025
GLYMA_01G028700	1:3014194-3020497	9.02111	10.7906
GLYMA_01G028800	1:3037244-3038559	6.15998	7.41772
GLYMA_01G028900	1:3060270-3064492	34.7249	29.5195
GLYMA_01G029000	1:3079660-3082412	27.2359	30.5442
GLYMA_01G029100	1:3084232-3090081	8.44824	6.06596
GLYMA_01G029200	1:3098700-3100169	111.048	212.121
GLYMA_01G029300	1:3107238-3109811	0.496647	1.38281
GLYMA_01G029400	1:3123488-3124811	5.88029	5.13589
GLYMA_01G029500	1:3130777-3135499	7.18297	3.35147
GLYMA_01G029600	1:3137026-3140461	33.9833	36.7286
GLYMA_01G029700	1:3140701-3142591	0.615287	0.3117
GLYMA_01G029800	1:3148711-3151772	71.7045	66.1334
GLYMA_01G029900	1:3152130-3157338	0.0948111	0.738704
GLYMA_01G030000	1:3159944-3161005	6.60596	7.15095
GLYMA_01G030100	1:3163362-3164551	0	0
GLYMA_01G030200	1:3167271-3172978	0	0.0162231
GLYMA_01G030300	1:3178069-3179538	45.8852	17.238
GLYMA_01G030400	1:3182948-3187700	9.99649	4.14391
GLYMA_01G030500	1:3189211-3200277	5.79266	25.5619
GLYMA_01G030600	1:3202612-3206095	9.09178	14.4006
GLYMA_01G030700	1:3204823-3205142	1.03712	2.02839
GLYMA_01G030800	1:3208231-3215706	15.164	24.2102
GLYMA_01G030900	1:3234394-3237574	24.9842	25.5474
GLYMA_01G031000	1:3242359-3244328	0	0
GLYMA_01G031100	1:3245446-3246270	0	0
GLYMA_01G031200	1:3248436-3251412	2.07136	2.27548
GLYMA_01G031300	1:3257840-3260562	2.67837	10.5965
GLYMA_01G031400	1:3264672-3271140	27.1818	26.6467
GLYMA_01G031500	1:3278501-3282846	12.8882	4.47344
GLYMA_01G031600	1:3292410-3295255	0	0
GLYMA_01G031700	1:3298860-3302133	22.5507	35.1076
GLYMA_01G031800	1:3328120-3334148	2.36523	1.81499
GLYMA_01G031900	1:3342395-3347771	9.28424	5.18484
GLYMA_01G032000	1:3363638-3366996	11.905	7.28635
GLYMA_01G032100	1:3374232-3387279	11.2711	6.86875
GLYMA_01G032200	1:3392969-3394819	1.0987	2.23232
GLYMA_01G032300	1:3396703-3399050	15.3818	4.39917
GLYMA_01G032400	1:3404830-3411453	0.467511	0.669481
GLYMA_01G032500	1:3415165-3425683	27.0114	51.0611
GLYMA_01G032600	1:3428091-3430571	25.4702	2.81051
GLYMA_01G032700	1:3430681-3431061	0	0
GLYMA_01G032800	1:3440070-3441480	0.230979	0
GLYMA_01G032900	1:3455318-3459556	2.40147	0.918179
GLYMA_01G033000	1:3459556-3462334	1.65932	0.49527
GLYMA_01G033100	1:3469088-3471498	0	0
GLYMA_01G033200	1:3487314-3493797	0.749013	0.694524
GLYMA_01G033300	1:3499473-3504138	0.285806	0.4122
GLYMA_01G033400	1:3504406-3505708	0	0
GLYMA_01G033500	1:3514069-3519602	0.041827	0.161129
GLYMA_01G033600	1:3524819-3525113	0	0
GLYMA_01G033700	1:3526380-3533019	4.56262	9.58672
GLYMA_01G033800	1:3535698-3539383	18.196	12.2709
GLYMA_01G033900	1:3545085-3549390	3.97216	6.68333
GLYMA_01G034000	1:3552795-3554812	129.611	234.949
GLYMA_01G034100	1:3564063-3569598	1.61537	0.463702
GLYMA_01G034200	1:3565379-3572403	1.45434	1.53819
GLYMA_01G034300	1:3573148-3579461	7.79172	3.69356
GLYMA_01G034400	1:3582059-3583811	1.39086	3.59279
GLYMA_01G034500	1:3585568-3588054	0	0
GLYMA_01G034600	1:3588551-3590901	1.44331	0.132322
GLYMA_01G034700	1:3599922-3602578	0	11.2375
GLYMA_01G034800	1:3605527-3607302	0	1.74832
GLYMA_01G034900	1:3613544-3615901	4.36938	11.0385
GLYMA_01G035000	1:3626091-3630869	0.555095	0.881008
GLYMA_01G035100	1:3634032-3639674	25.1547	26
GLYMA_01G035200	1:3645632-3650030	0	0
GLYMA_01G035300	1:3678712-3680543	1.06149	3.29739
GLYMA_01G035400	1:3692398-3696760	0.209594	0.0268692
GLYMA_01G035500	1:3717225-3717396	0	0
GLYMA_01G035600	1:3717547-3720581	9.42746	2.41579
GLYMA_01G035700	1:3738151-3741884	13.389	30.5446
GLYMA_01G035800	1:3755285-3756659	0.276986	1.02283
GLYMA_01G035900	1:3761747-3762981	0.0542902	0.209296
GLYMA_01G036000	1:3770840-3773093	73.4937	33.9903
GLYMA_01G036100	1:3789731-3790606	0.457965	0
GLYMA_01G036200	1:3791179-3811591	4.21517	20.7102
GLYMA_01G036300	1:3813756-3814433	0.126434	0
GLYMA_01G036400	1:3817387-3817609	0	0
GLYMA_01G036500	1:3821376-3825854	16.7299	13.5119
GLYMA_01G036600	1:3860213-3861413	2.94866	0
GLYMA_01G036700	1:3865167-3872478	11.282	12.8452
GLYMA_01G036800	1:3916137-3918004	4.98096	5.20041
GLYMA_01G036900	1:3922225-3924037	39.6112	41.8886
GLYMA_01G037000	1:3927490-3927844	0	0
GLYMA_01G037100	1:3931847-3933221	0	0
GLYMA_01G037200	1:3946314-3948100	19.2934	1.8386
GLYMA_01G037300	1:3957876-3962517	29.613	12.533
GLYMA_01G037400	1:3971831-3976198	2.73519	2.56396
GLYMA_01G037500	1:3986683-3988230	2.67714	0.573551
GLYMA_01G037600	1:4002359-4005512	0.443702	0.082055
GLYMA_01G037700	1:4005743-4011110	12.2554	9.74036
GLYMA_01G037800	1:4011643-4013152	3.99378	0.0377026
GLYMA_01G037900	1:4014620-4016821	56.089	4.85786
GLYMA_01G038000	1:4026872-4032291	1.65742	1.54079
GLYMA_01G038100	1:4033779-4041344	2.17929	9.51799
GLYMA_01G038200	1:4044805-4045467	6.41562	3.44519
GLYMA_01G038300	1:4045494-4058118	13.4067	6.65098
GLYMA_01G038400	1:4092063-4096596	2.65614	2.57343
GLYMA_01G038500	1:4115989-4118441	23.6145	5.00796
GLYMA_01G038600	1:4130642-4133350	31.757	39.5239
GLYMA_01G038700	1:4156738-4160713	5.16395	4.29637
GLYMA_01G038800	1:4162464-4166783	28.5505	13.5928
GLYMA_01G038900	1:4182743-4185349	3.16948	1.73373
GLYMA_01G039000	1:4212428-4221344	0.70102	0.842361
GLYMA_01G039100	1:4235181-4237298	14.6032	14.2404
GLYMA_01G039200	1:4239454-4243315	18.7899	5.45052
GLYMA_01G039300	1:4256746-4258161	0.768463	0.999079
GLYMA_01G039400	1:4270597-4275060	0.216545	0.291615
GLYMA_01G039500	1:4289456-4295700	6.37114	2.98055
GLYMA_01G039600	1:4300331-4302844	2.2642	0.842405
GLYMA_01G039700	1:4304712-4310259	0	0
GLYMA_01G039800	1:4316463-4321369	2.73699	1.25975
GLYMA_01G039900	1:4324078-4325876	1.92995	2.7681
GLYMA_01G040000	1:4336373-4338196	22.9547	18.0571
GLYMA_01G040100	1:4341456-4342817	0	0.193154
GLYMA_01G040200	1:4345722-4347332	57.4736	178.095
GLYMA_01G040300	1:4353052-4358969	4.51884	8.57512
GLYMA_01G040400	1:4369830-4378842	40.9173	9.57223
GLYMA_01G040500	1:4380965-4383169	2.23026	10.8484
GLYMA_01G040600	1:4389419-4392033	15.1178	2.23988
GLYMA_01G040700	1:4392158-4393458	8.14723	4.79759
GLYMA_01G040800	1:4395068-4395257	0	0
GLYMA_01G040900	1:4396964-4402461	0.509017	0.148485
GLYMA_01G041000	1:4397505-4397703	0	0
GLYMA_01G041100	1:4403612-4404643	0	0
GLYMA_01G041200	1:4420528-4421978	0	0
GLYMA_01G041300	1:4428650-4434734	15.3125	21.2584
GLYMA_01G041400	1:4457127-4461721	1.28509	5.48184
GLYMA_01G041500	1:4485001-4490713	2.10114	4.81487
GLYMA_01G041600	1:4490537-4496387	3.16136	5.17014
GLYMA_01G041700	1:4530105-4532731	44.1261	13.3882
GLYMA_01G041800	1:4557096-4557489	0	0
GLYMA_01G041900	1:4559161-4561594	0	0
GLYMA_01G042000	1:4584963-4585226	0	0
GLYMA_01G042100	1:4603560-4610141	1.56875	0.223759
GLYMA_01G042200	1:4610170-4612525	0.115029	0
GLYMA_01G042300	1:4613541-4618432	23.1975	13.0709
GLYMA_01G042400	1:4639123-4643385	11.1468	7.40565
GLYMA_01G042500	1:4645925-4649577	0	0
GLYMA_01G042600	1:4650282-4652980	0	0.161828
GLYMA_01G042700	1:4664907-4668011	0	0
GLYMA_01G042800	1:4671214-4677520	37.5216	26.4012
GLYMA_01G042900	1:4680671-4682282	3.17676	0.79935
GLYMA_01G043000	1:4683288-4687883	3.5588	18.8999
GLYMA_01G043100	1:4693923-4694964	0.276282	0.199883
GLYMA_01G043200	1:4696766-4697324	0	0
GLYMA_01G043300	1:4707960-4714222	0	0
GLYMA_01G043400	1:4728359-4732325	0.177916	0.0570639
GLYMA_01G043500	1:4732280-4733326	0.0690704	0
GLYMA_01G043600	1:4751166-4754842	21.7954	0.314733
GLYMA_01G043700	1:4755227-4758910	0.234752	0.205278
GLYMA_01G043800	1:4771956-4777439	3.02816	3.72324
GLYMA_01G043900	1:4789683-4789977	1.50015	8.69242
GLYMA_01G044000	1:4828065-4829670	22.8865	143.403
GLYMA_01G044100	1:4844359-4848720	54.2231	15.2554
GLYMA_01G044200	1:4872767-4876635	32.6904	28.5247
GLYMA_01G044300	1:4877268-4885185	1.94168	1.41714
GLYMA_01G044400	1:4877821-4878133	0	1.11406
GLYMA_01G044500	1:4914069-4915216	8.84235	21.0377
GLYMA_01G044600	1:4922420-4925287	60.4982	9.71015
GLYMA_01G044700	1:4972923-4974140	0	0
GLYMA_01G044800	1:4983754-4985423	0.349894	0.393519
GLYMA_01G044900	1:5023296-5032196	0.388255	0.426426
GLYMA_01G045000	1:5041215-5041816	0	0
GLYMA_01G045100	1:5059853-5063734	24.9703	3.96683
GLYMA_01G045200	1:5106052-5107135	6.84337	5.02148
GLYMA_01G045300	1:5132709-5135851	2.7362	4.16688
GLYMA_01G045400	1:5140833-5144197	17.8727	11.1997
GLYMA_01G045500	1:5226448-5228845	6.28982	8.02405
GLYMA_01G045600	1:5242431-5245038	0	0
GLYMA_01G045700	1:5265955-5271379	8.02103	3.95785
GLYMA_01G045800	1:5277236-5281549	23.364	6.89216
GLYMA_01G045900	1:5299764-5300990	0	0.0553252
GLYMA_01G046000	1:5317205-5321170	4.05532	4.59432
GLYMA_01G046100	1:5324167-5326096	0.0871081	0.0279423
GLYMA_01G046200	1:5327036-5330677	17.9941	17.7834
GLYMA_01G046300	1:5337433-5338915	0.120156	0.925647
GLYMA_01G046400	1:5353517-5356554	1.52178	5.7384
GLYMA_01G046500	1:5361967-5365535	7.65459	5.55376
GLYMA_01G046600	1:5379315-5382027	0.605587	0.355242
GLYMA_01G046700	1:5385858-5391055	27.9214	6.19765
GLYMA_01G046800	1:5448321-5450706	0	0
GLYMA_01G046900	1:5465663-5469257	2.05303	2.02282
GLYMA_01G047000	1:5484605-5486622	157.005	335.507
GLYMA_01G047100	1:5503525-5511806	21.9282	8.54577
GLYMA_01G047200	1:5509566-5510429	1.68772	0.325904
GLYMA_01G047300	1:5514126-5517339	1.16631	1.85516
GLYMA_01G047400	1:5520516-5524259	0.665136	0.640666
GLYMA_01G047500	1:5528741-5532260	0	0
GLYMA_01G047600	1:5545561-5545978	4.56869	0
GLYMA_01G047700	1:5549605-5554165	23.6331	12.5949
GLYMA_01G047800	1:5559527-5560353	0.18073	1.83288
GLYMA_01G047900	1:5585128-5586802	1.65311	2.58595
GLYMA_01G048000	1:5589569-5601987	1.31152	0.266194
GLYMA_01G048100	1:5605304-5607452	0.38382	1.57562
GLYMA_01G048200	1:5615671-5619252	0	0
GLYMA_01G048300	1:5620360-5624143	0	0
GLYMA_01G048400	1:5627601-5631187	0.123177	0.118767
GLYMA_01G048500	1:5659552-5665638	11.4765	4.08912
GLYMA_01G048600	1:5668639-5670346	0.0666322	0.51413
GLYMA_01G048700	1:5680981-5681671	2.19926	1.89176
GLYMA_01G048800	1:5681939-5684496	3.08207	2.18391
GLYMA_01G048900	1:5695081-5697378	0	0
GLYMA_01G049000	1:5710636-5711191	0	0
GLYMA_01G049100	1:5717568-5719993	9.14767	8.01833
GLYMA_01G049200	1:5736666-5737599	0	0
GLYMA_01G049300	1:5740728-5741566	0.139501	0.135137
GLYMA_01G049400	1:5763610-5767687	0.35363	0.170117
GLYMA_01G049500	1:5802427-5803205	0.199024	0.673169
GLYMA_01G049600	1:5814081-5816546	0	0.140665
GLYMA_01G049700	1:5828539-5829148	10.3543	3.14671
GLYMA_01G049800	1:5833563-5834341	0.277365	0
GLYMA_01G049900	1:5863027-5863825	6.01555	12.2697
GLYMA_01G050000	1:5869188-5875883	0	0
GLYMA_01G050100	1:5887153-5889544	11.9576	31.5628
GLYMA_01G050200	1:5937298-5938795	0	0
GLYMA_01G050300	1:5945706-5945982	0	0
GLYMA_01G050400	1:5963946-5970745	10.8887	5.36086
GLYMA_01G050500	1:5994188-5997069	7.28436	5.20541
GLYMA_01G050600	1:6015599-6015962	0	0
GLYMA_01G050700	1:6026180-6027108	1.43102	0
GLYMA_01G050800	1:6027752-6027965	0	0
GLYMA_01G050900	1:6028163-6030169	33.2158	122.301
GLYMA_01G051000	1:6037669-6039017	0	0
GLYMA_01G051100	1:6040336-6040909	0	0
GLYMA_01G051200	1:6050100-6055660	0	0
GLYMA_01G051300	1:6060476-6062256	3.795	0.135405
GLYMA_01G051400	1:6084442-6094775	13.4587	18.9425
GLYMA_01G051500	1:6104537-6105839	0	0
GLYMA_01G051600	1:6114438-6115803	0	0
GLYMA_01G051700	1:6252994-6254510	0.0482408	0.418292
GLYMA_01G051800	1:6280630-6282369	0	0.0686453
GLYMA_01G051900	1:6298044-6299600	0	0
GLYMA_01G052000	1:6318110-6319197	0	0
GLYMA_01G052100	1:6319417-6320580	0	0
GLYMA_01G052200	1:6327781-6335321	7.2194	15.267
GLYMA_01G052300	1:6337005-6343767	0.453029	0.575855
GLYMA_01G052400	1:6366732-6370404	19.2517	10.5728
GLYMA_01G052500	1:6371599-6378261	2.60662	4.24099
GLYMA_01G052600	1:6429214-6439635	8.91314	4.71381
GLYMA_01G052700	1:6440814-6444119	6.12517	3.70706
GLYMA_01G052800	1:6451906-6456616	7.81053	8.60298
GLYMA_01G052900	1:6518998-6538971	0	0
GLYMA_01G053000	1:6569221-6569868	0	0
GLYMA_01G053100	1:6620085-6625502	4.27456	0.507059
GLYMA_01G053200	1:6632523-6638087	1.30946	2.60465
GLYMA_01G053300	1:6710589-6717720	7.76774	14.8361
GLYMA_01G053400	1:6750380-6758391	0.13752	0.0881226
GLYMA_01G053500	1:6750512-6750737	21.1392	0
GLYMA_01G053600	1:6787040-6793340	0.276346	0
GLYMA_01G053700	1:6798694-6804489	1.57786	3.30249
GLYMA_01G053800	1:6810995-6816226	6.289	1.86597
GLYMA_01G053900	1:6835874-6836372	0	0
GLYMA_01G054000	1:6955911-6957783	27.0326	13.0633
GLYMA_01G054100	1:6959412-6966690	1.87512	5.24099
GLYMA_01G054200	1:6973766-6977347	5.63841	8.7287
GLYMA_01G054300	1:6997114-7000465	5.88201	6.98095
GLYMA_01G054400	1:7002014-7004894	21.8502	17.7766
GLYMA_01G054500	1:7017264-7022863	0.556338	0.192139
GLYMA_01G054600	1:7023095-7025153	0	0
GLYMA_01G054700	1:7072112-7074464	0	0
GLYMA_01G054800	1:7093896-7097567	5.97335	3.08465
GLYMA_01G054900	1:7108034-7110521	0.237763	0.665327
GLYMA_01G055000	1:7113116-7115770	0	0.432158
GLYMA_01G055100	1:7122524-7123323	0	0
GLYMA_01G055200	1:7147569-7149067	0.113818	0.0548565
GLYMA_01G055300	1:7150243-7159553	4.77748	3.65575
GLYMA_01G055400	1:7165677-7167174	37.5239	128.231
GLYMA_01G055500	1:7168366-7171683	4.86374	9.96605
GLYMA_01G055600	1:7178082-7180147	0	0
GLYMA_01G055700	1:7212718-7214922	0.7352	0
GLYMA_01G055800	1:7221415-7222744	0.153044	0
GLYMA_01G055900	1:7228692-7231351	3.02548	1.85004
GLYMA_01G056000	1:7231998-7235244	1.38768	0.572681
GLYMA_01G056100	1:7235776-7238343	0.924503	1.27127
GLYMA_01G056200	1:7266580-7268146	0	0.0804214
GLYMA_01G056300	1:7269224-7273861	23.2528	12.1356
GLYMA_01G056400	1:7300790-7302992	0.1243	1.45898
GLYMA_01G056500	1:7305810-7309451	0	0
GLYMA_01G056600	1:7338639-7340052	0	0
GLYMA_01G056700	1:7345845-7346070	0	0
GLYMA_01G056800	1:7371197-7379188	11.4233	0.536733
GLYMA_01G056900	1:7386179-7388755	2.09614	0.0630101
GLYMA_01G057000	1:7410558-7412709	0	0
GLYMA_01G057100	1:7507610-7510385	35.098	25.767
GLYMA_01G057200	1:7525702-7533850	0	0
GLYMA_01G057300	1:7537463-7539817	0	0
GLYMA_01G057400	1:7574366-7578581	7.8025	8.90565
GLYMA_01G057500	1:7590836-7598362	11.7356	3.70685
GLYMA_01G057600	1:7601172-7603134	0.398414	1.58835
GLYMA_01G057700	1:7604406-7609488	0.846951	0.645487
GLYMA_01G057800	1:7616114-7620132	0	0
GLYMA_01G057900	1:7634184-7637147	0	0
GLYMA_01G058000	1:7642484-7646277	25.2911	36.4772
GLYMA_01G058100	1:7650227-7650476	0	0
GLYMA_01G058200	1:7651326-7655874	5.64834	10.4042
GLYMA_01G058300	1:7673837-7676281	61.2164	29.2221
GLYMA_01G058400	1:7685938-7692724	0.924717	2.97435
GLYMA_01G058500	1:7722264-7728511	72.2503	29.6615
GLYMA_01G058600	1:7754926-7755389	1.16271	5.96164
GLYMA_01G058700	1:7774548-7777396	0.504668	0.946558
GLYMA_01G058800	1:7783980-7784431	0	0
GLYMA_01G058900	1:7789967-7790201	10.7913	0
GLYMA_01G059000	1:7790856-7792847	0.335628	1.37261
GLYMA_01G059100	1:7805842-7809582	1.4288	5.04485
GLYMA_01G059200	1:7809917-7815321	4.33975	4.01735
GLYMA_01G059300	1:7822612-7823026	0	0
GLYMA_01G059400	1:7832907-7834120	0.103804	0
GLYMA_01G059500	1:7834668-7835570	0	0
GLYMA_01G059600	1:7880022-7882351	0	0
GLYMA_01G059700	1:7890954-7892527	0	0
GLYMA_01G059800	1:7923075-7927660	0	0
GLYMA_01G059900	1:7995613-8000555	0.478183	0.841072
GLYMA_01G060000	1:8091297-8092694	0	0
GLYMA_01G060100	1:8107760-8108300	0	0
GLYMA_01G060200	1:8113870-8119631	0	0
GLYMA_01G060300	1:8127581-8132640	3.45768	1.35638
GLYMA_01G060400	1:8231076-8232782	0	0
GLYMA_01G060500	1:8319095-8320716	0	0
GLYMA_01G060600	1:8329286-8330293	0	0
GLYMA_01G060700	1:8369862-8389521	1.45688	1.95014
GLYMA_01G060800	1:8384173-8388560	1.38224e-08	1.42939e-09
GLYMA_01G060900	1:8393361-8396017	24.79	9.80781
GLYMA_01G061000	1:8397418-8398861	5.67497	1.5558
GLYMA_01G061100	1:8436334-8438675	2.09043	0.261229
GLYMA_01G061200	1:8450548-8450870	0	0
GLYMA_01G061300	1:8451647-8452296	0	0
GLYMA_01G061400	1:8459275-8460663	0	0
GLYMA_01G061500	1:8475356-8504398	5.6588	3.8364
GLYMA_01G061600	1:8485069-8486680	0	0
GLYMA_01G061700	1:8519068-8527465	5.23594	3.00563
GLYMA_01G061800	1:8532372-8535077	2.20107	1.83346
GLYMA_01G061900	1:8561722-8563024	0	0.168861
GLYMA_01G062000	1:8618075-8623564	8.51957	5.60234
GLYMA_01G062100	1:8627175-8631264	1.75407	22.8308
GLYMA_01G062200	1:8632262-8635842	1.60945	1.38725
GLYMA_01G062300	1:8637395-8642357	9.73234	16.6689
GLYMA_01G062400	1:8714118-8719741	0.772752	2.23019
GLYMA_01G062500	1:8770321-8771715	0	0
GLYMA_01G062600	1:8790494-8791774	0.725094	0
GLYMA_01G062700	1:8835682-8836129	0	0
GLYMA_01G062800	1:8838771-8840343	0	0
GLYMA_01G062900	1:8885315-8889671	0.025153	0
GLYMA_01G063000	1:8921297-8924709	80.5912	27.7768
GLYMA_01G063100	1:8957073-8960268	3.40437	10.2025
GLYMA_01G063200	1:8997437-8998597	0	0
GLYMA_01G063300	1:9026587-9028080	0	0
GLYMA_01G063400	1:9046660-9047458	0	0
GLYMA_01G063500	1:9065972-9068258	0	0
GLYMA_01G063600	1:9070278-9090635	2.40149	1.83661
GLYMA_01G063700	1:9099428-9105345	19.1045	2.07444
GLYMA_01G063800	1:9223273-9225348	3.65004	0.61525
GLYMA_01G063900	1:9248317-9248605	0	0
GLYMA_01G064000	1:9261064-9262868	0	0
GLYMA_01G064100	1:9380927-9394254	0	0
GLYMA_01G064200	1:9496106-9500657	0	0
GLYMA_01G064300	1:9575620-9579344	0	0
GLYMA_01G064400	1:9624960-9631570	18.8169	6.20441
GLYMA_01G064500	1:9686111-9687201	0	0
GLYMA_01G064600	1:9691822-9695967	13.0816	2.31632
GLYMA_01G064700	1:9824601-9825342	0	0
GLYMA_01G064800	1:9894559-9895154	0	0.502461
GLYMA_01G064900	1:9962819-9968245	5.98767	5.34049
GLYMA_01G065000	1:9996062-9998252	0.338149	0
GLYMA_01G065100	1:10028908-10034668	21.9349	14.1808
GLYMA_01G065200	1:10049642-10051324	0	0
GLYMA_01G065300	1:10052427-10068760	0	0
GLYMA_01G065400	1:10070739-10076358	2.07569	6.29137
GLYMA_01G065500	1:10080758-10085887	0.297036	0.238497
GLYMA_01G065600	1:10100393-10108404	0.263552	0.254182
GLYMA_01G065700	1:10106379-10108121	0.0826286	0.159149
GLYMA_01G065800	1:10135310-10140529	0.566444	0.0738275
GLYMA_01G065900	1:10184638-10184848	0	0
GLYMA_01G066000	1:10191245-10193108	0	0
GLYMA_01G066100	1:10337067-10338889	0	0
GLYMA_01G066200	1:10383571-10384326	0	0
GLYMA_01G066300	1:10403998-10405863	0	0
GLYMA_01G066400	1:10418485-10420607	0	0
GLYMA_01G066500	1:10550886-10556253	0	0
GLYMA_01G066600	1:10623939-10629544	7.60573	9.27305
GLYMA_01G066700	1:10647631-10648614	0	0
GLYMA_01G066800	1:10650261-10650617	0	0
GLYMA_01G066900	1:10760979-10762035	0	0
GLYMA_01G067000	1:10810386-10813383	12.0549	13.379
GLYMA_01G067100	1:10917770-10920690	51.5761	11.4861
GLYMA_01G067200	1:10956609-10960136	0	0
GLYMA_01G067300	1:10970240-10973414	0.423961	0.359905
GLYMA_01G067400	1:10986760-10987729	0	0
GLYMA_01G067500	1:11025005-11025385	0	0
GLYMA_01G067600	1:11026340-11029542	14.0391	4.11282
GLYMA_01G067700	1:11103293-11104972	0	0
GLYMA_01G067800	1:11213066-11214766	0.145916	0.0468612
GLYMA_01G067900	1:11249528-11256939	5.14535	11.9452
GLYMA_01G068000	1:11288737-11297869	49.6056	193.151
GLYMA_01G068100	1:11335558-11337504	0.116306	0
GLYMA_01G068200	1:11346524-11349256	0.695651	1.3681
GLYMA_01G068300	1:11379368-11381073	0	0.172532
GLYMA_01G068400	1:11399750-11400011	0	0
GLYMA_01G068500	1:11403088-11405661	0	0
GLYMA_01G068600	1:11500800-11504482	7.9379	9.57954
GLYMA_01G068700	1:11504579-11505227	4.8829	4.41647
GLYMA_01G068800	1:11533256-11539608	5.89534	5.67841
GLYMA_01G068900	1:11565176-11567606	0.134406	0.560344
GLYMA_01G069000	1:11591807-11592486	67.1562	30.0661
GLYMA_01G069100	1:11596861-11597752	0	0
GLYMA_01G069200	1:11645170-11645688	0	0
GLYMA_01G069300	1:11711975-11713011	1.09562	0.0621516
GLYMA_01G069400	1:11724196-11725308	0	0.12043
GLYMA_01G069500	1:11732151-11738156	7.84493	19.9794
GLYMA_01G069600	1:11739820-11741454	1.41901	1.571
GLYMA_01G069700	1:11775076-11775547	0	0
GLYMA_01G069800	1:11787221-11788235	0	0
GLYMA_01G069900	1:11919712-11920305	0	0
GLYMA_01G070000	1:11958131-11958543	0	0
GLYMA_01G070100	1:11974440-11975564	0	0
GLYMA_01G070200	1:12015012-12021494	3.13427	3.30902
GLYMA_01G070300	1:12044170-12055829	1.98201	1.38286
GLYMA_01G070400	1:12565348-12574539	3.68909	1.07514
GLYMA_01G070500	1:12566630-12569516	0.347223	0.105452
GLYMA_01G070600	1:12583846-12590698	0	0
GLYMA_01G070700	1:12623526-12627106	3.56099	3.92947
GLYMA_01G070800	1:12633480-12633901	0	0
GLYMA_01G070900	1:12634136-12634646	0	0
GLYMA_01G071000	1:12779866-12781244	0	0
GLYMA_01G071100	1:12795575-12797225	0.0875162	0
GLYMA_01G071200	1:12798222-12800310	0	0.257919
GLYMA_01G071300	1:12899423-12902300	120.248	81.8878
GLYMA_01G071400	1:12900514-12900767	580.212	0
GLYMA_01G071500	1:12904805-12908613	0.0807993	0.466104
GLYMA_01G071600	1:12905521-12905674	0	0
GLYMA_01G071700	1:12951039-12956255	9.3251	1.66396
GLYMA_01G071800	1:13043916-13045451	0.148113	0.142917
GLYMA_01G071900	1:13080812-13081234	0	0
GLYMA_01G072000	1:13104030-13106314	2.53365	1.4133
GLYMA_01G072100	1:13130427-13135883	0	0
GLYMA_01G072200	1:13296080-13299793	0	0
GLYMA_01G072300	1:13342006-13345082	0	0
GLYMA_01G072400	1:13345157-13358044	0	0.00412036
GLYMA_01G072500	1:13391975-13393047	0	0
GLYMA_01G072600	1:13398819-13403585	0	0
GLYMA_01G072700	1:13438954-13440052	0	0
GLYMA_01G072800	1:13441918-13443432	0	0
GLYMA_01G072900	1:13455914-13457116	1.806	1.59281
GLYMA_01G073000	1:13457448-13463302	1.56224	1.09982
GLYMA_01G073100	1:13466750-13467374	3.24116	2.14176
GLYMA_01G073200	1:13869094-13874989	0.345573	0
GLYMA_01G073300	1:14036200-14036532	0	0
GLYMA_01G073400	1:14046569-14097862	1.12645	1.73868
GLYMA_01G073500	1:14194919-14208211	0.351435	0.259763
GLYMA_01G073600	1:14209441-14211569	0.041827	0.281975
GLYMA_01G073700	1:14446639-14448442	0	0
GLYMA_01G073800	1:14448881-14450763	0	0
GLYMA_01G073900	1:14564998-14565985	0	0
GLYMA_01G074000	1:14637965-14679249	7.85739	6.66624
GLYMA_01G074100	1:14759475-14760242	0	0.196929
GLYMA_01G074200	1:14771873-14772968	0.656066	0.230002
GLYMA_01G074300	1:14777650-14778045	0	0
GLYMA_01G074400	1:15356774-15372013	6.03434	6.70666
GLYMA_01G074500	1:15368121-15376461	3.39505	2.11729
GLYMA_01G074600	1:15587070-15589568	3.78628	3.146
GLYMA_01G074700	1:16519940-16547531	6.12189	8.40587
GLYMA_01G074800	1:16555203-16559087	8.23143	31.6947
GLYMA_01G074900	1:16595956-16598449	0	0
GLYMA_01G075000	1:16645858-16649165	0	0
GLYMA_01G075100	1:16817434-16817976	8.49577	4.60924
GLYMA_01G075200	1:16827623-16828550	0	0
GLYMA_01G075300	1:16835443-16837526	2.1855	1.93506
GLYMA_01G075400	1:16872670-16890411	6.94048	7.6827
GLYMA_01G075500	1:16909046-16909786	0	0
GLYMA_01G075600	1:17024337-17025355	0	0
GLYMA_01G075700	1:17034037-17034743	0	0
GLYMA_01G075800	1:17042789-17049781	1.55869	2.18792
GLYMA_01G075900	1:17154342-17157309	0.285698	0.0786086
GLYMA_01G076000	1:17212054-17212292	0	0
GLYMA_01G076100	1:17473345-17483446	4.39623	13.1751
GLYMA_01G076200	1:17776329-17777629	0.791036	2.98337
[truncated: 54,827 more rows]

## Sheet: W05_cytoplasm_express
gene_ID	gene_coordinate	stem_FPKM	leaf_FPKM
SoyZH13_CG000200	Pt:314-1376	3288.97	1878.45
SoyZH13_CG000300	Pt:2010-3528	39.6042	106.213
SoyZH13_CG000400	Pt:5311-6739	3488.35	4791.7
SoyZH13_CG000500	Pt:7520-9017	82517.7	103201
SoyZH13_CG000600	Pt:9013-9418	87674.2	107405
SoyZH13_CG000800	Pt:10738-11101	0	463.836
SoyZH13_CG000900	Pt:11157-11796	486.247	489.016
SoyZH13_CG001100	Pt:11898-12375	786.037	1317.52
SoyZH13_CG001400	Pt:15270-15876	0	0
SoyZH13_CG001600	Pt:16428-18375	352.744	473.004
SoyZH13_CG001700	Pt:18970-21223	455.874	33.9607
SoyZH13_CG001900	Pt:21248-23453	1063.42	521.694
SoyZH13_CG002000	Pt:23570-23873	2788.74	1495.8
SoyZH13_CG002300	Pt:24842-25031	6572.56	0
SoyZH13_CG002500	Pt:25671-27093	6113.56	10949.6
SoyZH13_CG002600	Pt:27040-28102	2984.44	6452.06
SoyZH13_CG003100	Pt:31295-31400	0	0
SoyZH13_CG003200	Pt:32118-32208	0	0
SoyZH13_CG003400	Pt:34250-37463	103.311	207.799
SoyZH13_CG003500	Pt:37489-40357	139.57	299.446
SoyZH13_CG003600	Pt:40571-44732	196.24	438.573
SoyZH13_CG003700	Pt:45002-45713	1039.43	1393.79
SoyZH13_CG003800	Pt:45973-46717	974.677	1437.67
SoyZH13_CG003900	Pt:47820-48066	3312.53	22209.3
SoyZH13_CG004000	Pt:48507-49801	3510.08	2259.24
SoyZH13_CG004100	Pt:49870-51403	3014.83	6142.76
SoyZH13_CG004400	Pt:53451-53562	0	0
SoyZH13_CG004500	Pt:54023-54209	28355.6	23764.2
SoyZH13_CG004700	Pt:55213-56369	0	3214.28
SoyZH13_CG004800	Pt:56899-58198	237.999	510.623
SoyZH13_CG004900	Pt:58432-58537	0	0
SoyZH13_CG005000	Pt:58611-59223	421.209	753.08
SoyZH13_CG005100	Pt:59727-60417	217.061	0
SoyZH13_CG005200	Pt:60603-61566	275.84	554.821
SoyZH13_CG005300	Pt:62441-62564	0	0
SoyZH13_CG005500	Pt:62843-62963	0	0
SoyZH13_CG005600	Pt:62972-63224	10125.3	6788.65
SoyZH13_CG005700	Pt:64133-64229	0	0
SoyZH13_CG005800	Pt:64387-64501	0	0
SoyZH13_CG006100	Pt:65276-65411	47002.8	0
SoyZH13_CG006200	Pt:65968-66169	0	0
SoyZH13_CG006300	Pt:66420-66732	0	0
SoyZH13_CG006400	Pt:66953-67346	288.653	774.124
SoyZH13_CG006500	Pt:68174-68303	0	0
SoyZH13_CG006600	Pt:68516-70593	274.098	367.545
SoyZH13_CG006700	Pt:71017-72544	904.651	791.133
SoyZH13_CG006800	Pt:72710-72815	0	0
SoyZH13_CG006900	Pt:72877-73009	0	0
SoyZH13_CG007000	Pt:73122-73344	0	0
SoyZH13_CG007100	Pt:73480-74935	238.079	319.246
SoyZH13_CG007200	Pt:75131-76344	1152.73	1030.49
SoyZH13_CG007400	Pt:77658-78075	254.635	682.892
SoyZH13_CG007500	Pt:78425-78539	0	0
SoyZH13_CG007600	Pt:79009-79414	541.199	2177.12
SoyZH13_CG007700	Pt:79712-80081	332.786	3569.93
SoyZH13_CG007800	Pt:80203-81776	3197.12	4287.1
SoyZH13_CG007900	Pt:81955-82606	709.331	1426.74
SoyZH13_CG008000	Pt:82965-83244	718.092	0
SoyZH13_CG008100	Pt:83298-84842	0	0
SoyZH13_CG008200	Pt:84860-85142	0	0
SoyZH13_CG008600	Pt:93693-95863	0	0
SoyZH13_CG008700	Pt:96222-96690	0	0
SoyZH13_CG008800	Pt:97290-97599	2107.95	5653.2
SoyZH13_CG009700	Pt:108273-113652	59.9845	107.246
SoyZH13_CG009800	Pt:114087-114360	0	0
SoyZH13_CG009900	Pt:114460-115642	213.418	286.178
SoyZH13_CG010000	Pt:115643-118003	117.65	0
SoyZH13_CG010100	Pt:118078-118570	0	249.274
SoyZH13_CG010200	Pt:118872-119403	0	0
SoyZH13_CG010300	Pt:119642-119948	541.99	0
SoyZH13_CG010400	Pt:120243-120489	1104.18	1480.62
SoyZH13_CG010500	Pt:120615-122115	321.269	323.098
SoyZH13_CG010600	Pt:122383-123361	0	181.308
SoyZH13_CG010900	Pt:123823-123985	0	0
SoyZH13_CG011000	Pt:124393-126646	177.284	407.529
SoyZH13_CG011100	Pt:126635-127124	0	0
SoyZH13_CG012100	Pt:138707-139175	0	0
SoyZH13_CG012200	Pt:139534-141704	0	0
SoyZH13_CG012400	Pt:142785-149649	85.4131	62.4724
SoyZH13_CG012600	Pt:150254-150536	0	0
SoyZH13_CG012700	Pt:150554-152098	0	0
SoyZH13_LSU_272	Pt:103537-107067	0	0
SoyZH13_LSU_274	Pt:128330-131860	31.1448	0
SoyZH13_MG000100	Mt:2004-2727	0	0
SoyZH13_MG000200	Mt:13485-15222	0	0
SoyZH13_MG000300	Mt:13485-14097	0	0
SoyZH13_MG000400	Mt:14087-15214	0	0
SoyZH13_MG000500	Mt:18466-19507	0	0
SoyZH13_MG000600	Mt:20248-20866	0	0
SoyZH13_MG000700	Mt:25560-27073	0	0
SoyZH13_MG000800	Mt:69309-77283	259.214	115.862
SoyZH13_MG000900	Mt:77481-78099	0	0
SoyZH13_MG001000	Mt:78840-79881	0	0
SoyZH13_MG001100	Mt:83125-84862	0	0
SoyZH13_MG001200	Mt:83133-84260	0	0
SoyZH13_MG001300	Mt:84250-84862	0	0
SoyZH13_MG001400	Mt:95619-96341	0	0
SoyZH13_MG001500	Mt:98752-99493	0	0
SoyZH13_MG001600	Mt:99477-99554	0	0
SoyZH13_MG001700	Mt:122725-123028	0	0
SoyZH13_MG001800	Mt:150826-152339	0	0
SoyZH13_MG001900	Mt:152426-158936	1382.93	570.587
SoyZH13_MG002000	Mt:164079-164700	0	0
SoyZH13_MG002100	Mt:169124-169741	128.202	343.818
SoyZH13_MG002200	Mt:182880-183183	0	0
SoyZH13_MG002300	Mt:201816-202614	972.967	1067.46
SoyZH13_MG002400	Mt:209168-209246	0	0
SoyZH13_MG002500	Mt:210066-210624	600.822	201.414
SoyZH13_MG002600	Mt:210631-210934	0	747.9
SoyZH13_MG002700	Mt:211852-213013	436.304	438.788
SoyZH13_MG002800	Mt:270134-270650	855.559	458.897
SoyZH13_MG002900	Mt:270540-273605	805.276	469.485
SoyZH13_MG003000	Mt:280287-360451	206.082	110.536
SoyZH13_MG003100	Mt:290670-290895	30996	8312.68
SoyZH13_MG003400	Mt:299300-412255	134.199	719.807
SoyZH13_MG003500	Mt:300051-302058	1267.27	3282.77
SoyZH13_MG003600	Mt:314418-315190	0	372.408
SoyZH13_MG003700	Mt:344144-344867	0	0
SoyZH13_MG003800	Mt:347285-348026	0	0
SoyZH13_MG003900	Mt:348010-348087	0	0
SoyZH13_MG004000	Mt:371248-371551	0	0
SoyZH13_MG004100	Mt:403157-408590	231.179	185.997
SoyZH13_MG004200	Mt:413726-415310	980.093	353.832
SoyZH13_MG004300	Mt:415509-418701	0	0
SoyZH13_MG004400	Mt:419870-420461	3837.37	183.773
SoyZH13_MG004500	Mt:420634-420937	0	0
SoyZH13_MG004600	Mt:444097-444174	0	0
SoyZH13_MG004700	Mt:445742-446315	0	0
SoyZH13_MG004800	Mt:478440-487217	202.685	271.785
SoyZH13_MG004900	Mt:508388-508961	0	0
SoyZH13_SSU_270	Mt:257401-259375	52345.5	22820.1
SoyZH13_SSU_271	Pt:99610-101089	0	0
SoyZH13_SSU_276	Pt:134308-135787	0	54.7439
SoyZH13_tRNA_0757	Mt:100544-100632	0	0
SoyZH13_tRNA_0758	Mt:100992-101066	0	0
SoyZH13_tRNA_0759	Mt:101313-101388	0	0
SoyZH13_tRNA_0760	Mt:122106-122180	0	0
SoyZH13_tRNA_0761	Mt:142764-142838	0	0
SoyZH13_tRNA_0762	Mt:229166-229240	0	0
SoyZH13_tRNA_0763	Mt:250653-250727	0	0
SoyZH13_tRNA_0764	Mt:306160-306234	0	0
SoyZH13_tRNA_0765	Mt:349077-349165	0	0
SoyZH13_tRNA_0766	Mt:349525-349599	0	0
SoyZH13_tRNA_0767	Mt:349846-349921	0	0
SoyZH13_tRNA_0768	Mt:370631-370705	0	0
SoyZH13_tRNA_0769	Mt:391268-391342	0	0
SoyZH13_tRNA_0770	Mt:489205-489279	0	0
SoyZH13_tRNA_0771	Mt:467798-467870	0	0
SoyZH13_tRNA_0772	Mt:463848-463920	0	0
SoyZH13_tRNA_0773	Mt:452419-452492	0	0
SoyZH13_tRNA_0774	Mt:443022-443110	0	0
SoyZH13_tRNA_0775	Mt:442589-442663	0	0
SoyZH13_tRNA_0776	Mt:442267-442342	0	0
SoyZH13_tRNA_0777	Mt:421482-421556	0	0
SoyZH13_tRNA_0778	Mt:315395-315469	0	0
SoyZH13_tRNA_0779	Mt:297120-297192	0	0
SoyZH13_tRNA_0780	Mt:296155-296228	0	0
SoyZH13_tRNA_0781	Mt:261144-261218	0	0
SoyZH13_tRNA_0782	Mt:183728-183802	0	0
SoyZH13_tRNA_0783	Mt:56548-56622	0	0
SoyZH13_tRNA_0784	Mt:35061-35135	0	0
SoyZH13_tRNA_0785	Pt:14913-14986	0	0
SoyZH13_tRNA_0786	Pt:24047-24121	0	0
SoyZH13_tRNA_0787	Pt:25395-25488	0	0
SoyZH13_tRNA_0788	Pt:30181-30254	0	0
SoyZH13_tRNA_0789	Pt:30320-30404	0	0
SoyZH13_tRNA_0790	Pt:30853-30927	0	0
SoyZH13_tRNA_0791	Pt:53212-53299	0	0
SoyZH13_tRNA_0792	Pt:54660-54732	0	0
SoyZH13_tRNA_0793	Pt:99310-99382	0	0
SoyZH13_tRNA_0794	Pt:107137-107216	0	0
SoyZH13_tRNA_0795	Pt:127486-127558	0	0
SoyZH13_tRNA_0796	Pt:142304-142385	0	0
SoyZH13_tRNA_0797	Pt:149736-149810	0	0
SoyZH13_tRNA_0798	Pt:136015-136087	0	0
SoyZH13_tRNA_0799	Pt:128181-128260	0	0
SoyZH13_tRNA_0800	Pt:123446-123526	0	0
SoyZH13_tRNA_0801	Pt:107839-107911	0	0
SoyZH13_tRNA_0802	Pt:93012-93093	0	0
SoyZH13_tRNA_0803	Pt:85586-85660	0	0
SoyZH13_tRNA_0804	Pt:64928-65002	0	0
SoyZH13_tRNA_0805	Pt:64652-64726	0	0
SoyZH13_tRNA_0806	Pt:51614-51686	0	0
SoyZH13_tRNA_0807	Pt:33295-33366	0	0
SoyZH13_tRNA_0808	Pt:29351-29423	0	0
SoyZH13_tRNA_0809	Pt:24239-24310	0	0
SoyZH13_tRNA_0810	Pt:16085-16173	0	0
SoyZH13_tRNA_0811	Pt:13063-13136	0	0
SoyZH13_tRNA_0812	Pt:9559-9632	0	0
SoyZH13_tRNA_0813	Pt:2-76	0	0
SoyZH13_TSU_269	Mt:257104-257226	114081	0
SoyZH13_TSU_273	Pt:106776-106891	0	0
SoyZH13_TSU_275	Pt:128506-128621	0	0

## Sheet: ZH13_cytoplasm_express
gene_ID	gene_coordinate	stem_FPKM	leaf_FPKM
SoyZH13_CG000200	Pt:314-1376	2414.06	2085.19
SoyZH13_CG000300	Pt:2010-3528	181.079	582.89
SoyZH13_CG000400	Pt:5311-6739	4050.15	9374.51
SoyZH13_CG000500	Pt:7520-9017	62405.8	11708.8
SoyZH13_CG000600	Pt:9013-9418	69026.6	14627
SoyZH13_CG000800	Pt:10738-11101	0	148.362
SoyZH13_CG000900	Pt:11157-11796	802.601	331.995
SoyZH13_CG001100	Pt:11898-12375	0	134.944
SoyZH13_CG001400	Pt:15270-15876	499.224	0
SoyZH13_CG001600	Pt:16428-18375	0	292.791
SoyZH13_CG001700	Pt:18970-21223	668.078	717.154
SoyZH13_CG001900	Pt:21248-23453	873.125	667.018
SoyZH13_CG002000	Pt:23570-23873	0	1188.35
SoyZH13_CG002300	Pt:24842-25031	8663.8	4746.96
SoyZH13_CG002500	Pt:25671-27093	8532.59	5930.21
SoyZH13_CG002600	Pt:27040-28102	3200.03	2471.96
SoyZH13_CG003100	Pt:31295-31400	0	0
SoyZH13_CG003200	Pt:32118-32208	0	0
SoyZH13_CG003400	Pt:34250-37463	0	124.973
SoyZH13_CG003500	Pt:37489-40357	279.569	345.248
SoyZH13_CG003600	Pt:40571-44732	94.7722	198.932
SoyZH13_CG003700	Pt:45002-45713	486.903	521.301
SoyZH13_CG003800	Pt:45973-46717	1184.17	1309.21
SoyZH13_CG003900	Pt:47820-48066	0	0
SoyZH13_CG004000	Pt:48507-49801	533.572	1361.7
SoyZH13_CG004100	Pt:49870-51403	1933.09	2073.19
SoyZH13_CG004400	Pt:53451-53562	0	0
SoyZH13_CG004500	Pt:54023-54209	30244.7	22093.3
SoyZH13_CG004700	Pt:55213-56369	5871.29	2011.78
SoyZH13_CG004800	Pt:56899-58198	13664.7	5579.83
SoyZH13_CG004900	Pt:58432-58537	0	0
SoyZH13_CG005000	Pt:58611-59223	34282	9444.08
SoyZH13_CG005100	Pt:59727-60417	21899.3	3580.14
SoyZH13_CG005200	Pt:60603-61566	16576.6	3488
SoyZH13_CG005300	Pt:62441-62564	0	0
SoyZH13_CG005500	Pt:62843-62963	0	0
SoyZH13_CG005600	Pt:62972-63224	4006.53	4988.78
SoyZH13_CG005700	Pt:64133-64229	0	0
SoyZH13_CG005800	Pt:64387-64501	0	0
SoyZH13_CG006100	Pt:65276-65411	0	0
SoyZH13_CG006200	Pt:65968-66169	10348	8548.13
SoyZH13_CG006300	Pt:66420-66732	564.687	2627.91
SoyZH13_CG006400	Pt:66953-67346	1454.31	1602.07
SoyZH13_CG006500	Pt:68174-68303	0	0
SoyZH13_CG006600	Pt:68516-70593	130.038	511.717
SoyZH13_CG006700	Pt:71017-72544	2013.98	1157.33
SoyZH13_CG006800	Pt:72710-72815	0	0
SoyZH13_CG006900	Pt:72877-73009	0	0
SoyZH13_CG007000	Pt:73122-73344	2636.94	0
SoyZH13_CG007100	Pt:73480-74935	224.34	863.441
SoyZH13_CG007200	Pt:75131-76344	1303.77	2357.53
SoyZH13_CG007400	Pt:77658-78075	506.179	767.847
SoyZH13_CG007500	Pt:78425-78539	0	0
SoyZH13_CG007600	Pt:79009-79414	1082.77	1044.79
SoyZH13_CG007700	Pt:79712-80081	0	841.817
SoyZH13_CG007800	Pt:80203-81776	1862.49	1635.69
SoyZH13_CG007900	Pt:81955-82606	1336.37	1819.82
SoyZH13_CG008000	Pt:82965-83244	1708.38	1718.87
SoyZH13_CG008100	Pt:83298-84842	0	0
SoyZH13_CG008200	Pt:84860-85142	0	0
SoyZH13_CG008600	Pt:93693-95863	0	0
SoyZH13_CG008700	Pt:96222-96690	0	0
SoyZH13_CG008800	Pt:97290-97599	1750.91	1641.17
SoyZH13_CG009700	Pt:108273-113652	180.85	171.893
SoyZH13_CG009800	Pt:114087-114360	0	476.586
SoyZH13_CG009900	Pt:114460-115642	0	407.873
SoyZH13_CG010000	Pt:115643-118003	54.1798	161.91
SoyZH13_CG010100	Pt:118078-118570	0	125.422
SoyZH13_CG010200	Pt:118872-119403	156.235	211.719
SoyZH13_CG010300	Pt:119642-119948	0	284.943
SoyZH13_CG010400	Pt:120243-120489	0	0
SoyZH13_CG010500	Pt:120615-122115	293.843	397.934
SoyZH13_CG010600	Pt:122383-123361	0	339.367
SoyZH13_CG010900	Pt:123823-123985	0	0
SoyZH13_CG011000	Pt:124393-126646	253.409	610.909
SoyZH13_CG011100	Pt:126635-127124	0	0
SoyZH13_CG012100	Pt:138707-139175	0	0
SoyZH13_CG012200	Pt:139534-141704	0	0
SoyZH13_CG012400	Pt:142785-149649	7.01739	91.3784
SoyZH13_CG012600	Pt:150254-150536	0	0
SoyZH13_CG012700	Pt:150554-152098	0	0
SoyZH13_LSU_272	Pt:103537-107067	0	24.164
SoyZH13_LSU_274	Pt:128330-131860	0	16.1093
SoyZH13_MG000100	Mt:2004-2727	0	0
SoyZH13_MG000200	Mt:13485-15222	0	0
SoyZH13_MG000300	Mt:13485-14097	0	0
SoyZH13_MG000400	Mt:14087-15214	0	0
SoyZH13_MG000500	Mt:18466-19507	0	0
SoyZH13_MG000600	Mt:20248-20866	0	0
SoyZH13_MG000700	Mt:25560-27073	0	0
SoyZH13_MG000800	Mt:69309-77283	262.32	22.7665
SoyZH13_MG000900	Mt:77481-78099	0	0
SoyZH13_MG001000	Mt:78840-79881	0	0
SoyZH13_MG001100	Mt:83125-84862	0	0
SoyZH13_MG001200	Mt:83133-84260	0	0
SoyZH13_MG001300	Mt:84250-84862	0	0
SoyZH13_MG001400	Mt:95619-96341	0	0
SoyZH13_MG001500	Mt:98752-99493	0	0
SoyZH13_MG001600	Mt:99477-99554	0	0
SoyZH13_MG001700	Mt:122725-123028	0	0
SoyZH13_MG001800	Mt:150826-152339	0	0
SoyZH13_MG001900	Mt:152426-158936	244.43	87.1101
SoyZH13_MG002000	Mt:164079-164700	119.979	0
SoyZH13_MG002100	Mt:169124-169741	121.229	78.6441
SoyZH13_MG002200	Mt:182880-183183	0	0
SoyZH13_MG002300	Mt:201816-202614	741.43	76.3992
SoyZH13_MG002400	Mt:209168-209246	0	0
SoyZH13_MG002500	Mt:210066-210624	143.249	47.7524
SoyZH13_MG002600	Mt:210631-210934	0	297.088
SoyZH13_MG002700	Mt:211852-213013	50.1506	14.916
SoyZH13_MG002800	Mt:270134-270650	329.042	56.3151
SoyZH13_MG002900	Mt:270540-273605	511.391	139.611
SoyZH13_MG003000	Mt:280287-360451	75.4256	11.0552
SoyZH13_MG003100	Mt:290670-290895	14603.5	1342.78
SoyZH13_MG003400	Mt:299300-412255	127.194	41.5635
SoyZH13_MG003500	Mt:300051-302058	498.409	83.477
SoyZH13_MG003600	Mt:314418-315190	0	26.8254
SoyZH13_MG003700	Mt:344144-344867	0	0
SoyZH13_MG003800	Mt:347285-348026	0	0
SoyZH13_MG003900	Mt:348010-348087	0	0
SoyZH13_MG004000	Mt:371248-371551	0	0
SoyZH13_MG004100	Mt:403157-408590	84.7694	24.9846
SoyZH13_MG004200	Mt:413726-415310	241.125	40.2384
SoyZH13_MG004300	Mt:415509-418701	356.697	148.362
SoyZH13_MG004400	Mt:419870-420461	130.038	85.2862
SoyZH13_MG004500	Mt:420634-420937	0	0
SoyZH13_MG004600	Mt:444097-444174	0	0
SoyZH13_MG004700	Mt:445742-446315	0	0
SoyZH13_MG004800	Mt:478440-487217	37.0817	32.5867
SoyZH13_MG004900	Mt:508388-508961	0	0
SoyZH13_SSU_270	Mt:257401-259375	47498	8193.56
SoyZH13_SSU_271	Pt:99610-101089	0	76.6087
SoyZH13_SSU_276	Pt:134308-135787	0	32.8323
SoyZH13_tRNA_0757	Mt:100544-100632	0	0
SoyZH13_tRNA_0758	Mt:100992-101066	0	0
SoyZH13_tRNA_0759	Mt:101313-101388	0	0
SoyZH13_tRNA_0760	Mt:122106-122180	0	0
SoyZH13_tRNA_0761	Mt:142764-142838	0	0
SoyZH13_tRNA_0762	Mt:229166-229240	0	0
SoyZH13_tRNA_0763	Mt:250653-250727	0	0
SoyZH13_tRNA_0764	Mt:306160-306234	0	0
SoyZH13_tRNA_0765	Mt:349077-349165	0	0
SoyZH13_tRNA_0766	Mt:349525-349599	0	0
SoyZH13_tRNA_0767	Mt:349846-349921	0	0
SoyZH13_tRNA_0768	Mt:370631-370705	0	0
SoyZH13_tRNA_0769	Mt:391268-391342	0	0
SoyZH13_tRNA_0770	Mt:489205-489279	0	0
SoyZH13_tRNA_0771	Mt:467798-467870	0	0
SoyZH13_tRNA_0772	Mt:463848-463920	0	0
SoyZH13_tRNA_0773	Mt:452419-452492	0	0
SoyZH13_tRNA_0774	Mt:443022-443110	0	0
SoyZH13_tRNA_0775	Mt:442589-442663	0	0
SoyZH13_tRNA_0776	Mt:442267-442342	0	0
SoyZH13_tRNA_0777	Mt:421482-421556	0	0
SoyZH13_tRNA_0778	Mt:315395-315469	0	0
SoyZH13_tRNA_0779	Mt:297120-297192	0	0
SoyZH13_tRNA_0780	Mt:296155-296228	0	0
SoyZH13_tRNA_0781	Mt:261144-261218	0	0
SoyZH13_tRNA_0782	Mt:183728-183802	0	0
SoyZH13_tRNA_0783	Mt:56548-56622	0	0
SoyZH13_tRNA_0784	Mt:35061-35135	0	0
SoyZH13_tRNA_0785	Pt:14913-14986	0	0
SoyZH13_tRNA_0786	Pt:24047-24121	0	0
SoyZH13_tRNA_0787	Pt:25395-25488	0	0
SoyZH13_tRNA_0788	Pt:30181-30254	0	0
SoyZH13_tRNA_0789	Pt:30320-30404	0	0
SoyZH13_tRNA_0790	Pt:30853-30927	0	0
SoyZH13_tRNA_0791	Pt:53212-53299	0	0
SoyZH13_tRNA_0792	Pt:54660-54732	0	0
SoyZH13_tRNA_0793	Pt:99310-99382	0	0
SoyZH13_tRNA_0794	Pt:107137-107216	0	0
SoyZH13_tRNA_0795	Pt:127486-127558	0	0
SoyZH13_tRNA_0796	Pt:142304-142385	0	0
SoyZH13_tRNA_0797	Pt:149736-149810	0	0
SoyZH13_tRNA_0798	Pt:136015-136087	0	0
SoyZH13_tRNA_0799	Pt:128181-128260	0	0
SoyZH13_tRNA_0800	Pt:123446-123526	0	0
SoyZH13_tRNA_0801	Pt:107839-107911	0	0
SoyZH13_tRNA_0802	Pt:93012-93093	0	0
SoyZH13_tRNA_0803	Pt:85586-85660	0	0
SoyZH13_tRNA_0804	Pt:64928-65002	0	0
SoyZH13_tRNA_0805	Pt:64652-64726	0	0
SoyZH13_tRNA_0806	Pt:51614-51686	0	0
SoyZH13_tRNA_0807	Pt:33295-33366	0	0
SoyZH13_tRNA_0808	Pt:29351-29423	0	0
SoyZH13_tRNA_0809	Pt:24239-24310	0	0
SoyZH13_tRNA_0810	Pt:16085-16173	0	0
SoyZH13_tRNA_0811	Pt:13063-13136	0	0
SoyZH13_tRNA_0812	Pt:9559-9632	0	0
SoyZH13_tRNA_0813	Pt:2-76	0	0
SoyZH13_TSU_269	Mt:257104-257226	0	0
SoyZH13_TSU_273	Pt:106776-106891	0	0
SoyZH13_TSU_275	Pt:128506-128621	0	0
